# Supplementary material for: Epigenome-wide association study of alcohol consumption in N = 8161 individuals and relevance to alcohol use disorder pathophysiology: identification of the cystine/glutamate transporter SLC7A11 as a top target
Source: Mol Psychiatry. 2021 Dec 2;27(3):1754–64. doi: 10.1038/s41380-021-01378-6 (PMC9095480; doi:10.1038/s41380-021-01378-6)
Supplement: Supplementary file 2 — Supplementary tables [file 41380_2021_1378_MOESM2_ESM.xlsx]

## Sheet: Supp T1
	Wave 1	Wave 2	total
Mean alcohol consumption (S.D.)	10.66 (11.15)	10.85 (10.96)
Range alcohol consumption	0 - 70 units per week	0 - 73 units per week
Mean age (S.D.)	48.04 (13.70)	51.02 (13.20)
% Female	0.61	0.55
% Never smoked	0.52	0.52
MDD, single episode			0.085
MDD, recurrent			0.085
Supplementary Table 1: Mean alcohol consumption in alcohol units per week, mean age, and percentage female and smoking status in wave 1 and wave 2 of Generation Scotland

## Sheet: Supp T2
ID	Zscore	P.value	Direction	geneSymbol	CHR	MAPINFO
cg06690548	-22.059	7.75e-108	--	SLC7A11	chr4	139162808
cg06088069	-15.849	1.437e-56	--	JDP2;JDP2;JDP2	chr14	75895604
cg06644515	-14.445	2.708e-47	--	SNORD47;GAS5;SNORD81;SNORD80;SNORD78;SNORD79	chr1	173834831
cg12825509	-13.609	3.536e-42	--	TRA2B	chr3	185648568
cg11376147	-13.35	1.183e-40	--	SLC43A1	chr11	57261198
cg14476101	-13.342	1.325e-40	--	PHGDH	chr1	120255992
cg18120259	-13.226	6.194e-40	--	LOC100132354	chr6	43894639
cg26457483	-13.185	1.066e-39	--	PHGDH	chr1	120256112
cg12116137	12.92	3.481e-38	++	PRPF8	chr17	1576449
cg03497652	12.493	8.116e-36	++	ANKS3	chr16	4751569
cg25124205	-12.187	3.645e-34	--	TPD52L1;TPD52L1;TPD52L1;TPD52L1;TPD52L1;TPD52L1	chr6	125519976
cg15837522	-12.021	2.743e-33	--		chr8	117892654
cg16113793	11.96	5.781e-33	++	LAMA3;LAMA3;LAMA3;LAMA3	chr18	21451607
cg01538969	11.731	8.8e-32	++	DHX16;DHX16	chr6	30624636
cg10254445	-11.684	1.535e-31	--		chr1	37197260
cg21912872	-11.462	2.058e-30	--	DYRK2;DYRK2	chr12	68055270
cg08228578	-11.428	3.041e-30	--	SHMT2;SHMT2;SHMT2;SHMT2;SHMT2;SHMT2;SHMT2;SHMT2;SHMT2;SHMT2;SHMT2	chr12	57624193
cg02711608	-11.211	3.605e-29	--	SLC1A5;SLC1A5;SLC1A5;SLC1A5	chr19	47287964
cg12973487	11.177	5.299e-29	++	TCF3;TCF3	chr19	1623075
cg01307228	-11.029	2.756e-28	--	RNLS;RNLS	chr10	90152007
cg21998542	-10.895	1.216e-27	--	NRP1;NRP1;NRP1;NRP1;NRP1;NRP1	chr10	33605101
cg07604036	-10.851	1.979e-27	--	SCN8A;SCN8A	chr12	52077660
cg20493718	10.791	3.809e-27	++	CSNK1D;CSNK1D	chr17	80202979
cg00252472	-10.695	1.071e-26	--		chr6	150739173
cg03137472	-10.526	6.567e-26	--	FYB;FYB;FYB	chr5	39215507
cg19278199	-10.497	8.951e-26	--	INPP4B;INPP4B	chr4	143324267
cg01211396	10.484	1.018e-25	++	DHX16;DHX16	chr6	30624478
cg03392571	10.441	1.61e-25	++	C21orf70	chr21	46367939
cg18336453	-10.436	1.705e-25	--	PTK7;PTK7;PTK7;PTK7	chr6	43082296
cg12995604	10.425	1.905e-25	++	ZBTB7A	chr19	4053201
cg17132148	10.411	2.205e-25	++	TPD52L2;TPD52L2;TPD52L2;TPD52L2;TPD52L2;TPD52L2	chr20	62509296
cg26093964	-10.398	2.539e-25	--	FAM49A	chr2	16837255
cg17962756	-10.28	8.684e-25	--		chr5	172769199
cg25739715	10.214	1.709e-24	++	OSM	chr22	30663881
cg08625564	10.167	2.789e-24	++	RILP	chr17	1553453
cg06801734	-10.155	3.162e-24	--	GRIK5;GRIK5	chr19	42514627
cg16260349	-10.142	3.61e-24	--	TSPAN14;TSPAN14	chr10	82221597
cg15043602	10.107	5.143e-24	++	MPRIP;MPRIP	chr17	17079454
cg07136393	-10.097	5.7e-24	--	MYO16;MYO16	chr13	109776430
cg18159646	-10.076	7.029e-24	--	SNORD22;SNORD31;SNORD30;SNHG1	chr11	62621178
cg20879929	10.054	8.802e-24	++	RPTOR;RPTOR	chr17	78847645
cg21369801	10.014	1.323e-23	++	CSNK1D;CSNK1D	chr17	80202961
cg26774981	9.991	1.673e-23	++	SRPK2;SRPK2;SRPK2	chr7	104907846
cg15705813	-9.928	3.138e-23	--		chr2	70297499
cg14861638	9.891	4.571e-23	++	PRUNE;PRUNE;PRUNE;PRUNE;PRUNE;PRUNE;PRUNE;PRUNE	chr1	150997146
cg16246545	-9.872	5.513e-23	--	PHGDH	chr1	120255941
cg24327127	-9.859	6.262e-23	--	ZFAND3	chr6	37951709
cg14817906	9.854	6.608e-23	++	CNNM4	chr2	97466833
cg22994830	9.852	6.746e-23	++	PRKAR1B;PRKAR1B;PRKAR1B;PRKAR1B;PRKAR1B;PRKAR1B	chr7	623846
cg25330264	9.847	7.09e-23	++	FOXK1	chr7	4806949
cg17111074	-9.84	7.604e-23	--		chr1	182097849
cg12510140	-9.82	9.269e-23	--	CES3;CES3	chr16	66995006
cg26856289	-9.8	1.124e-22	--	SFRS13A;SFRS13A	chr1	24307516
cg05713943	-9.79	1.246e-22	--	MBNL2;MBNL2;MBNL2	chr13	97912352
cg14689167	-9.768	1.542e-22	--		chr10	4309215
cg02606535	9.767	1.564e-22	++	TSC2;TSC2;TSC2	chr16	2133032
cg04695090	9.765	1.592e-22	++	MAFF;MAFF;MAFF;MAFF	chr22	38609508
cg26251410	-9.756	1.746e-22	--		chr13	95084077
cg09261072	-9.746	1.92e-22	--	MORF4L1;MORF4L1;MORF4L1;MORF4L1;MORF4L1	chr15	79170388
cg11704631	-9.733	2.186e-22	--	RUNX1	chr21	36395663
cg24707200	9.694	3.196e-22	++	NTRK1;NTRK1;NTRK1	chr1	156833163
cg10223198	-9.639	5.486e-22	--		chr11	115636766
cg15796392	9.604	7.713e-22	++	NOL4L;NOL4L	chr20	31062480
cg27516100	9.581	9.567e-22	++	DHX16;DHX16	chr6	30624520
cg19525078	9.546	1.354e-21	++	OVCH1	chr12	29581042
cg14519664	9.545	1.363e-21	++	MLLT3	chr9	20356459
cg26450266	9.505	1.998e-21	++	FLII;FLII;FLII	chr17	18149687
cg04460609	-9.505	2.01e-21	--	LDB2;LDB2	chr4	16532808
cg07438412	9.469	2.831e-21	++	PACS2;PACS2	chr14	105852272
cg24446129	-9.447	3.502e-21	--	MBNL1;MBNL1	chr3	152009919
cg25037610	9.429	4.124e-21	++	UBE2O	chr17	74395690
cg17742409	-9.428	4.173e-21	--	PLCB4	chr20	9181105
cg18666552	9.427	4.204e-21	++	SREBF1;SREBF1	chr17	17722503
cg19295068	9.415	4.733e-21	++	GLTSCR1	chr19	48206119
cg26952862	-9.393	5.818e-21	--		chr12	9895800
cg11730958	-9.362	7.837e-21	--	HSD17B4;HSD17B4;HSD17B4;HSD17B4;HSD17B4	chr5	118806244
cg03339609	-9.339	9.708e-21	--	LSM14A;LSM14A	chr19	34662636
cg06307277	9.337	9.932e-21	++		chr3	184337436
cg07446048	-9.33	1.058e-20	--		chr7	82353289
cg09448652	-9.316	1.208e-20	--	SNORD30;SNORD22;SNORD31;SNHG1	chr11	62621367
cg13442969	-9.288	1.565e-20	--	DYRK2;DYRK2	chr12	68044208
cg13934472	9.286	1.599e-20	++	BCR;BCR	chr22	23624485
cg01182455	9.246	2.333e-20	++		chr9	131313189
cg26497146	9.201	3.54e-20	++	CIC;CIC	chr19	42795109
cg07375256	9.175	4.517e-20	++	ZNF498	chr7	99222196
cg00343063	9.165	4.947e-20	++	ZNF213;ZNF213	chr16	3188510
cg16057915	9.164	4.994e-20	++	PEX14	chr1	10690564
cg15112362	-9.153	5.546e-20	--	ZFP36L1;ZFP36L1;ZFP36L1	chr14	69261509
cg04253214	-9.145	5.974e-20	--		chr1	78942099
cg02256576	-9.135	6.547e-20	--	CES3;CES3	chr16	66995192
cg18478697	9.111	8.13e-20	++	KCTD2;KCTD2;KCTD2	chr17	73050962
cg12684183	-9.105	8.608e-20	--	MBNL1;MBNL1	chr3	151994539
cg15355713	9.105	8.627e-20	++	DHX37	chr12	125431744
cg16615151	-9.101	8.917e-20	--	PLCXD2;PLCXD2	chr3	111409324
cg19862899	-9.094	9.503e-20	--	C10orf58;C10orf58	chr10	82173556
cg27407935	9.09	9.894e-20	++	SREBF1;SREBF1	chr17	17723235
cg10005565	-9.083	1.055e-19	--		chr2	235578952
cg07790781	-9.057	1.344e-19	--	OSBPL6;OSBPL6;OSBPL6;OSBPL6	chr2	179161606
cg06206136	9.052	1.409e-19	++	CSK;CSK;CSK;CSK	chr15	75092767
cg01070424	-9.051	1.421e-19	--		chr16	50298046
cg03781224	9.044	1.51e-19	++	MGLL;MGLL	chr3	127481599
cg09280971	9.032	1.681e-19	++		chr9	73036509
cg03651951	-9.025	1.794e-19	--		chr1	182041216
cg01605814	-9.023	1.83e-19	--		chr8	111151564
cg18917643	-9.018	1.919e-19	--		chr5	39476124
cg07167185	9.007	2.119e-19	++	LYPLA2	chr1	24120017
cg09981830	-8.997	2.311e-19	--		chr7	55376098
cg23206644	-8.991	2.447e-19	--		chr4	26143878
cg05512483	-8.982	2.657e-19	--	SNORD30;SNORD22;SNORD29;SNORD31;SNHG1	chr11	62621791
cg27169728	8.978	2.768e-19	++	YARS;YARS	chr1	33252692
cg00105640	8.975	2.838e-19	++	LOC388588	chr1	3691994
cg14389832	-8.968	3.025e-19	--		chr18	6732803
cg12281271	-8.96	3.255e-19	--	ERG;ERG;ERG;ERG;ERG;ERG;ERG;ERG	chr21	39796367
cg01918773	-8.959	3.289e-19	--	GPR176;GPR176	chr15	40144688
cg06626124	8.943	3.804e-19	++	SMARCA4;SMARCA4;SMARCA4;SMARCA4;SMARCA4;SMARCA4;SMARCA4	chr19	11145418
cg21824343	8.932	4.188e-19	++	WDR81;WDR81;WDR81;WDR81	chr17	1633714
cg17051343	8.915	4.879e-19	++	RAB7A	chr3	128503288
cg09289684	-8.913	4.95e-19	--	BACH2;BACH2	chr6	90676384
cg03044573	-8.875	6.968e-19	--	GAS5;SNORD78;SNORD44;SNORD80;SNORD79	chr1	173835265
cg17808676	-8.862	7.844e-19	--	ITGA4	chr2	182332122
cg19716526	-8.857	8.241e-19	--		chr4	155498717
cg25545391	8.85	8.784e-19	++		chr4	114936716
cg07714319	-8.846	9.038e-19	--	FAM49A	chr2	16822974
cg01235659	-8.83	1.043e-18	--	MYO10	chr5	16738047
cg04290133	8.82	1.145e-18	++	GUSB	chr7	65439512
cg19862334	8.818	1.166e-18	++	MIR6779;LASP1;LASP1;LASP1	chr17	37069824
cg05712475	8.817	1.174e-18	++	PIK3AP1	chr10	98411851
cg25889918	-8.817	1.181e-18	--		chr2	179916184
cg18581607	8.812	1.231e-18	++	PLD2;PLD2;PLD2;PLD2	chr17	4714084
cg23598378	8.807	1.288e-18	++	C6orf132	chr6	42072986
cg07357157	8.806	1.302e-18	++	PEX14	chr1	10690588
cg05820959	8.804	1.325e-18	++		chr7	151248135
cg00163198	8.793	1.459e-18	++	SNX19;SNX19	chr11	130767760
cg02455383	8.784	1.574e-18	++	CRYBB1	chr22	27014116
cg02583484	-8.784	1.583e-18	--	HNRNPA1;HNRPA1L-2;HNRNPA1	chr12	54677008
cg05299572	-8.728	2.588e-18	--	C1orf56;BNIPL;BNIPL	chr1	151019926
cg02806289	-8.723	2.705e-18	--	BDKRB1	chr14	96722008
cg15117681	8.721	2.761e-18	++	CSNK1D;CSNK1D	chr17	80202426
cg16274890	8.707	3.116e-18	++	TPRA1;TPRA1;TPRA1	chr3	127299325
cg17112727	8.707	3.127e-18	++	GABBR2	chr9	101333114
cg24002003	8.7	3.333e-18	++		chr15	101668143
cg24694018	8.696	3.433e-18	++	POLR3GL	chr1	145457621
cg02735037	-8.679	3.977e-18	--	GARNL3;GARNL3;GARNL3	chr9	130081227
cg13338174	-8.674	4.16e-18	--		chr19	28814834
cg17910470	8.666	4.488e-18	++	USP36	chr17	76795278
cg25935834	-8.665	4.524e-18	--		chr17	36571512
cg08972986	-8.652	5.08e-18	--		chr12	89340770
cg14524764	8.635	5.873e-18	++	MICALL1	chr22	38301236
cg06983052	-8.631	6.078e-18	--	LRRC8D;LRRC8D	chr1	90288099
cg21169397	-8.631	6.094e-18	--		chr21	36626538
cg06799805	8.626	6.352e-18	++	TESC;TESC;TESC	chr12	117486060
cg19035405	-8.6	7.956e-18	--		chr3	133382730
cg17866022	8.597	8.196e-18	++	EPN2-AS1;EPN2;EPN2;EPN2	chr17	19209889
cg09245003	8.59	8.668e-18	++	RNMTL1	chr17	695428
cg24097258	-8.588	8.841e-18	--	ATP2C1;ATP2C1;ATP2C1;ATP2C1;ATP2C1;ATP2C1;ATP2C1;ATP2C1;ATP2C1;ATP2C1;ATP2C1	chr3	130624729
cg07504977	8.583	9.279e-18	++		chr10	102131012
cg05303280	-8.575	9.944e-18	--	GLDN	chr15	51632611
cg23205886	-8.569	1.048e-17	--	SNHG4;MATR3	chr5	138611766
cg15007470	8.567	1.061e-17	++	TCF3;TCF3	chr19	1622838
cg08151621	-8.563	1.104e-17	--	LOC100420587	chr19	28995456
cg14442689	-8.562	1.112e-17	--	LINC00925	chr15	89929102
cg23569632	-8.554	1.188e-17	--		chr6	44535269
cg17043875	-8.553	1.195e-17	--		chr8	82464471
cg01839793	8.551	1.216e-17	++		chr15	90303768
cg13785152	8.55	1.234e-17	++	SMG6;SMG6;SMG6;SMG6	chr17	1992458
cg25161899	8.544	1.302e-17	++	DLG2	chr11	85028237
cg16615058	8.521	1.585e-17	++	PRSS36	chr16	31161005
cg07380641	-8.513	1.688e-17	--	B4GALT5	chr20	48295033
cg14199661	-8.51	1.737e-17	--		chr11	102389157
cg20217781	-8.491	2.048e-17	--	LINC00189	chr21	30591695
cg15537269	8.488	2.103e-17	++		chr8	24507197
cg02888894	8.484	2.172e-17	++	PRPF6	chr20	62660605
cg00422488	-8.481	2.231e-17	--	ANP32B	chr9	100747767
cg01845656	-8.478	2.292e-17	--	CLDN10;CLDN10	chr13	96130731
cg13922927	8.456	2.772e-17	++	FBLN1;FBLN1;FBLN1;FBLN1	chr22	45933570
cg25753291	-8.454	2.825e-17	--	PJA2	chr5	108723938
cg07319712	8.439	3.211e-17	++	HMHA1	chr19	1082786
cg09655746	-8.437	3.265e-17	--		chr13	36994947
cg14410487	8.432	3.387e-17	++	POLR2F;POLR2F	chr22	38396083
cg03877174	8.426	3.574e-17	++	KIF1C	chr17	4923126
cg11599718	8.409	4.13e-17	++	VPS37B	chr12	123357128
cg05254683	-8.408	4.169e-17	--	LINC00379	chr13	91814527
cg07965255	-8.403	4.335e-17	--	LOC101928227	chr15	38342973
cg09921385	8.4	4.463e-17	++	TBC1D14;TBC1D14;TBC1D14;TBC1D14	chr4	7000882
cg17312650	-8.392	4.762e-17	--	MYH9	chr22	36751648
cg02654279	8.391	4.833e-17	++	CRCP;CRCP;CRCP;CRCP;CRCP	chr7	65615582
cg12560431	-8.387	4.997e-17	--	SYN2;SYN2	chr3	12219504
cg13240333	-8.383	5.139e-17	--	ZFHX4-AS1	chr8	77528456
cg12069540	-8.378	5.384e-17	--	C10orf58;C10orf58	chr10	82173570
cg09646173	-8.372	5.647e-17	--	PDE6A	chr5	149317669
cg07856428	8.37	5.755e-17	++	RPTOR;RPTOR	chr17	78854143
cg19500225	-8.366	5.94e-17	--		chr8	8402640
cg21581415	8.34	7.434e-17	++	SCAP	chr3	47460784
cg16730141	8.333	7.881e-17	++	CARS;CARS;CARS;CARS;CARS	chr11	3059371
cg09391697	8.332	7.933e-17	++		chr12	6350833
cg03517919	8.325	8.419e-17	++	KIF1B	chr1	10398268
cg05213157	-8.322	8.63e-17	--		chr20	13802663
cg20146909	-8.322	8.666e-17	--	LRRC8D;LRRC8D	chr1	90289611
cg13571479	8.321	8.745e-17	++	MAD1L1;MAD1L1;MAD1L1	chr7	2077345
cg13610026	-8.316	9.121e-17	--	PSMB7	chr9	127140111
cg00139681	-8.312	9.375e-17	--		chr7	106125168
cg18038415	-8.3	1.04e-16	--		chr8	126553272
cg09657542	8.296	1.076e-16	++		chr7	150628801
cg01291392	8.287	1.159e-16	++	SGSM2;SGSM2	chr17	2264969
cg05948872	8.279	1.246e-16	++	PFKFB2	chr1	207252504
cg05194114	8.275	1.282e-16	++	CCNDBP1;CCNDBP1;CCNDBP1;CCNDBP1	chr15	43477396
cg13189264	8.274	1.298e-16	++	SLC6A17	chr1	110718862
cg15835363	-8.266	1.389e-16	--	STARD9	chr15	42894942
cg06836938	8.262	1.436e-16	++	CHAF1A	chr19	4429454
cg25436965	-8.255	1.519e-16	--	TMEM72-AS1	chr10	45441888
cg21961721	8.252	1.564e-16	++	SLC27A3	chr1	153751330
cg00228496	8.248	1.614e-16	++	USP39;USP39;USP39;USP39;USP39;USP39	chr2	85875472
cg06170374	-8.247	1.628e-16	--		chr11	37533403
cg01970184	-8.24	1.728e-16	--	FIG4	chr6	110017051
cg19693031	-8.235	1.797e-16	--	TXNIP	chr1	145441552
cg15707553	8.234	1.805e-16	++	DNAH10	chr12	124413169
cg19773170	-8.232	1.835e-16	--		chr14	23008246
cg16533613	8.223	1.979e-16	++	NUP188	chr9	131769257
cg25550013	8.221	2.014e-16	++	SLC12A3;SLC12A3;SLC12A3	chr16	56915638
cg16362595	-8.215	2.121e-16	--	JARID2	chr6	15305678
cg16290996	-8.214	2.141e-16	--	GAS5;SNORD78;SNORD76;SNORD77;SNORD44;SNORD79	chr1	173835989
cg23482898	8.213	2.149e-16	++	CAND2;CAND2	chr3	12858887
cg14535553	-8.212	2.174e-16	--	CES3;CES3	chr16	66995103
cg24695071	8.204	2.321e-16	++	EIF3B;EIF3B	chr7	2419958
cg25221975	8.203	2.335e-16	++	FBLN2;FBLN2;FBLN2	chr3	13663444
cg06070496	-8.2	2.405e-16	--	DLGAP1;DLGAP1;DLGAP1;DLGAP1;DLGAP1;DLGAP1;DLGAP1;DLGAP1;DLGAP1	chr18	3706638
cg21370352	8.196	2.492e-16	++	PQLC2;PQLC2;PQLC2;PQLC2;PQLC2	chr1	19651020
cg03487777	8.195	2.506e-16	++	SH2B3;SH2B3	chr12	111872641
cg19561508	-8.194	2.532e-16	--	B4GALT1	chr9	33140866
cg15561453	8.193	2.548e-16	++	SCAP	chr3	47459664
cg02871542	8.183	2.77e-16	++	SSU72	chr1	1489408
cg16834011	-8.183	2.773e-16	--	COMT	chr22	19931790
cg07663893	-8.175	2.966e-16	--	TNIP3;TNIP3	chr4	122121190
cg14728380	8.174	2.983e-16	++	SECTM1	chr17	80280330
cg19622345	8.172	3.032e-16	++		chr5	161923051
cg25812095	-8.164	3.235e-16	--	GTDC1;GTDC1	chr2	144998514
cg03757430	-8.161	3.324e-16	--	SMCO4	chr11	93269784
cg14279641	8.154	3.507e-16	++		chr9	93763689
cg19245776	-8.154	3.509e-16	--	ETV6	chr12	11938826
cg14222701	8.153	3.551e-16	++	AMBRA1;AMBRA1;AMBRA1;AMBRA1	chr11	46564725
cg14986464	8.152	3.57e-16	++	BAT5	chr6	31669902
cg21859580	-8.146	3.747e-16	--	CHST11;CHST11	chr12	104982643
cg11826008	-8.145	3.798e-16	--	CPNE1;CPNE1;CPNE1;CPNE1;CPNE1;RBM12;CPNE1;CPNE1;RBM12	chr20	34249284
cg04239136	8.141	3.92e-16	++	SAP30BP;SAP30BP;SAP30BP;SAP30BP;SAP30BP	chr17	73691688
cg07690127	8.139	3.982e-16	++	MAD1L1;MAD1L1;MAD1L1	chr7	2077293
cg20349934	8.136	4.085e-16	++	RBM38;RBM38;RBM38	chr20	55973685
cg01029617	-8.131	4.242e-16	--		chr8	58788096
cg16289653	8.118	4.756e-16	++	MAP2K2	chr19	4103219
cg18702971	8.116	4.824e-16	++	THOC5;THOC5;THOC5;THOC5	chr22	29920546
cg19374981	8.115	4.853e-16	++	CCDC40;CCDC40	chr17	78013696
cg05993525	-8.111	5.011e-16	--	KCNQ1;KCNQ1	chr11	2769184
cg23257239	-8.102	5.413e-16	--		chr1	182598470
cg05719472	8.1	5.494e-16	++	PSAT1;PSAT1	chr9	80914400
cg20027894	8.097	5.622e-16	++	SGSM2;SGSM2	chr17	2264966
cg07621682	8.094	5.789e-16	++	CCDC97	chr19	41827759
cg15020801	8.077	6.663e-16	++	PNPO	chr17	46022809
cg16719404	-8.072	6.925e-16	--	CD2	chr1	117296242
cg03203220	-8.069	7.067e-16	--		chr4	55181512
cg06372654	8.069	7.104e-16	++	IMPDH1;IMPDH1;IMPDH1;IMPDH1;IMPDH1;IMPDH1;IMPDH1	chr7	128044655
cg22113689	8.068	7.169e-16	++	CD52;UBXN11	chr1	26645269
cg02681400	8.066	7.268e-16	++	BRD4;BRD4	chr19	15375283
cg20544516	8.065	7.334e-16	++	MIR33B;SREBF1;SREBF1	chr17	17717183
cg26539688	8.062	7.499e-16	++	NUCB1-AS1;NUCB1	chr19	49421594
cg19805377	8.05	8.277e-16	++	PRPF8	chr17	1576616
cg20404288	-8.048	8.389e-16	--	LINC00887	chr3	194023890
cg16648509	-8.045	8.622e-16	--		chr4	86936044
cg27263465	8.043	8.757e-16	++	HDAC4	chr2	240145686
cg02517348	-8.043	8.767e-16	--		chr15	68817182
cg03105919	-8.042	8.857e-16	--		chr1	234682885
cg10089656	-8.04	9.009e-16	--	GNAQ	chr9	80575291
cg23850967	8.031	9.632e-16	++	C3orf67;C3orf67-AS1	chr3	58885757
cg18034719	8.031	9.68e-16	++	GRK6;GRK6;GRK6	chr5	176860863
cg13030582	8.03	9.775e-16	++	MFAP4	chr17	19290708
cg07814318	-8.029	9.812e-16	--	KLF13	chr15	31624584
cg25381253	-8.029	9.819e-16	--		chr5	77178418
cg12275605	-8.017	1.084e-15	--	JARID2;JARID2	chr6	15448269
cg06943835	8.004	1.206e-15	++	ATG2A	chr11	64662577
cg05957749	8.002	1.22e-15	++	KIAA0754;KIAA0754;MACF1;MACF1	chr1	39875787
cg12065228	7.995	1.3e-15	++	PQLC2;PQLC2;PQLC2	chr1	19652788
cg09097948	-7.994	1.307e-15	--		chr1	199212861
cg23606775	7.992	1.329e-15	++	CLSTN1;CLSTN1	chr1	9790616
cg03605542	-7.992	1.33e-15	--	DEPDC1B;DEPDC1B	chr5	59929339
cg06469895	-7.984	1.416e-15	--	TERF2	chr16	69418206
cg04725827	-7.982	1.44e-15	--	MBNL1;MBNL1	chr3	152007672
cg04837676	7.98	1.468e-15	++	CSNK1D;CSNK1D;CSNK1D	chr17	80205114
cg05026415	-7.974	1.537e-15	--	FAM198B;FAM198B;FAM198B	chr4	159080474
cg02392359	-7.971	1.57e-15	--	RAB27A	chr15	55572079
cg15702662	-7.956	1.77e-15	--	IDO2	chr8	39823966
cg16705049	-7.95	1.871e-15	--		chr3	11173263
cg19212470	-7.947	1.907e-15	--		chr15	62125540
cg16875568	-7.945	1.949e-15	--	ITGBL1;ITGBL1;ITGBL1;ITGBL1	chr13	102173110
cg15765789	-7.939	2.044e-15	--	FYB	chr5	39224442
cg21017748	-7.936	2.084e-15	--	FNIP2	chr4	159742567
cg07799005	-7.934	2.13e-15	--	MALAT1	chr11	65265684
cg00825551	-7.93	2.195e-15	--	APMAP	chr20	24968849
cg03029723	-7.928	2.23e-15	--	RPS15A;RPS15A	chr16	18799331
cg04231870	7.928	2.231e-15	++	SNX32;SNX32	chr11	65618874
cg14140268	-7.924	2.302e-15	--	URI1;URI1;URI1	chr19	30456228
cg27020362	7.918	2.413e-15	++	MGC29506	chr5	138723394
cg06198758	7.911	2.56e-15	++	C1orf216	chr1	36181297
cg17634927	-7.91	2.567e-15	--	ADAM23	chr2	207347170
cg24155515	-7.91	2.58e-15	--	JARID2;JARID2	chr6	15387512
cg17188688	7.908	2.612e-15	++	TOP3B;TOP3B;TOP3B	chr22	22333247
cg00886875	-7.905	2.67e-15	--		chr3	106354325
cg03846076	7.903	2.725e-15	++	STC2	chr5	172743837
cg06898549	-7.901	2.771e-15	--		chr12	41083590
cg08115371	-7.897	2.852e-15	--	ODZ4	chr11	79115706
cg01645878	-7.891	2.989e-15	--	SLCO5A1;SLCO5A1;SLCO5A1	chr8	70603355
cg17719780	7.891	3.005e-15	++	FANCA;FANCA	chr16	89837067
cg16892975	-7.882	3.233e-15	--	IFI27;IFI27;IFI27;IFI27;IFI27;IFI27;IFI27;IFI27;IFI27;IFI27	chr14	94576066
cg12857814	-7.881	3.249e-15	--	PSD3	chr8	18776762
cg13825056	-7.88	3.264e-15	--	MTMR7	chr8	17186545
cg15564329	7.879	3.311e-15	++	HPS4;HPS4;HPS4;HPS4	chr22	26859954
cg05963597	7.878	3.324e-15	++	PTGDS	chr9	139870908
cg20117260	7.877	3.34e-15	++	ATP5SL;ATP5SL;ATP5SL;ATP5SL;ATP5SL;ATP5SL;ATP5SL	chr19	41937434
cg21668714	7.876	3.374e-15	++	ITFG3;ITFG3;ITFG3	chr16	309450
cg11120684	-7.87	3.557e-15	--	BACH2;BACH2	chr6	90897267
cg14309996	-7.869	3.565e-15	--	NFIA-AS2	chr1	61415630
cg02913882	-7.868	3.592e-15	--		chr3	177196501
cg18553781	-7.865	3.683e-15	--		chr6	91606033
cg10128003	7.864	3.733e-15	++	ABCG1;ABCG1;ABCG1;ABCG1;ABCG1;ABCG1	chr21	43642166
cg01959650	-7.86	3.841e-15	--	LAMB1	chr7	107594481
cg25318870	-7.848	4.228e-15	--	DCBLD2	chr3	98528571
cg01824180	-7.843	4.41e-15	--	JDP2;JDP2;JDP2;JDP2	chr14	75897762
cg04752284	7.839	4.554e-15	++	FAM207A	chr21	46386748
cg16525400	-7.838	4.58e-15	--		chr3	125994368
cg14254597	-7.832	4.809e-15	--	PIK3AP1	chr10	98471304
cg15664462	-7.829	4.907e-15	--	MBNL1;MBNL1	chr3	151996146
cg03721291	7.824	5.116e-15	++	RECQL5;RECQL5;RECQL5	chr17	73649149
cg26402346	-7.823	5.172e-15	--		chr12	101864876
cg15971496	7.823	5.175e-15	++	RNMTL1	chr17	695156
cg12732899	7.82	5.268e-15	++	AKAP2;PALM2-AKAP2;PALM2-AKAP2;AKAP2;AKAP2	chr9	112887765
cg13772414	-7.82	5.287e-15	--	EPHA4	chr2	222383060
cg03045648	7.819	5.308e-15	++	SF1;SF1;SF1	chr11	64535598
cg14756878	-7.814	5.525e-15	--		chr2	12568736
cg23372375	-7.806	5.918e-15	--		chr2	147783304
cg03163545	7.804	5.982e-15	++	IFT140;TMEM204	chr16	1593415
cg26823705	-7.804	5.995e-15	--	NBPF20;NBPF10;NBPF10	chr1	145435523
cg24711224	-7.802	6.088e-15	--	NSD1;NSD1	chr5	176561865
cg12685166	-7.786	6.908e-15	--	WIPF1;WIPF1	chr2	175455876
cg26829071	7.782	7.16e-15	++	GPR133	chr12	131590596
cg11445178	-7.774	7.628e-15	--		chr1	59441766
cg06295519	-7.772	7.715e-15	--	MMP13	chr11	102821492
cg09522017	7.77	7.853e-15	++	CEP250;CEP250	chr20	34067059
cg09745633	-7.77	7.856e-15	--		chr8	58431924
cg13815475	7.763	8.298e-15	++		chr17	79702512
cg13545705	-7.757	8.686e-15	--	PLEKHG4;PLEKHG4;PLEKHG4;PLEKHG4	chr16	67312573
cg18956079	7.754	8.901e-15	++	NADK;NADK;NADK;NADK	chr1	1690982
cg23823424	-7.754	8.93e-15	--	CHRM3	chr1	239927737
cg21484914	7.753	8.991e-15	++	ABCA3	chr16	2338842
cg01565160	7.752	9.047e-15	++	DIDO1	chr20	61512901
cg13740985	7.75	9.214e-15	++	PSAT1;PSAT1	chr9	80930413
cg27520597	7.75	9.214e-15	++	INSR;INSR	chr19	7159653
cg23014425	7.741	9.852e-15	++	HOXB3	chr17	46648525
cg25500027	7.74	9.974e-15	++	LDLRAD2	chr1	22145516
cg09095403	7.736	1.022e-14	++	HPS4;HPS4;HPS4;HPS4	chr22	26859981
cg11700959	7.728	1.09e-14	++	PTPN6;PTPN6;PTPN6	chr12	7066664
cg22262140	7.726	1.114e-14	++	CCDC116	chr22	21986976
cg21321579	7.725	1.121e-14	++	NTHL1	chr16	2094109
cg08403095	-7.724	1.126e-14	--	LOC102724957	chr11	15664034
cg23489671	-7.718	1.179e-14	--	FAM107B;FAM107B;FAM107B;FAM107B;FAM107B;FAM107B;FAM107B;FAM107B;FAM107B;FAM107B;FAM107B	chr10	14614245
cg04947258	7.716	1.2e-14	++	D2HGDH;D2HGDH;D2HGDH	chr2	242694478
cg10474004	7.713	1.229e-14	++	CARS;CARS;CARS;CARS;CARS	chr11	3059204
cg20750889	7.712	1.237e-14	++	CDH1	chr16	68797057
cg25463963	7.712	1.239e-14	++	PRKD2;PRKD2;PRKD2;PRKD2	chr19	47214580
cg07021906	7.698	1.385e-14	++	SLC7A5	chr16	87866833
cg24899577	-7.697	1.397e-14	--	PLCG1-AS1;PLCG1;PLCG1	chr20	39766767
cg26836824	-7.683	1.555e-14	--		chr8	29914060
cg08016417	-7.682	1.564e-14	--	TMEM154	chr4	153588259
cg06799152	7.681	1.583e-14	++	LRP1	chr12	57561189
cg18336394	-7.678	1.61e-14	--		chr3	32955651
cg20030219	-7.678	1.612e-14	--	TNFAIP8;TNFAIP8;TNFAIP8	chr5	118662502
cg25934997	7.668	1.746e-14	++	SYNPO	chr5	149995703
cg18745690	7.663	1.823e-14	++	C7orf43;C7orf43;MIR4658	chr7	99754227
cg03546183	-7.66	1.867e-14	--	FLI1;FLI1;FLI1;FLI1	chr11	128584167
cg25255847	-7.658	1.881e-14	--	ZGPAT;ZGPAT;ZGPAT;ZGPAT;ZGPAT	chr20	62360072
cg12967653	-7.656	1.916e-14	--		chr6	52183995
cg16327235	7.651	2.001e-14	++		chr11	73642478
cg18930529	-7.65	2.015e-14	--		chr2	43456487
cg11806181	-7.649	2.019e-14	--		chr1	47001017
cg20625334	-7.647	2.065e-14	--	STAM2	chr2	152991620
cg16317421	-7.645	2.086e-14	--		chr8	8244565
cg08317252	7.643	2.116e-14	++	STK11	chr19	1223163
cg10898277	-7.643	2.116e-14	--		chr20	24821220
cg27106592	7.642	2.138e-14	++	PROSER3;PROSER3	chr19	36255833
cg17011411	7.64	2.169e-14	++	ISPD;ISPD;ISPD-AS1;ISPD-AS1	chr7	16308656
cg23893460	7.63	2.352e-14	++	PKM2;PKM2;PKM2	chr15	72492422
cg00563348	7.63	2.353e-14	++		chr15	41184109
cg03523740	-7.629	2.364e-14	--	TXLNA	chr1	32645027
cg22037492	-7.627	2.402e-14	--	NBEA;MIR548F5;NBEA	chr13	36063461
cg14827056	7.626	2.424e-14	++	EIF2C2;EIF2C2	chr8	141550539
cg24409666	7.625	2.442e-14	++	TPRA1;TPRA1;TPRA1	chr3	127299444
cg02855936	-7.624	2.451e-14	--		chr19	42449790
cg19458497	7.623	2.481e-14	++	ATL3	chr11	63403371
cg21628556	-7.62	2.537e-14	--		chr7	140144043
cg00232868	7.619	2.557e-14	++		chr21	17358642
cg18318910	-7.615	2.645e-14	--		chr7	87126869
cg03734391	7.614	2.667e-14	++	U2AF2;U2AF2	chr19	56182200
cg13138441	-7.612	2.705e-14	--	ARHGEF10L;ARHGEF10L	chr1	17920733
cg11851174	7.611	2.716e-14	++	RAI1	chr17	17712609
cg03059247	-7.609	2.76e-14	--	C8orf12;FAM167A	chr8	11287657
cg24861866	7.609	2.762e-14	++	TUBGCP2	chr10	135106684
cg08260754	7.608	2.789e-14	++		chr19	36100919
cg09678315	-7.605	2.846e-14	--	NGF	chr1	115875992
cg02335576	-7.592	3.144e-14	--	AGBL4	chr1	49338938
cg26959945	-7.59	3.19e-14	--	MACC1	chr7	20233217
cg11100157	-7.59	3.2e-14	--	MYO10	chr5	16738049
cg02736280	7.589	3.23e-14	++	WDR81;WDR81;WDR81;WDR81	chr17	1633745
cg03260624	-7.589	3.233e-14	--	CDC7;CDC7;CDC7	chr1	91970722
cg13981001	-7.588	3.239e-14	--	RPL12;SNORA65	chr9	130211749
cg10170269	7.586	3.304e-14	++	GMEB2	chr20	62256006
cg12933719	-7.586	3.304e-14	--	POU2F1;POU2F1;POU2F1	chr1	167195415
cg00116699	7.582	3.402e-14	++	HDAC4	chr2	240205260
cg21412128	-7.571	3.703e-14	--	GPR182	chr12	57387165
cg15114651	-7.571	3.709e-14	--	SLC1A5;SLC1A5;SLC1A5	chr19	47289410
cg04940901	7.568	3.796e-14	++	DNAH1	chr3	52418250
cg15116821	-7.566	3.862e-14	--		chr5	43769912
cg05598742	-7.554	4.217e-14	--	FAM213A;FAM213A;FAM213A;FAM213A;FAM213A;FAM213A;FAM213A;FAM213A	chr10	82173622
cg15958828	-7.554	4.233e-14	--	FOXP1;FOXP1	chr3	71598380
cg04987734	7.551	4.328e-14	++	CDC42BPB	chr14	103415873
cg21979287	-7.55	4.345e-14	--	B2M	chr15	45007854
cg09374346	-7.544	4.554e-14	--	PSMA4;PSMA4;PSMA4	chr15	78835713
cg14390305	-7.544	4.563e-14	--		chr6	21649195
cg11152412	7.54	4.696e-14	++	EDC3;EDC3;EDC3	chr15	74927688
cg23069057	-7.533	4.966e-14	--		chr4	14867316
cg20795999	7.531	5.036e-14	++	CLCN2;CLCN2;CLCN2;CLCN2	chr3	184074817
cg20432473	7.53	5.059e-14	++	DDX55	chr12	124103253
cg08122070	7.529	5.113e-14	++	NADK	chr1	1689610
cg26157920	-7.523	5.366e-14	--		chr18	20860509
cg09224529	7.522	5.405e-14	++	SLC35B1;SLC35B1	chr17	47781787
cg00733441	7.52	5.482e-14	++		chr11	119189717
cg20732787	7.517	5.622e-14	++	NCLN	chr19	3191211
cg00607627	7.516	5.645e-14	++	LAT;LAT;LAT;LAT	chr16	28995994
cg15732650	7.508	6.026e-14	++	CAMTA1	chr1	7733199
cg04171038	7.506	6.109e-14	++	EP400	chr12	132512619
cg14527110	7.503	6.235e-14	++	P4HA2;P4HA2;P4HA2;P4HA2;P4HA2	chr5	131561292
cg01594316	-7.503	6.251e-14	--		chr1	40904200
cg11613559	-7.503	6.259e-14	--	INPP5F;INPP5F	chr10	121577971
cg02938032	7.497	6.554e-14	++	COPA;COPA	chr1	160267426
cg08607482	7.49	6.904e-14	++	CSK;CSK	chr15	75092823
cg09564628	7.489	6.955e-14	++	RAD54L2	chr3	51664313
cg21697426	-7.488	7.018e-14	--		chr6	112311269
cg02632109	-7.487	7.024e-14	--		chr1	153224680
cg16651416	-7.485	7.131e-14	--		chr15	101653904
cg25831522	-7.479	7.517e-14	--	ST5;ST5;ST5	chr11	8779964
cg13903162	-7.477	7.596e-14	--	SLC7A11	chr4	139163019
cg06635918	-7.477	7.621e-14	--		chr14	65123864
cg05875906	7.474	7.773e-14	++	GOLGA1	chr9	127650430
cg26535301	-7.471	7.947e-14	--		chr12	9947513
cg20482280	7.469	8.09e-14	++	MTA1	chr14	105936300
cg15554126	7.465	8.352e-14	++	PEX14	chr1	10690443
cg16743273	7.463	8.457e-14	++	MOBKL2A	chr19	2076833
cg18991417	7.456	8.892e-14	++		chr14	104391679
cg27457201	7.456	8.937e-14	++	RPTOR;RPTOR	chr17	78854232
cg03285617	-7.452	9.164e-14	--	NT5E	chr6	86179345
cg02947519	-7.452	9.177e-14	--		chr1	85619427
cg11082684	7.449	9.409e-14	++	TRRAP;TRRAP	chr7	98591756
cg04953230	-7.437	1.027e-13	--	MALAT1	chr11	65273641
cg11095027	7.437	1.029e-13	++	TOLLIP	chr11	1297066
cg07275606	-7.436	1.035e-13	--	BASP1;BASP1	chr5	17267415
cg00294109	7.436	1.041e-13	++	CRBN	chr3	3219781
cg23418510	-7.434	1.056e-13	--	PRTFDC1	chr10	25240660
cg22711149	-7.433	1.066e-13	--	SNHG4;SNHG4;MATR3;MATR3;MATR3	chr5	138611733
cg04794662	7.426	1.116e-13	++	FOXP1	chr3	71178485
cg10493038	7.426	1.117e-13	++		chr10	50480856
cg10977392	-7.426	1.119e-13	--	FCRL2;FCRL2;FCRL2	chr1	157740155
cg18349022	7.421	1.163e-13	++	ZNF498	chr7	99222459
cg07575207	-7.42	1.173e-13	--	ZNRF1	chr16	75046592
cg03217115	-7.42	1.175e-13	--		chr2	118942841
cg04804052	7.411	1.253e-13	++	SMARCA4;SMARCA4;SMARCA4;SMARCA4;SMARCA4;SMARCA4;SMARCA4	chr19	11094658
cg21568513	-7.41	1.264e-13	--		chr15	38963907
cg14177925	-7.405	1.316e-13	--		chr14	22465676
cg10843418	7.401	1.351e-13	++	TMEM63A	chr1	226054147
cg21429551	-7.393	1.433e-13	--	GARS	chr7	30635762
cg07946345	-7.39	1.463e-13	--	LPP;LPP;LPP	chr3	188276773
cg16554534	7.39	1.469e-13	++	GGA3;GGA3	chr17	73238513
cg22499893	-7.389	1.483e-13	--	SFRS13A;SFRS13A	chr1	24307535
cg12742764	7.381	1.574e-13	++	SEMA4D;SEMA4D	chr9	91996910
cg12117920	7.38	1.577e-13	++	TMEM184A	chr7	1585469
cg02752325	7.38	1.588e-13	++		chr14	101001400
cg26873338	-7.375	1.639e-13	--	CPSF6	chr12	69637167
cg05751148	7.373	1.663e-13	++	PTPRCAP	chr11	67204799
cg21650861	7.369	1.72e-13	++	TPRA1;TPRA1;TPRA1	chr3	127299468
cg03233728	7.366	1.76e-13	++	ZNF687;ZNF687;ZNF687	chr1	151262748
cg04425005	-7.364	1.784e-13	--	ZNF827	chr4	146783253
cg18714263	-7.363	1.797e-13	--	CDK6;CDK6	chr7	92377029
cg24000163	7.355	1.912e-13	++	MTA1;MTA1	chr14	105935735
cg12731993	-7.354	1.92e-13	--	EGFEM1P	chr3	168338905
cg26282731	-7.354	1.92e-13	--	ARHGAP10	chr4	148939288
cg00591515	7.353	1.935e-13	++	LENG8	chr19	54971526
cg24126762	7.35	1.988e-13	++		chr1	201419918
cg04661759	7.347	2.033e-13	++	RELT;RELT	chr11	73104226
cg07995927	-7.34	2.144e-13	--	TANK;TANK	chr2	161995135
cg24930541	-7.338	2.164e-13	--	TNFAIP8;TNFAIP8;TNFAIP8	chr5	118664652
cg22091236	7.333	2.252e-13	++	RPTOR;RPTOR	chr17	78853966
cg07349663	7.333	2.257e-13	++	COPA;COPA	chr1	160261619
cg22197830	-7.332	2.276e-13	--	TXNDC15;TXNDC15	chr5	134209784
cg06721411	7.326	2.369e-13	++	DQX1	chr2	74753759
cg16740586	7.325	2.385e-13	++	ABCG1;ABCG1;ABCG1;ABCG1;ABCG1;ABCG1	chr21	43655919
cg05125838	7.324	2.412e-13	++	UCN2;COL7A1	chr3	48601585
cg12754982	-7.322	2.445e-13	--	IGF2R	chr6	160409942
cg15128785	7.318	2.524e-13	++	SREBF2;SREBF2	chr22	42230879
cg00069760	7.317	2.544e-13	++		chr3	197035565
cg02721919	7.317	2.544e-13	++	RNF213;LOC100294362	chr17	78338119
cg07558761	7.311	2.649e-13	++	SLC7A5	chr16	87866696
cg24451117	-7.309	2.688e-13	--	MAP3K5	chr6	137094444
cg07893565	7.309	2.689e-13	++	HPSE;HPSE;HPSE;HPSE	chr4	84218838
cg07236324	7.308	2.704e-13	++	CUEDC1	chr17	55986035
cg01581807	-7.307	2.723e-13	--		chr1	232714905
cg00502254	7.301	2.85e-13	++	TNFRSF8;TNFRSF8	chr1	12201600
cg06978145	7.299	2.902e-13	++	TM9SF4	chr20	30754792
cg19712659	-7.298	2.921e-13	--	SNHG12;SNORD99;SNORA61	chr1	28906356
cg10982312	7.296	2.969e-13	++	THAP4	chr2	242572944
cg12866859	-7.295	2.991e-13	--	HEXIM1	chr17	43224332
cg06628679	-7.295	2.993e-13	--	CLNK	chr4	10609880
cg17126555	7.294	3.011e-13	++	RAVER1;ICAM3	chr19	10445516
cg00949930	-7.294	3.015e-13	--	CCDC141	chr2	179916205
cg26640473	7.292	3.046e-13	++	ADD1;ADD1;ADD1;ADD1	chr4	2927882
cg19695041	-7.292	3.049e-13	--	TACC1	chr8	38615330
cg17838000	7.292	3.05e-13	++	PRPF40B;PRPF40B	chr12	50031566
cg14759482	7.292	3.063e-13	++	TFDP1;TFDP1	chr13	114280854
cg01420348	-7.291	3.086e-13	--	PCK2;PCK2;PCK2;PCK2	chr14	24564966
cg19142186	7.29	3.095e-13	++	WDR4;WDR4;WDR4;WDR4;WDR4;WDR4;WDR4;WDR4;WDR4;WDR4;WDR4;WDR4;WDR4;WDR4	chr21	44272416
cg20970369	-7.29	3.099e-13	--	DENND2D	chr1	111744108
cg09924669	7.288	3.146e-13	++	IFT140;TMEM204	chr16	1593214
cg07267541	-7.287	3.168e-13	--	LURAP1L;LURAP1L-AS1	chr9	12784592
cg02578470	-7.287	3.176e-13	--	MCM2	chr3	127320670
cg23659289	7.283	3.271e-13	++	ARHGAP27;ARHGAP27	chr17	43472725
cg15233197	7.281	3.315e-13	++	TRAP1;TRAP1	chr16	3748978
cg03915012	7.28	3.35e-13	++	GAK	chr4	902074
cg00522451	7.275	3.469e-13	++		chr2	113464048
cg22262738	7.275	3.475e-13	++	EPB41L1;EPB41L1;EPB41L1;EPB41L1;EPB41L1	chr20	34802798
cg06947286	7.273	3.513e-13	++	PDLIM4;PDLIM4	chr5	131596602
cg05081930	7.263	3.788e-13	++		chr17	80239958
cg12603236	7.262	3.819e-13	++	HPS4;HPS4;HPS4;HPS4	chr22	26860178
cg17738481	-7.26	3.861e-13	--		chr5	179374622
cg26165081	-7.26	3.87e-13	--	PSMA1	chr11	14562955
cg07703765	-7.257	3.951e-13	--	ACTN4	chr19	39142260
cg10917593	-7.255	4.021e-13	--	MAML2	chr11	96065862
cg16409562	7.254	4.033e-13	++	NDRG2;NDRG2;NDRG2;NDRG2;NDRG2;NDRG2;NDRG2;NDRG2	chr14	21485900
cg18749799	-7.254	4.04e-13	--	MS4A3;MS4A3;MS4A3	chr11	59828426
cg22047013	7.252	4.097e-13	++	PLEKHG4B	chr5	169593
cg03484312	-7.25	4.165e-13	--	BEND5;BEND5;AGBL4	chr1	49216204
cg15570635	7.25	4.175e-13	++	AKAP13;AKAP13	chr15	86124818
cg05650911	7.244	4.356e-13	++	C11orf84	chr11	63585213
cg04868886	-7.24	4.487e-13	--		chr15	38963972
cg15310800	-7.231	4.808e-13	--	OSBPL6;OSBPL6;OSBPL6;OSBPL6	chr2	179171625
cg27546431	7.23	4.844e-13	++	MYO1C;MYO1C;MYO1C	chr17	1372751
cg27617715	7.228	4.902e-13	++	FTCDNL1	chr2	200637602
cg24644830	-7.228	4.905e-13	--	LRIG1	chr3	66533732
cg19996939	-7.22	5.199e-13	--		chr6	135466480
cg09011401	-7.218	5.262e-13	--	ESRRG;ESRRG;ESRRG;ESRRG;ESRRG;ESRRG;ESRRG;ESRRG;ESRRG;ESRRG;ESRRG;ESRRG;ESRRG;ESRRG;ESRRG;ESRRG	chr1	216770086
cg08639029	7.216	5.37e-13	++	RCC2;RCC2	chr1	17742901
cg17344223	7.213	5.462e-13	++	PLXND1	chr3	129295781
cg06433350	7.211	5.557e-13	++	OSBPL5;OSBPL5;OSBPL5	chr11	3115015
cg25197194	7.209	5.634e-13	++	CCDC48	chr3	128758787
cg14170540	-7.206	5.752e-13	--	RGS8;RGS8	chr1	182621537
cg21503834	7.204	5.854e-13	++	MAD1L1;MAD1L1;MAD1L1	chr7	2185772
cg05228177	-7.202	5.921e-13	--	EPB41L3	chr18	5579335
cg26328534	7.2	6.037e-13	++	CD4;CD4;CD4;CD4;CD4	chr12	6901207
cg07198997	7.197	6.151e-13	++	LYPLA2	chr1	24120115
cg06571187	-7.194	6.28e-13	--	HSD11B1;HSD11B1;HSD11B1	chr1	209878123
cg18774692	-7.193	6.341e-13	--		chr12	89033280
cg02524941	7.192	6.367e-13	++	SYNGAP1	chr6	33394326
cg05661982	7.192	6.401e-13	++	EIF3B;EIF3B	chr7	2420084
cg05288253	-7.191	6.432e-13	--	ANKRD11	chr16	89552259
cg20664313	7.191	6.445e-13	++	FBRSL1	chr12	133071297
cg07647459	-7.189	6.518e-13	--	KCNT2;KCNT2;KCNT2	chr1	196471339
cg13287553	7.186	6.652e-13	++	FOXK1	chr7	4784419
cg14886850	-7.183	6.83e-13	--		chr14	75122289
cg15781627	-7.183	6.843e-13	--	ALPK2	chr18	56296419
cg07781445	7.18	6.952e-13	++	RAP1GAP2;RAP1GAP2	chr17	2886250
cg18508695	-7.174	7.29e-13	--	FNDC3B;FNDC3B	chr3	171845883
cg10179004	7.173	7.317e-13	++	COL7A1;UCN2	chr3	48601902
cg06912282	7.173	7.336e-13	++	MIB2;MIB2;MIB2;MIB2;MIB2;MIB2	chr1	1563001
cg04546097	-7.173	7.358e-13	--	HGD;HGD	chr3	120401058
cg03351508	-7.172	7.373e-13	--		chr21	16591598
cg22451412	7.17	7.499e-13	++	EHD4	chr15	42227210
cg21882620	-7.169	7.578e-13	--	SLC22A23;SLC22A23;SLC22A23;SLC22A23;SLC22A23	chr6	3379971
cg02633398	7.168	7.622e-13	++	CBFA2T3;CBFA2T3	chr16	88974944
cg26689780	7.167	7.679e-13	++	WDR1;WDR1	chr4	10079554
cg08036343	-7.167	7.688e-13	--	ERC2	chr3	55908077
cg05501148	-7.166	7.749e-13	--	B4GALT5	chr20	48275860
cg18912103	7.157	8.229e-13	++	C4orf10;NOP14	chr4	2944692
cg27528326	-7.155	8.346e-13	--		chr11	14396120
cg02650017	7.151	8.587e-13	++	PHOSPHO1;PHOSPHO1	chr17	47301614
cg25173739	7.148	8.799e-13	++	PDLIM7;PDLIM7;PDLIM7;PDLIM7	chr5	176920516
cg16886828	7.147	8.878e-13	++	KDM4B	chr19	5032663
cg25948093	7.146	8.925e-13	++	SMG9	chr19	44249408
cg02439540	-7.144	9.074e-13	--	CACNA1D;CACNA1D;CACNA1D	chr3	53705820
cg23847237	-7.144	9.074e-13	--		chr7	47258013
cg18502684	7.142	9.204e-13	++	PLCH2;PLCH2;PLCH2	chr1	2425952
cg10306703	-7.14	9.306e-13	--	C10orf40	chr10	61719561
cg27653384	7.138	9.481e-13	++	PPM1F	chr22	22293118
cg00771161	-7.137	9.564e-13	--		chr7	104603404
cg15000547	-7.134	9.722e-13	--		chr2	200604510
cg11589723	7.133	9.789e-13	++	GLTSCR1	chr19	48205483
cg23419447	7.133	9.81e-13	++	HCCA2	chr11	1507347
cg18315160	7.13	1.006e-12	++	LPPR3;LPPR3	chr19	815275
cg02642690	7.129	1.014e-12	++	ZFYVE28;ZFYVE28;ZFYVE28	chr4	2297233
cg12986064	7.122	1.064e-12	++		chr22	32366004
cg20573211	-7.121	1.07e-12	--	SCML4;SCML4	chr6	108088001
cg25461369	7.115	1.117e-12	++	CDCP2	chr1	54618804
cg04130851	-7.113	1.138e-12	--	ETV6;RNU6-19P	chr12	11992105
cg21025681	7.11	1.163e-12	++	EXOSC10;EXOSC10	chr1	11134131
cg00732589	7.109	1.165e-12	++	FDX1	chr11	110299881
cg22509679	-7.108	1.175e-12	--		chr12	10379548
cg05798299	-7.106	1.194e-12	--	RAB27A;RAB27A;RAB27A;RAB27A	chr15	55563048
cg12378834	-7.104	1.211e-12	--	C5orf66	chr5	134646487
cg04812106	-7.1	1.248e-12	--	FHIT;FHIT	chr3	60827347
cg00014380	7.1	1.251e-12	++	VASN;CORO7-PAM16;CORO7;CORO7;CORO7	chr16	4424290
cg09466818	7.098	1.267e-12	++	UPF1	chr19	18965708
cg18495767	-7.095	1.29e-12	--		chr6	119041216
cg09482417	7.092	1.323e-12	++	ERGIC1	chr5	172305242
cg13077865	7.092	1.325e-12	++		chr8	105655901
cg18763536	-7.085	1.39e-12	--	ETV6	chr12	11812062
cg11129609	7.084	1.4e-12	++	WDR46;WDR46	chr6	33247250
cg07333545	-7.084	1.401e-12	--		chr6	52170606
cg17548845	7.082	1.417e-12	++		chr21	43728644
cg26110474	-7.082	1.422e-12	--		chr11	32054712
cg00195322	-7.08	1.439e-12	--	B4GALT5	chr20	48278559
cg01475676	-7.078	1.459e-12	--	RALGPS2;RALGPS2	chr1	178722239
cg24295032	7.078	1.461e-12	++	FOXN3	chr14	89976955
cg16713264	7.077	1.469e-12	++	WDR77	chr1	111984346
cg24213830	7.074	1.51e-12	++	DCTN2;DCTN2;DCTN2	chr12	57937334
cg02787218	7.071	1.535e-12	++	NCKIPSD;NCKIPSD	chr3	48717275
cg15264991	7.071	1.539e-12	++	PTPN6;PTPN6;PTPN6	chr12	7066563
cg02385309	7.071	1.541e-12	++	MAFF;MAFF;MAFF;MAFF	chr22	38609371
cg11004109	7.07	1.547e-12	++	MTA1;MTA1	chr14	105934278
cg20776499	7.068	1.568e-12	++	ITGA9	chr3	37588705
cg17118239	7.067	1.579e-12	++	QSOX1;QSOX1	chr1	180157508
cg15380836	7.064	1.614e-12	++	RILP;RILP	chr17	1553341
cg03725309	-7.062	1.639e-12	--	SARS	chr1	109757585
cg24686420	-7.061	1.65e-12	--	SPIDR;SPIDR;SPIDR;SPIDR	chr8	48540511
cg10486610	7.059	1.681e-12	++	LOC100127888;SLCO4A1	chr20	61298677
cg13549638	7.058	1.692e-12	++	RPTOR;RPTOR	chr17	78860076
cg25526547	7.057	1.695e-12	++	MED13L	chr12	116436245
cg11087128	7.052	1.766e-12	++		chr2	38693029
cg11253416	-7.052	1.767e-12	--	CHMP4C	chr8	82643680
cg17995119	-7.051	1.78e-12	--	SLC38A1;SLC38A1;SLC38A1;SLC38A1;SLC38A1;SLC38A1	chr12	46660306
cg07323651	7.05	1.79e-12	++	CDH23;CDH23;CDH23;CDH23;CDH23	chr10	73292019
cg02554627	7.048	1.82e-12	++	PTPN1;PTPN1	chr20	49192614
cg19618385	7.047	1.825e-12	++	STARD9	chr15	42983823
cg10922232	7.043	1.878e-12	++	GGA3;GGA3	chr17	73238491
cg17038235	7.042	1.898e-12	++	ERGIC1	chr5	172370524
cg01349024	7.041	1.907e-12	++	MAN1C1;MAN1C1	chr1	26102026
cg24136700	7.039	1.934e-12	++	RAI1	chr17	17696044
cg16312655	-7.039	1.938e-12	--	SLC38A1;SLC38A1;SLC38A1;SLC38A1	chr12	46663902
cg18394552	7.037	1.96e-12	++		chr5	159428643
cg24867468	7.035	1.989e-12	++	TMC6;TMC6	chr17	76109222
cg14334382	7.033	2.023e-12	++	HIBADH	chr7	27703802
cg27637303	-7.032	2.03e-12	--		chr2	118942893
cg17264028	7.03	2.063e-12	++	FBXO41;FBXO41	chr2	73487972
cg02187259	-7.026	2.124e-12	--	FAM49A	chr2	16804452
cg15961368	7.023	2.178e-12	++	ORAI2;ORAI2;ORAI2;ORAI2	chr7	102090895
cg11748260	7.019	2.23e-12	++	DHX16;DHX16	chr6	30624395
cg00085812	7.018	2.246e-12	++		chr16	30189885
cg14231565	-7.017	2.259e-12	--	GALNTL6	chr4	173068610
cg09738346	-7.016	2.287e-12	--	ACVR1B;ACVR1B;ACVR1B	chr12	52371825
cg20522675	7.015	2.293e-12	++	TPRG1L	chr1	3540077
cg12107849	-7.015	2.3e-12	--		chr1	192732997
cg19388268	-7.013	2.327e-12	--	DLGAP1;DLGAP1;DLGAP1;DLGAP1;DLGAP1;DLGAP1;DLGAP1;DLGAP1;DLGAP1	chr18	3679451
cg21730926	7.013	2.328e-12	++		chr14	35853785
cg26804423	-7.012	2.347e-12	--	ICA1;ICA1;ICA1	chr7	8201134
cg02333261	7.008	2.414e-12	++	MAP2K2	chr19	4113047
cg13526915	-7.007	2.426e-12	--		chr14	24164078
cg01552919	7.007	2.436e-12	++	GAK	chr4	901847
cg17378803	-7.006	2.445e-12	--		chr2	242823275
cg20288570	-7.005	2.462e-12	--	IKZF1;IKZF1;IKZF1;IKZF1;IKZF1;IKZF1;IKZF1;IKZF1;IKZF1;IKZF1;IKZF1;IKZF1;IKZF1;IKZF1;IKZF1;IKZF1;IKZF1	chr7	50428404
cg04580717	7.005	2.475e-12	++	SLC7A6;SLC7A6	chr16	68332003
cg18634464	-7.004	2.493e-12	--	OR8B12	chr11	124414265
cg24109116	-7	2.564e-12	--	MBLAC1	chr7	99725975
cg20481655	-7	2.567e-12	--		chr14	22979162
cg16700555	-7	2.569e-12	--	UQCRFS1	chr19	29700860
cg18770579	6.997	2.615e-12	++	C19orf76;PRMT1;PRMT1;PRMT1	chr19	50191342
cg09856467	6.991	2.721e-12	++	TPST2;TPST2	chr22	26938937
cg05478677	6.991	2.729e-12	++		chr20	412129
cg15579927	-6.989	2.76e-12	--	TRPM3;TRPM3;TRPM3;TRPM3;TRPM3;TRPM3;TRPM3;TRPM3;TRPM3	chr9	73404636
cg01024504	6.988	2.793e-12	++	ST3GAL1;ST3GAL1	chr8	134498575
cg22594773	-6.985	2.844e-12	--	PITPNM2;PITPNM2	chr12	123577003
cg17820065	6.984	2.864e-12	++	CHD4	chr12	6679571
cg16022904	6.983	2.894e-12	++	RPS6KA1	chr1	26870173
cg15306126	-6.983	2.9e-12	--	SLC38A1;SLC38A1;SLC38A1;SLC38A1	chr12	46663900
cg05203855	6.982	2.919e-12	++	TIMM44	chr19	7994445
cg24403641	6.981	2.939e-12	++		chr18	53687149
cg23180947	6.979	2.969e-12	++	BRD1;BRD1	chr22	50216831
cg27551390	-6.979	2.969e-12	--	PLEKHA8P1	chr12	45578214
cg08752433	-6.976	3.033e-12	--	PPTC7	chr12	111016566
cg12605080	-6.976	3.035e-12	--	CTDSPL;CTDSPL	chr3	37966887
cg13747876	6.972	3.12e-12	++	SLC16A3;SLC16A3;SLC16A3	chr17	80195402
cg27230067	-6.971	3.142e-12	--	AK5;AK5	chr1	77933593
cg02372435	6.971	3.147e-12	++		chr2	2850104
cg11463779	-6.97	3.18e-12	--	MYO18A;MYO18A	chr17	27507729
cg01126481	-6.969	3.186e-12	--	RUNX2;RUNX2;RUNX2	chr6	45508422
cg11816444	-6.967	3.239e-12	--		chr13	49326573
cg02850815	6.967	3.242e-12	++	SCRIB;SCRIB;MIR937	chr8	144896183
cg02114747	-6.964	3.298e-12	--		chr14	22891327
cg24054032	-6.964	3.302e-12	--		chr1	68118899
cg24805654	6.964	3.311e-12	++	GPR137B	chr1	236319812
cg06692408	6.964	3.312e-12	++	NLRP12;NLRP12;NLRP12	chr19	54312960
cg17045268	6.959	3.425e-12	++		chr9	95815680
cg27262415	6.955	3.524e-12	++	PTPRCAP	chr11	67205166
cg01759870	6.954	3.547e-12	++	MTA1	chr14	105936409
cg26973137	-6.95	3.652e-12	--	KIF6;KIF6;KIF6	chr6	39666770
cg07252792	6.948	3.707e-12	++	CCDC116	chr22	21987048
cg14453420	6.943	3.842e-12	++	ZBTB17;ZBTB17;ZBTB17;ZBTB17	chr1	16269595
cg09525260	-6.941	3.899e-12	--	ADAMTSL3;ADAMTSL3	chr15	84523205
cg21881184	6.94	3.921e-12	++	BTBD2	chr19	1993022
cg06080300	6.94	3.934e-12	++	MIB2;MIB2;MIB2;MIB2;MIB2;MIB2	chr1	1563096
cg15535313	6.939	3.952e-12	++	PMFBP1;PMFBP1;PMFBP1	chr16	72206322
cg20560862	6.934	4.091e-12	++	NAP1L4	chr11	2997051
cg15437741	6.93	4.195e-12	++	SLC16A3;SLC16A3;SLC16A3	chr17	80194576
cg24509815	6.928	4.27e-12	++	IL2RB	chr22	37523151
cg19324606	6.921	4.495e-12	++	C17orf62;C17orf62;C17orf62;C17orf62;C17orf62;C17orf62;C17orf62;C17orf62;C17orf62;C17orf62;C17orf62;C17orf62;C17orf62;C17orf62;C17orf62;C17orf62;C17orf62;C17orf62;C17orf62;C17orf62;C17orf62;C17orf62	chr17	80403732
cg16968178	-6.919	4.555e-12	--		chr1	181135598
cg25727825	6.915	4.69e-12	++		chr3	195542580
cg06492558	6.914	4.719e-12	++		chr16	80625384
cg20869070	-6.914	4.726e-12	--	MCU;MCU;MCU;MCU	chr10	74489461
cg03393889	6.912	4.771e-12	++	NTHL1	chr16	2094700
cg23299618	-6.912	4.781e-12	--		chr11	45102239
cg19638176	6.907	4.955e-12	++	MORG1;MORG1;MORG1	chr19	12782961
cg21361083	-6.906	4.972e-12	--	SERBP1;SERBP1;SERBP1;SERBP1	chr1	67892302
cg04852339	-6.906	4.986e-12	--	TANC1;TANC1	chr2	159841571
cg05788043	-6.905	5.029e-12	--	SPPL3	chr12	121303077
cg25983023	6.904	5.061e-12	++	NLRP12;NLRP12;NLRP12	chr19	54312179
cg22432956	6.903	5.096e-12	++		chr2	43364319
cg00716257	-6.902	5.139e-12	--	JDP2;JDP2;JDP2;JDP2	chr14	75897417
cg08349425	-6.898	5.269e-12	--	DIS3L2;DIS3L2;DIS3L2;DIS3L2	chr2	233157832
cg10551409	6.897	5.327e-12	++	ZSCAN2;ZSCAN2;ZSCAN2	chr15	85146936
cg10474597	-6.895	5.393e-12	--	SERPINE3	chr13	51917676
cg19321776	6.894	5.442e-12	++	NTHL1	chr16	2093980
cg19810953	-6.892	5.507e-12	--	RPL12;SNORA65	chr9	130211696
cg26479059	6.891	5.529e-12	++	GNA15	chr19	3163454
cg14576521	-6.888	5.641e-12	--	LOC101928227	chr15	38342180
cg25486660	-6.888	5.645e-12	--	RAD51B	chr14	68985165
cg13683827	-6.886	5.727e-12	--	FAM113B	chr12	47617751
cg25914821	-6.886	5.758e-12	--		chr8	128899514
cg21818059	6.884	5.834e-12	++	RNF34;RNF34;RNF34	chr12	121839024
cg06543730	6.882	5.896e-12	++	MBP;MBP;MBP;MBP;MBP	chr18	74700055
cg21261158	6.882	5.907e-12	++	RASA3	chr13	114875412
cg10505257	6.882	5.919e-12	++	MGRN1;MGRN1;MGRN1;MGRN1	chr16	4731639
cg09617526	6.88	5.974e-12	++		chr16	802447
cg26091247	6.88	5.987e-12	++		chr11	118784336
cg03635774	6.878	6.068e-12	++	WDR34;MIR1268A	chr9	131400182
cg25128949	6.877	6.101e-12	++	HPCAL1;HPCAL1;HPCAL1	chr2	10470142
cg15418935	6.875	6.193e-12	++	LOC101928694;LIPC	chr15	58751410
cg00124684	-6.872	6.31e-12	--	IDH2;IDH2;IDH2	chr15	90643966
cg21147820	-6.871	6.391e-12	--		chr8	128681146
cg10410419	6.867	6.562e-12	++	EHD1;EHD1;EHD1	chr11	64622681
cg14692131	6.866	6.618e-12	++	AKR1A1;AKR1A1;AKR1A1;AKR1A1	chr1	46035685
cg15683080	-6.864	6.673e-12	--	KCNA2	chr1	111163541
cg00856626	-6.86	6.862e-12	--	AMDHD2;AMDHD2	chr16	2576247
cg25523776	-6.859	6.914e-12	--	SIK3;SIK3;SIK3	chr11	116742352
cg24679007	-6.858	7.003e-12	--	RGS13;RGS13	chr1	192604413
cg18212148	6.857	7.011e-12	++	SMTN;SMTN;SMTN;SMTN;SMTN	chr22	31485303
cg03480935	-6.857	7.024e-12	--	SMAD3;SMAD3	chr15	67417860
cg06579577	6.857	7.025e-12	++	ADAMTS13;ADAMTS13;ADAMTS13;ADAMTS13	chr9	136286875
cg24695409	-6.856	7.071e-12	--		chr2	122951455
cg16164721	-6.855	7.134e-12	--		chr18	60725784
cg06674960	-6.854	7.171e-12	--		chr2	119683865
cg08415156	6.853	7.211e-12	++	CBFA2T3;CBFA2T3	chr16	88972776
cg06885459	6.853	7.239e-12	++	MCF2L;MCF2L	chr13	113689728
cg07626482	-6.851	7.332e-12	--	SLC1A5;SLC1A5;SLC1A5	chr19	47289503
cg24071226	-6.85	7.395e-12	--	EPB41;EPB41;EPB41;EPB41;EPB41;EPB41	chr1	29300664
cg18419175	6.849	7.453e-12	++	USP42	chr7	6199980
cg19881433	-6.847	7.537e-12	--	OSBPL3;OSBPL3;OSBPL3;OSBPL3;OSBPL3;OSBPL3	chr7	24922755
cg21161526	-6.846	7.615e-12	--		chr9	123691672
cg26695233	-6.844	7.698e-12	--	LINC01126	chr2	43455862
cg21777415	-6.843	7.775e-12	--	SETD5;SETD5	chr3	9446652
cg11568290	-6.841	7.878e-12	--		chr5	17290681
cg24619607	-6.84	7.901e-12	--	DAPK1;DAPK1;DAPK1;DAPK1	chr9	90209272
cg17343451	6.838	8.03e-12	++	AP2M1;AP2M1	chr3	183899704
cg24229052	6.838	8.038e-12	++		chr14	95862525
cg16505233	-6.837	8.072e-12	--	EDEM1	chr3	5239311
cg20902443	-6.836	8.128e-12	--	SEPHS1;SEPHS1;SEPHS1	chr10	13387198
cg14615927	6.832	8.365e-12	++	HDAC4	chr2	240259213
cg13980410	-6.831	8.434e-12	--		chr5	146870693
cg23706721	6.831	8.443e-12	++	ACTN4	chr19	39218353
cg09249793	-6.827	8.656e-12	--	RABGGTB;RABGGTB	chr1	76257000
cg18467978	6.824	8.832e-12	++		chr19	47134906
cg12169461	-6.822	8.95e-12	--		chr20	6975301
cg24267300	-6.817	9.327e-12	--	MATR3;MATR3;MATR3;MATR3;MATR3;MATR3	chr5	138634507
cg09360631	-6.813	9.583e-12	--	VPS13B;VPS13B	chr8	100624498
cg06104764	-6.812	9.644e-12	--	SCARB2;SCARB2	chr4	77122220
cg19434000	-6.804	1.017e-11	--		chr1	11415810
cg18633141	-6.803	1.021e-11	--	SNCAIP;SNCAIP;SNCAIP;SNCAIP;SNCAIP;SNCAIP	chr5	121707349
cg01230359	6.801	1.039e-11	++	METTL22;METTL22	chr16	8728911
cg01517423	-6.801	1.042e-11	--	SUCNR1;AADACL2-AS1;AADACL2-AS1	chr3	151595276
cg06499487	-6.8	1.044e-11	--	NCOA2	chr8	71280455
cg17749033	6.8	1.049e-11	++		chr17	80197412
cg23510764	-6.799	1.05e-11	--		chr5	166419955
cg00032703	-6.797	1.072e-11	--		chr11	102329514
cg16797081	-6.796	1.073e-11	--	MALL	chr2	110864447
cg08297686	-6.796	1.079e-11	--	RAD51L1;RAD51L1;RAD51L1	chr14	68943486
cg08373547	-6.796	1.079e-11	--	PTGER2	chr14	52794541
cg13753585	-6.794	1.088e-11	--	HNRNPA1P10;HNRNPA1;HNRNPA1	chr12	54677175
cg07227549	-6.794	1.093e-11	--		chr9	81235867
cg13782491	6.787	1.148e-11	++		chr22	45998305
cg17301216	6.786	1.15e-11	++	LOC254559	chr15	89920348
cg07463740	-6.786	1.156e-11	--		chr5	172737556
cg12912865	6.785	1.16e-11	++	TBC1D9B;TBC1D9B	chr5	179299360
cg17325206	6.784	1.167e-11	++		chr15	91396109
cg26897830	6.784	1.167e-11	++	C10orf71	chr10	50518408
cg16371518	6.781	1.194e-11	++	AMBRA1	chr11	46564493
cg08239588	6.78	1.201e-11	++	TMEM72;TMEM72-AS1	chr10	45429453
cg05856099	-6.776	1.234e-11	--		chr9	93723550
cg25215890	6.776	1.239e-11	++	CD48	chr1	160651452
cg06988896	6.774	1.25e-11	++		chr15	78426368
cg14517475	6.771	1.281e-11	++	TSC22D4;TSC22D4;TSC22D4;TSC22D4	chr7	100070912
cg24708518	-6.768	1.308e-11	--		chr5	34500794
cg02203067	6.766	1.322e-11	++	SLC7A5	chr16	87866800
cg12490835	-6.765	1.332e-11	--		chr10	22623821
cg03847470	-6.758	1.401e-11	--	FLI1;FLI1	chr11	128556580
cg14165909	6.758	1.402e-11	++	LOXHD1	chr18	44203699
cg02782753	6.754	1.434e-11	++	GET4	chr7	923058
cg06799321	-6.747	1.513e-11	--	CES3;CES3	chr16	66995143
cg21210021	-6.746	1.523e-11	--		chr3	151978579
cg21932513	6.743	1.549e-11	++	RCC2;RCC2	chr1	17751974
cg07317306	6.743	1.554e-11	++		chr1	110314824
cg00811614	6.742	1.558e-11	++	SNX1;SNX1;SNX1	chr15	64426065
cg02314339	-6.742	1.561e-11	--		chr10	91020653
cg05603985	-6.742	1.565e-11	--	SKI	chr1	2161049
cg19351166	-6.741	1.57e-11	--	PIKFYVE;PIKFYVE	chr2	209133632
cg12362977	6.739	1.599e-11	++		chr1	23928846
cg03150234	-6.736	1.627e-11	--	ITPKB-IT1;ITPKB	chr1	226848943
cg20698200	-6.731	1.689e-11	--	ICOS	chr2	204805097
cg13142359	-6.73	1.693e-11	--		chr9	110310928
cg08937734	6.729	1.704e-11	++	UBR4	chr1	19422904
cg14138801	6.729	1.705e-11	++	PTK2B;PTK2B;PTK2B;PTK2B	chr8	27267103
cg17464820	-6.728	1.724e-11	--	SIK3	chr11	116838417
cg16340422	6.727	1.726e-11	++	PLD6	chr17	17110120
cg26903766	6.724	1.766e-11	++	DOT1L	chr19	2231868
cg27211071	6.72	1.823e-11	++	KANK1;KANK1;KANK1	chr9	591420
cg23736997	-6.717	1.856e-11	--	2004-03-01	chr2	217163703
cg09227882	-6.716	1.868e-11	--	ARHGDIB	chr12	15104048
cg09259843	6.716	1.869e-11	++		chr2	25452362
cg13051700	-6.714	1.898e-11	--	MAGI2	chr7	79050007
cg16462073	6.711	1.933e-11	++	SPNS1;LAT;LAT;LAT;SPNS1;SPNS1;LAT;SPNS1;SPNS1	chr16	28995843
cg05570654	6.71	1.948e-11	++	HDAC4	chr2	240259075
cg22500518	6.709	1.954e-11	++	TMEM184A	chr7	1585359
cg10578851	6.709	1.962e-11	++		chr2	10437673
cg11613310	6.708	1.972e-11	++	MICALL1	chr22	38326590
cg18396403	6.708	1.974e-11	++	TMEM184B	chr22	38615368
cg17415380	-6.708	1.979e-11	--	FOXP1;FOXP1;FOXP1;FOXP1;FOXP1	chr3	71447574
cg00594278	-6.706	1.997e-11	--	GRAP2	chr22	40296407
cg25330192	-6.706	2e-11	--		chr5	34494278
cg14384960	-6.701	2.069e-11	--	ZNF827	chr4	146807291
cg09194657	6.701	2.075e-11	++	TUBGCP2;TUBGCP2;TUBGCP2;TUBGCP2	chr10	135108050
cg06493829	-6.7	2.088e-11	--	PLCG1;PLCG1	chr20	39766765
cg01334597	-6.698	2.116e-11	--	LOC101928306	chr4	4923774
cg12192282	-6.696	2.135e-11	--		chr2	143632190
cg19379721	6.695	2.154e-11	++	LPAR2	chr19	19737143
cg24241662	-6.695	2.164e-11	--	RXRA;RXRA;RXRA	chr9	137297892
cg25633454	-6.692	2.207e-11	--		chr17	8667047
cg18431951	6.691	2.219e-11	++	PUF60;PUF60;PUF60	chr8	144906507
cg11624345	6.691	2.223e-11	++	KCNN4	chr19	44278551
cg13640390	-6.69	2.224e-11	--	SLC1A3;SLC1A3;SLC1A3;SLC1A3	chr5	36614696
cg22193657	6.69	2.234e-11	++	XXYLT1;XXYLT1	chr3	194948010
cg07840258	6.69	2.238e-11	++	FAM129B;FAM129B	chr9	130269866
cg01591190	-6.689	2.244e-11	--		chr12	25500964
cg26066180	6.689	2.247e-11	++	COL20A1	chr20	61923786
cg00851852	-6.689	2.248e-11	--	PRTFDC1;PRTFDC1	chr10	25242304
cg22675767	6.685	2.303e-11	++	ACAP3	chr1	1234367
cg06230805	6.685	2.314e-11	++	AGPAT3;AGPAT3	chr21	45391366
cg05670193	6.684	2.33e-11	++	BCAM	chr19	45324246
cg14220251	6.678	2.421e-11	++	PQLC2;PQLC2;PQLC2	chr1	19653075
cg09054960	6.678	2.429e-11	++	PGLYRP2	chr19	15590328
cg24510179	6.677	2.435e-11	++	CCDC97	chr19	41827894
cg14458725	-6.676	2.449e-11	--		chr2	143621423
cg21941344	6.675	2.472e-11	++	HSPA14;HSPA14;HSPA14;CDNF	chr10	14879285
cg08366476	6.675	2.479e-11	++	CA12;CA12;CA12	chr15	63664748
cg14390322	-6.674	2.497e-11	--		chr14	34600339
cg06044108	6.672	2.524e-11	++	PLOD3	chr7	100850092
cg02874537	-6.669	2.569e-11	--	HSDL2;HSDL2;HSDL2	chr9	115184285
cg24123792	-6.667	2.604e-11	--	MAML2	chr11	95969031
cg17090968	-6.666	2.621e-11	--	SLC38A1;SLC38A1	chr12	46663694
cg19586143	6.665	2.638e-11	++	FHOD3	chr18	34325134
cg05612693	-6.664	2.66e-11	--	RUNX1	chr21	36310945
cg20977312	-6.663	2.674e-11	--	STC2	chr5	172748917
cg01305270	6.663	2.686e-11	++	IKBKB;IKBKB;IKBKB;IKBKB;IKBKB;IKBKB	chr8	42174685
cg14465376	-6.662	2.692e-11	--	GBE1	chr3	81766440
cg16289376	-6.662	2.705e-11	--		chr2	127989183
cg09935388	-6.661	2.711e-11	--	GFI1;GFI1;GFI1	chr1	92947588
cg15965233	-6.66	2.731e-11	--	COBLL1;COBLL1;COBLL1;COBLL1	chr2	165651558
cg08616943	-6.658	2.783e-11	--		chr7	130552600
cg19202384	-6.653	2.87e-11	--	PYCR1;PYCR1	chr17	79894511
cg02688432	-6.651	2.904e-11	--	CDC7;CDC7;CDC7	chr1	91970745
cg18101225	6.651	2.915e-11	++	FGFBP2	chr4	15964913
cg18410271	6.651	2.916e-11	++	ARHGAP27;ARHGAP27	chr17	43472435
cg05579187	6.65	2.936e-11	++		chr9	20015670
cg02111474	-6.649	2.946e-11	--	PPFIA1;PPFIA1;PPFIA1	chr11	70173985
cg07945335	6.647	2.983e-11	++	CD300LG;CD300LG;CD300LG;CD300LG	chr17	41924478
cg26556684	6.647	2.989e-11	++	IL1R1;IL1R1	chr2	102764618
cg03739177	6.643	3.083e-11	++	ABHD15	chr17	27889826
cg13876222	6.641	3.106e-11	++	NOTCH1	chr9	139399348
cg07032852	6.64	3.129e-11	++		chr9	140068071
cg10142520	6.64	3.138e-11	++	EHBP1L1	chr11	65344604
cg23512275	6.638	3.187e-11	++	LOC284837	chr21	45232595
cg13416193	-6.638	3.19e-11	--	EPB41L3	chr18	5579338
cg09865488	-6.637	3.204e-11	--	CARD11	chr7	2996642
cg22663897	6.636	3.231e-11	++	ISPD;ISPD;ISPD-AS1;ISPD-AS1	chr7	16308720
cg22199562	-6.635	3.237e-11	--	C8orf22	chr8	49977569
cg03044533	-6.633	3.281e-11	--	MAML2	chr11	96065844
cg10002435	6.633	3.289e-11	++	NPLOC4	chr17	79577359
cg00909668	-6.632	3.303e-11	--	AGO2;AGO2	chr8	141582617
cg20589883	6.631	3.343e-11	++	ELOVL6;ELOVL6	chr4	111115135
cg20792833	6.63	3.357e-11	++	PTPRCAP	chr11	67205195
cg09804616	6.627	3.428e-11	++	KIAA1949;KIAA1949	chr6	30644832
cg21522988	-6.626	3.445e-11	--	FAR2	chr12	29376872
cg07387383	6.626	3.458e-11	++		chr3	194722955
cg19712821	6.623	3.514e-11	++	FGFBP2	chr4	15965016
cg18282388	6.621	3.556e-11	++	TMEM45B	chr11	129716470
cg16952663	-6.62	3.586e-11	--	PXDN	chr2	1735930
cg04811411	-6.617	3.654e-11	--	SNORD80;SNORD79;GAS5;SNORD81;SNORD47	chr1	173834585
cg05638842	-6.617	3.657e-11	--		chr6	16999919
cg09727611	6.617	3.677e-11	++	AKAP2;PALM2-AKAP2;PALM2-AKAP2;AKAP2;AKAP2	chr9	112887685
cg09645045	-6.616	3.696e-11	--	IMMP2L;IMMP2L	chr7	110767225
cg10610528	-6.616	3.696e-11	--	HMGA1;HMGA1;HMGA1;HMGA1;HMGA1;HMGA1	chr6	34206540
cg16607196	6.61	3.835e-11	++	TONSL;TONSL-AS1	chr8	145665118
cg24713122	6.603	4.017e-11	++	DGKZ;DGKZ;DGKZ;DGKZ	chr11	46389164
cg12848502	-6.602	4.044e-11	--	GNAQ	chr9	80569320
cg08932985	-6.602	4.055e-11	--	HOXA10;HOXA10-HOXA9;HOXA10	chr7	27214460
cg09406731	6.6	4.102e-11	++	SH3GL3;SH3GL3;SH3GL3;SH3GL3	chr15	84131764
cg08930413	6.598	4.168e-11	++	PRKAG2	chr7	151548036
cg24265600	-6.595	4.258e-11	--	CXADR	chr21	18962890
cg10124993	6.593	4.302e-11	++	CDCA4;CDCA4	chr14	105478712
cg12384562	-6.592	4.351e-11	--	PARD3B;PARD3B;PARD3B;PARD3B	chr2	205707683
cg26841068	-6.591	4.358e-11	--	PRELP;PRELP	chr1	203456691
cg03862353	-6.591	4.38e-11	--	LINC01411	chr5	173919808
cg11630384	6.59	4.394e-11	++		chr21	43584887
cg08973191	6.589	4.44e-11	++	SCRIB;SCRIB	chr8	144894328
cg16433462	-6.587	4.478e-11	--	RBM33	chr7	155461344
cg26648465	6.587	4.498e-11	++	KIAA0182;KIAA0182	chr16	85676412
cg27054084	-6.587	4.498e-11	--	CSNK1G3;CSNK1G3;CSNK1G3;CSNK1G3	chr5	122851781
cg00902185	6.586	4.532e-11	++	RTN4R	chr22	20232832
cg03348845	6.583	4.608e-11	++		chr1	26402313
cg15172739	-6.583	4.618e-11	--	SNORD30;SNORD22;SNORD31;SNHG1	chr11	62621258
cg23748990	-6.582	4.645e-11	--	PCOLCE2	chr3	142582445
cg21919766	6.58	4.692e-11	++	NLRX1;NLRX1;NLRX1;NLRX1	chr11	119051923
cg14628343	-6.58	4.714e-11	--		chr8	58788163
cg02304370	6.579	4.732e-11	++	PHRF1	chr11	587926
cg19731612	-6.579	4.735e-11	--	NSD1;NSD1	chr5	176559334
cg25102206	-6.579	4.735e-11	--	JDP2;JDP2;JDP2;JDP2	chr14	75897342
cg25009842	6.577	4.793e-11	++	ARID1B;ARID1B;ARID1B	chr6	157505558
cg19668951	6.577	4.816e-11	++	SLC39A13;SLC39A13	chr11	47430812
cg13485293	6.576	4.846e-11	++	PIK3R2;PIK3R2	chr19	18279106
cg12989718	6.576	4.848e-11	++	MGRN1;MGRN1;MGRN1;MGRN1;MGRN1	chr16	4739352
cg16853770	6.575	4.856e-11	++	VPS37B	chr12	123355562
cg23514673	-6.575	4.859e-11	--		chr16	22303346
cg01359810	6.575	4.876e-11	++		chr7	47687075
cg05889881	6.574	4.883e-11	++	TCF3;TCF3	chr19	1626684
cg04429328	6.574	4.89e-11	++		chr5	135352861
cg17466510	-6.566	5.18e-11	--		chr1	116877566
cg07796002	6.562	5.295e-11	++	ARHGEF1;ARHGEF1;ARHGEF1	chr19	42392337
cg12623364	-6.561	5.344e-11	--	LEF1;LEF1;LEF1;LEF1	chr4	109038130
cg07312086	-6.56	5.373e-11	--	ECM2;ECM2;ECM2;CENPP;CENPP	chr9	95268902
cg21129137	-6.559	5.405e-11	--	SP100;SP100;SP100;SP100;SP100;SP100	chr2	231288854
cg09292504	-6.559	5.432e-11	--	ZBTB17;ZBTB17;ZBTB17;ZBTB17	chr1	16280103
cg23514375	6.559	5.432e-11	++	DCUN1D2	chr13	114129039
cg05992368	6.558	5.441e-11	++	PRPF8	chr17	1572755
cg03373887	6.557	5.489e-11	++	SAMM50	chr22	44389424
cg12807764	-6.557	5.504e-11	--		chr5	146864669
cg03531237	6.551	5.697e-11	++	ABI2;ABI2;ABI2;ABI2	chr2	204192362
cg19139151	-6.548	5.851e-11	--		chr3	189924268
cg07466788	6.547	5.887e-11	++	SLC16A3;SLC16A3;SLC16A3	chr17	80194552
cg09803092	6.545	5.948e-11	++		chr15	91381597
cg17540105	-6.544	5.993e-11	--	AKAP12	chr6	151634287
cg09413378	6.542	6.089e-11	++	ADCY5	chr3	123140729
cg12303610	6.539	6.175e-11	++	TRABD	chr22	50636559
cg15773890	-6.538	6.238e-11	--		chr6	17259549
cg17593384	-6.537	6.26e-11	--	AFF1;AFF1	chr4	88000269
cg27325224	6.537	6.281e-11	++	CA5A	chr16	87946544
cg16759488	-6.537	6.294e-11	--	OSBPL10;OSBPL10	chr3	31709941
cg04800503	6.536	6.303e-11	++	HOXB3	chr17	46648533
cg14482712	-6.535	6.342e-11	--		chr15	40348303
cg06739059	-6.534	6.415e-11	--	ITPRIPL1;ITPRIPL1;ITPRIPL1;ITPRIPL1	chr2	96991826
cg04022401	6.533	6.434e-11	++	TTI1;TTI1	chr20	36621383
cg25593249	-6.531	6.52e-11	--	ERC2	chr3	55651043
cg15251675	-6.527	6.718e-11	--		chr6	41593339
cg25632986	6.525	6.778e-11	++	E2F4	chr16	67229444
cg03856144	-6.524	6.851e-11	--	CAMTA1	chr1	7705567
cg06824423	6.523	6.871e-11	++	ARID1B;ARID1B;ARID1B	chr6	157505631
cg21928095	6.522	6.926e-11	++		chr19	36100748
cg02140876	6.522	6.96e-11	++	PTK2;PTK2;PTK2	chr8	141678446
cg15441416	6.521	6.961e-11	++	LENG8	chr19	54972047
cg10609883	-6.52	7.015e-11	--		chr11	35835819
cg15026637	-6.516	7.209e-11	--		chr12	43295760
cg03840289	6.516	7.221e-11	++	MXD4	chr4	2262318
cg07794938	-6.513	7.368e-11	--	SLIT2;SLIT2;SLIT2	chr4	20420862
cg05975710	6.511	7.457e-11	++	ARHGEF17	chr11	73078836
cg12667125	6.511	7.465e-11	++	C1orf216	chr1	36181447
cg05871405	6.509	7.552e-11	++	USP10;USP10;USP10;USP10	chr16	84793054
cg01764256	-6.509	7.553e-11	--	ZMYND8;ZMYND8;ZMYND8;ZMYND8;ZMYND8;ZMYND8;ZMYND8;ZMYND8;ZMYND8;ZMYND8;ZMYND8;ZMYND8;ZMYND8;ZMYND8;ZMYND8;ZMYND8;ZMYND8;ZMYND8	chr20	45985832
cg25773262	-6.508	7.633e-11	--	BCAN;BCAN	chr1	156616855
cg20396557	6.507	7.672e-11	++	FOXP1;FOXP1;FOXP1;FOXP1;FOXP1;FOXP1;FOXP1	chr3	71275993
cg20321719	6.506	7.703e-11	++	POMT1;POMT1;POMT1;POMT1;POMT1	chr9	134394131
cg04157865	6.506	7.706e-11	++	TBC1D16	chr17	77914162
cg04259566	-6.506	7.727e-11	--	LDB3;LDB3;LDB3	chr10	88477842
cg14244842	-6.506	7.733e-11	--		chr4	86935922
cg05762075	-6.503	7.848e-11	--	XXYLT1;XXYLT1	chr3	194894672
cg03337218	-6.502	7.944e-11	--	PRTFDC1	chr10	25189866
cg26542091	6.5	8.01e-11	++	UPF1	chr19	18974273
cg02334523	6.5	8.038e-11	++	ZNF395	chr8	28204404
cg12939085	6.498	8.123e-11	++	PPP1CA;PPP1CA;PPP1CA	chr11	67166104
cg24227770	6.498	8.165e-11	++	GUK1;GUK1;GUK1;GUK1;GUK1;GJC2	chr1	228336392
cg00457494	6.495	8.28e-11	++	PTPRF;PTPRF	chr1	44034998
cg06024215	6.495	8.286e-11	++	SEC14L1;SEC14L1;SEC14L1;SEC14L1;SEC14L1	chr17	75210996
cg14262884	-6.493	8.399e-11	--	HSD17B12	chr11	43757533
cg06829584	-6.492	8.473e-11	--		chr10	75659483
cg02408464	-6.49	8.574e-11	--		chr11	103746841
cg01264131	-6.489	8.625e-11	--	PDE7A	chr8	66749125
cg09029192	6.489	8.639e-11	++	TNRC6C;TNRC6C	chr17	76015204
cg02169553	6.489	8.668e-11	++	FAM38A	chr16	88784822
cg10874168	-6.488	8.695e-11	--	ST3GAL3;ST3GAL3;ST3GAL3;ST3GAL3;ST3GAL3;ST3GAL3;ST3GAL3;ST3GAL3;ST3GAL3;ST3GAL3;ST3GAL3;ST3GAL3;ST3GAL3;ST3GAL3;ST3GAL3;ST3GAL3;ST3GAL3;ST3GAL3;ST3GAL3;ST3GAL3;ST3GAL3;ST3GAL3;ST3GAL3;ST3GAL3;ST3GAL3	chr1	44298113
cg11029253	-6.484	8.907e-11	--	CHMP4C	chr8	82643667
cg04260224	6.484	8.936e-11	++	RGS12;RGS12	chr4	3344008
cg14240593	6.483	8.993e-11	++	NFIC;NFIC;NFIC;NFIC;NFIC	chr19	3409474
cg13759797	-6.482	9.064e-11	--	LOC102477328	chr5	71896539
cg08404702	6.481	9.135e-11	++	TSC2;TSC2;TSC2	chr16	2133388
cg07491369	-6.479	9.262e-11	--		chr6	14025358
cg05784862	-6.478	9.28e-11	--	KSR1	chr17	25799018
cg21975725	-6.477	9.376e-11	--		chr5	90592599
cg07830855	-6.472	9.679e-11	--	DST;DST;DST;DST	chr6	56524142
cg16100392	-6.47	9.774e-11	--	TAAR3	chr6	132931717
cg20897301	6.47	9.796e-11	++	MYH9	chr22	36725023
cg12085407	-6.469	9.894e-11	--	LOC101927156	chr2	182055658
cg03506344	6.468	9.899e-11	++	GIGYF1	chr7	100287170
cg01425762	6.468	9.913e-11	++	CMIP;CMIP	chr16	81666633
cg11378067	-6.466	1.005e-10	--	POLR1C;YIPF3	chr6	43486161
cg14480266	-6.462	1.034e-10	--		chr11	23134523
cg01364442	-6.461	1.04e-10	--		chr3	152357181
cg01562540	6.46	1.049e-10	++		chr14	56274296
cg27009246	-6.459	1.053e-10	--	HBG2	chr11	5276490
cg23535171	-6.459	1.054e-10	--	FMO1;FMO1;FMO1;FMO1	chr1	171226354
cg15197657	6.457	1.067e-10	++	PDLIM7;PDLIM7	chr5	176916434
cg19619585	6.455	1.085e-10	++	ASB7;ASB7	chr15	101170019
cg05432083	6.454	1.086e-10	++		chr15	99995383
cg10177030	-6.454	1.09e-10	--	C20orf199;C20orf199;SNORD12;C20orf199	chr20	47897207
cg25479215	-6.453	1.095e-10	--		chr14	97875438
cg02475902	6.453	1.098e-10	++		chr3	195542553
cg10473480	6.453	1.1e-10	++	KDM2A;KDM2A	chr11	67001525
cg10475276	-6.452	1.103e-10	--	POU2F3;POU2F3	chr11	120143355
cg14330293	6.448	1.135e-10	++	MYO1C;MYO1C;MYO1C	chr17	1374051
cg08150816	-6.448	1.136e-10	--	NME7;NME7;NME7	chr1	169281716
cg21683914	-6.446	1.145e-10	--	ARHGAP24	chr4	86580345
cg23866916	6.444	1.164e-10	++	SBNO2	chr19	1155738
cg22581264	-6.442	1.178e-10	--	PGM5	chr9	71130461
cg09329178	-6.442	1.183e-10	--	TNFAIP3;TNFAIP3;TNFAIP3	chr6	138192206
cg21490379	-6.441	1.184e-10	--		chr14	96715899
cg07125635	-6.441	1.188e-10	--	CHRM5	chr15	34356536
cg07235958	6.441	1.188e-10	++		chr1	155974953
cg21995503	-6.44	1.196e-10	--	RREB1;RREB1;RREB1;RREB1	chr6	7151761
cg04459437	6.439	1.201e-10	++		chr17	37365365
cg10692140	-6.438	1.207e-10	--		chr6	30496072
cg04818770	6.438	1.21e-10	++	C14orf159;C14orf159;C14orf159;C14orf159;C14orf159;C14orf159;C14orf159;C14orf159;C14orf159	chr14	91593945
cg22796265	-6.437	1.216e-10	--	OSBPL3;OSBPL3;OSBPL3;OSBPL3	chr7	24963055
cg16413763	-6.437	1.219e-10	--	MYO10	chr5	16737972
cg23050544	-6.436	1.224e-10	--	HDAC9;HDAC9;HDAC9;HDAC9;HDAC9;HDAC9;HDAC9;HDAC9;HDAC9	chr7	18616991
cg03117379	-6.436	1.225e-10	--	SNORD17;SNX5;SNX5	chr20	17943971
cg07719604	6.436	1.228e-10	++	ELMO3;E2F4	chr16	67232460
cg24052718	6.436	1.229e-10	++	RPS24	chr10	79808363
cg09743650	6.435	1.234e-10	++	KIAA0182;KIAA0182	chr16	85675160
cg01751040	-6.434	1.24e-10	--		chr14	30683487
cg04172771	-6.433	1.249e-10	--	SNTG1	chr8	50892702
cg24600366	-6.433	1.249e-10	--	CYB5B	chr16	69482837
cg09954473	-6.433	1.254e-10	--	LOC101927156	chr2	182245509
cg13975437	-6.432	1.259e-10	--	IDO2	chr8	39821572
cg18702655	6.432	1.263e-10	++	SCIMP;SCIMP;LOC100130950	chr17	5138293
cg04569152	6.431	1.269e-10	++	FLJ10357	chr14	21555603
cg10256405	-6.427	1.299e-10	--	LINC01114	chr2	105374275
cg22254552	-6.427	1.301e-10	--	RASSF3;RASSF3	chr12	65013926
cg03285845	-6.426	1.311e-10	--	ETV6	chr12	11903053
cg20866785	-6.426	1.312e-10	--	ARHGAP10	chr4	148733880
cg25298754	-6.426	1.312e-10	--	ZBED2;CD96;CD96	chr3	111314102
cg15384772	6.425	1.32e-10	++		chr1	235107121
cg15104126	6.424	1.33e-10	++	VWF	chr12	6150167
cg22717779	-6.424	1.332e-10	--	RABGAP1	chr9	125808911
cg06893362	-6.423	1.337e-10	--	C20orf199;C20orf199;SNORD12;C20orf199	chr20	47897124
cg26915351	6.422	1.341e-10	++	ATG9A;ATG9A	chr2	220089491
cg11927233	-6.422	1.347e-10	--	NPM1;NPM1;NPM1	chr5	170816542
cg09940677	6.422	1.349e-10	++	CDC42BPB	chr14	103415458
cg09363017	-6.42	1.363e-10	--	CLIC5;CLIC5;CLIC5;CLIC5;CLIC5;CLIC5	chr6	45889857
cg05520259	-6.419	1.368e-10	--	MEF2C;MEF2C;MEF2C;MEF2C;MEF2C;MEF2C;MEF2C	chr5	88104209
cg12710152	6.419	1.375e-10	++	LCK	chr1	32716773
cg19558480	6.418	1.382e-10	++	TSTA3;TSTA3	chr8	144695693
cg09386050	6.417	1.391e-10	++	HEATR2	chr7	809078
cg19728382	6.414	1.414e-10	++	STC2	chr5	172757276
cg27073896	-6.413	1.429e-10	--	FOXO1	chr13	41162477
cg10908546	-6.413	1.43e-10	--		chr15	51479693
cg08761535	-6.409	1.461e-10	--	ZNRF1	chr16	75079000
cg06370827	-6.409	1.466e-10	--	ARHGAP10	chr4	148981971
cg00704780	6.408	1.478e-10	++	HDLBP;HDLBP	chr2	242207920
cg14438453	-6.407	1.481e-10	--	DAAM2	chr6	39786566
cg26064307	-6.406	1.493e-10	--	TENM2	chr5	167564572
cg16071713	-6.406	1.495e-10	--	C21orf96;RUNX1	chr21	36412456
cg12378285	-6.405	1.5e-10	--		chr2	136808729
cg15848159	6.402	1.53e-10	++	WDFY3;WDFY3	chr4	85791643
cg09511513	-6.402	1.535e-10	--	ATP6V1B2	chr8	20060014
cg09788082	6.402	1.537e-10	++	SBNO2	chr19	1163485
cg21806732	6.399	1.563e-10	++	SEPT5;SEPT5;SEPT5-GP1BB;SEPT5-GP1BB	chr22	19706850
cg24391385	-6.397	1.58e-10	--		chr2	65526509
cg26327284	6.396	1.594e-10	++		chr4	37887255
cg24029291	6.395	1.603e-10	++	SORBS1;SORBS1;SORBS1;SORBS1;SORBS1;SORBS1;SORBS1;SORBS1;SORBS1;SORBS1;SORBS1;SORBS1	chr10	97093943
cg04625834	-6.393	1.623e-10	--	BTBD19;TCTEX1D4	chr1	45273055
cg15585021	-6.392	1.634e-10	--		chr14	22465703
cg07229212	6.392	1.638e-10	++	XKR6	chr8	11056726
cg23015991	-6.391	1.644e-10	--	PDE3A	chr12	20556313
cg15763258	-6.391	1.646e-10	--	FLI1	chr11	128561675
cg23317297	-6.39	1.655e-10	--	AKR1A1;AKR1A1;AKR1A1;AKR1A1	chr1	46016189
cg05261851	6.389	1.665e-10	++	SLC12A4;SLC12A4;SLC12A4;SLC12A4	chr16	68001206
cg24190072	-6.389	1.67e-10	--	EZH2;EZH2;EZH2;EZH2;EZH2	chr7	148553512
cg23048788	6.389	1.673e-10	++	WDR77	chr1	111984275
cg15800420	6.389	1.675e-10	++		chr17	47528166
cg19350358	6.388	1.677e-10	++	HSPG2;HSPG2	chr1	22210755
cg06589222	-6.385	1.713e-10	--	CTPS1;CTPS1	chr1	41446660
cg09127330	6.384	1.724e-10	++	ELL	chr19	18587766
cg01057898	6.381	1.757e-10	++	SEPT5;SEPT5;SEPT5-GP1BB;SEPT5-GP1BB	chr22	19706868
cg04048912	6.38	1.767e-10	++	C1QTNF5;C1QTNF5;MFRP	chr11	119212363
cg27186231	-6.378	1.8e-10	--	NR1H4;NR1H4;NR1H4;NR1H4	chr12	100866177
cg18101914	6.377	1.805e-10	++	TMEM184A	chr7	1585465
cg20040976	6.373	1.848e-10	++		chr15	70766226
cg22536332	6.373	1.849e-10	++		chr1	159761162
cg13961959	-6.373	1.856e-10	--	PIK3R1	chr5	67544797
cg01307360	-6.372	1.872e-10	--	PDE1C	chr7	32334947
cg06607738	-6.371	1.883e-10	--	FOXP1;FOXP1;FOXP1;FOXP1	chr3	71600536
cg10980948	6.37	1.888e-10	++	C17orf62;C17orf62;C17orf62	chr17	80402614
cg07569906	-6.37	1.892e-10	--	CDK14;CDK14;CDK14;CDK14	chr7	90379349
cg09199323	-6.369	1.903e-10	--	SLC38A1;SLC38A1;SLC38A1;SLC38A1;SLC38A1;SLC38A1	chr12	46660338
cg08666638	6.369	1.904e-10	++		chr10	20071730
cg04961225	6.367	1.926e-10	++		chr12	91332479
cg20432206	6.366	1.937e-10	++	ESRRA;ESRRA;ESRRA	chr11	64081158
cg19221903	6.363	1.975e-10	++	LOC101928283	chr7	124996163
cg08436828	6.363	1.976e-10	++	MAP3K11	chr11	65379891
cg24176647	-6.363	1.982e-10	--	ARL15	chr5	53359105
cg22196750	-6.357	2.054e-10	--	LNPEP;LNPEP	chr5	96309629
cg10369245	6.355	2.079e-10	++	TLN1;TLN1	chr9	35718903
cg11265216	-6.354	2.102e-10	--		chr1	221631956
cg04037750	6.349	2.168e-10	++	STK11IP	chr2	220472938
cg12426640	6.346	2.209e-10	++	XYLB	chr3	38415918
cg12470768	-6.346	2.216e-10	--	BASP1;BASP1	chr5	17225041
cg25119028	-6.345	2.218e-10	--		chr17	47910989
cg05432903	6.345	2.223e-10	++		chr13	52385804
cg13584258	-6.341	2.283e-10	--	SEMA4D;SEMA4D	chr9	92040726
cg12501754	-6.338	2.321e-10	--	PTPRG	chr3	62051875
cg08529481	6.338	2.325e-10	++	STK40	chr1	36832173
cg00944421	-6.338	2.33e-10	--	ESRP2	chr16	68269483
cg07470763	-6.336	2.365e-10	--	SETBP1	chr18	42494328
cg24339395	6.335	2.367e-10	++		chr14	35844969
cg16934140	6.335	2.377e-10	++		chr9	37503918
cg18179862	-6.334	2.382e-10	--	PGS1;PGS1;PGS1;PGS1	chr17	76381935
cg04367503	-6.334	2.383e-10	--	NFIX	chr19	13121571
cg15262253	6.334	2.384e-10	++	FUT11;FUT11;SEC24C;SEC24C	chr10	75530708
cg24598712	6.332	2.414e-10	++	FBRSL1	chr12	133072859
cg06774729	-6.332	2.423e-10	--		chr10	48478612
cg25293430	-6.331	2.439e-10	--	ANK2	chr4	113810918
cg25471682	6.33	2.447e-10	++		chr3	48181988
cg12073319	6.329	2.463e-10	++	FGFBP2	chr4	15965025
cg16791767	6.328	2.488e-10	++	ZSCAN21	chr7	99650954
cg03759239	6.327	2.502e-10	++	RGS13;RGS13	chr1	192626671
cg09056595	-6.326	2.516e-10	--		chr7	106452600
cg04682775	6.324	2.541e-10	++	SLC6A9	chr1	44495089
cg01886663	6.323	2.558e-10	++	RPTOR;RPTOR	chr17	78846179
cg20484086	-6.323	2.567e-10	--		chr1	227015727
cg13812164	-6.321	2.593e-10	--	ACSBG1;ACSBG1	chr15	78463993
cg00604410	-6.321	2.603e-10	--	SMAD3;SMAD3	chr15	67417899
cg18153135	-6.32	2.613e-10	--	ANKRD13D;ANKRD13D	chr11	67060710
cg05126055	6.32	2.619e-10	++	CDC6	chr17	38457763
cg20348000	-6.319	2.638e-10	--	BMPR1A	chr10	88615964
cg14191882	-6.316	2.679e-10	--	INPP4B;INPP4B	chr4	143288686
cg23995346	6.313	2.731e-10	++		chr20	48669289
cg06996423	6.313	2.735e-10	++	CALHM3	chr10	105236233
cg07200063	-6.312	2.761e-10	--		chr14	34550871
cg15732078	-6.311	2.774e-10	--	CCSER2;CCSER2;CCSER2	chr10	86097061
cg03482769	6.311	2.776e-10	++	RAVER1;ICAM3	chr19	10445593
cg26574777	6.311	2.779e-10	++	PCCA;PCCA	chr13	100927476
cg14613901	-6.311	2.781e-10	--		chr20	52238380
cg05008895	6.31	2.794e-10	++	UNKL;UNKL	chr16	1458735
cg13866253	-6.307	2.852e-10	--	PAK1;PAK1	chr11	77093001
cg26115531	-6.302	2.938e-10	--		chr12	48340533
cg05791656	6.302	2.939e-10	++	HDAC4	chr2	239977796
cg19744173	6.302	2.946e-10	++	FBLN7;FBLN7	chr2	112913178
cg09728489	-6.296	3.045e-10	--	LMNB1;LMNB1	chr5	126130264
cg24134897	6.296	3.064e-10	++	TSPAN4;TSPAN4;TSPAN4;TSPAN4;TSPAN4;TSPAN4;TSPAN4	chr11	859670
cg22104103	-6.294	3.101e-10	--	C21orf34;C21orf34	chr21	17565450
cg17585031	-6.293	3.115e-10	--	KSR1	chr17	25798942
cg20505728	-6.289	3.205e-10	--		chr3	43800538
cg08956232	-6.288	3.221e-10	--	LDLRAD3;LDLRAD3;LDLRAD3	chr11	35990499
cg23650661	6.287	3.231e-10	++		chr9	92692350
cg18463452	6.287	3.247e-10	++	RTF1;RTF1	chr15	41766831
cg05475649	-6.286	3.255e-10	--	B2M	chr15	45007015
cg00028013	-6.285	3.277e-10	--	LOXL1	chr15	74218697
cg21452109	6.282	3.349e-10	++		chr2	100878303
cg25463483	6.281	3.359e-10	++	PRR3;PRR3	chr6	30530544
cg07561162	6.28	3.387e-10	++	GRIN2A;GRIN2A;GRIN2A	chr16	10174417
cg27337724	6.28	3.394e-10	++		chr1	225653032
cg18555173	6.277	3.446e-10	++	FUK	chr16	70502973
cg24382141	6.276	3.468e-10	++	PSKH1	chr16	67944348
cg06186155	6.274	3.509e-10	++	HOXB3	chr17	46648582
cg05922723	6.274	3.511e-10	++	GIGYF1	chr7	100285650
cg06395298	6.273	3.537e-10	++	HOXB3;HOXB3	chr17	46651225
cg04051152	6.272	3.555e-10	++	LRP6	chr12	12418005
cg27347104	6.272	3.568e-10	++	VWF;VWF	chr12	6233657
cg09991702	-6.272	3.574e-10	--	DCBLD1	chr6	117827588
cg12275370	6.269	3.626e-10	++		chr2	10425661
cg21182799	6.268	3.647e-10	++		chr10	128327492
cg27000690	6.268	3.651e-10	++	PACSIN1	chr6	34437227
cg06336817	-6.267	3.677e-10	--	HSPA8;HSPA8	chr11	122934397
cg23621337	-6.266	3.693e-10	--		chr2	122645972
cg17803993	6.266	3.705e-10	++	FOXP1;FOXP1	chr3	71276214
cg14401316	-6.264	3.76e-10	--	HGD;HGD	chr3	120401165
cg27514631	-6.263	3.777e-10	--	LINC01038	chr13	80378485
cg10410637	-6.263	3.783e-10	--	LOC339862	chr3	18028561
cg27583104	6.263	3.784e-10	++	HDAC4	chr2	240299910
cg07901859	6.262	3.793e-10	++	COL23A1	chr5	177812730
cg19474015	-6.262	3.799e-10	--	LMNB1;LMNB1	chr5	126129089
cg02589986	-6.261	3.832e-10	--	RSAD2	chr2	7027871
cg06470568	6.26	3.856e-10	++	NCOR2;NCOR2;NCOR2	chr12	124830716
cg21846823	6.258	3.912e-10	++	PDIA3	chr15	44061881
cg15288326	6.256	3.945e-10	++	KIF21B	chr1	200994098
cg06752482	6.255	3.976e-10	++	C17orf64	chr17	58499816
cg05602642	6.254	3.994e-10	++	CERK	chr22	47081634
cg19218264	6.253	4.014e-10	++		chr11	72394958
cg16586518	6.249	4.143e-10	++	NBEAL2	chr3	47040214
cg13706315	6.248	4.155e-10	++		chr9	134724316
cg05019577	-6.248	4.161e-10	--		chr7	46972570
cg24731961	6.248	4.164e-10	++		chr14	105132343
cg15920669	6.245	4.225e-10	++		chr8	142037502
cg16055960	-6.245	4.234e-10	--	ARHGAP25;ARHGAP25;ARHGAP25;ARHGAP25	chr2	69001086
cg07521475	6.245	4.243e-10	++	RALGDS;RALGDS;RALGDS;RALGDS;RALGDS	chr9	135994613
cg04486013	6.244	4.268e-10	++	AKR1A1;AKR1A1	chr1	46035287
cg25998745	-6.243	4.289e-10	--		chr8	142028625
cg09836914	6.242	4.323e-10	++		chr6	33449182
cg07021034	-6.241	4.342e-10	--	CASC15	chr6	22024335
cg00077570	-6.239	4.403e-10	--	MRVI1;MRVI1;MRVI1;MRVI1;MRVI1;MRVI1	chr11	10666999
cg19421244	-6.239	4.41e-10	--	GPD2;GPD2	chr2	157332646
cg00717678	6.238	4.436e-10	++	PRPF8;RILP	chr17	1554577
cg09907542	6.238	4.446e-10	++	TBC1D14;TBC1D14;TBC1D14	chr4	7033761
cg04356233	-6.236	4.476e-10	--	MFSD7;MFSD7;MFSD7	chr4	683376
cg12636396	-6.236	4.483e-10	--		chr20	10607844
cg07324110	6.235	4.53e-10	++	SREBF1;SREBF1	chr17	17728004
cg14107488	6.234	4.545e-10	++	TBC1D14;TBC1D14;TBC1D14	chr4	7033722
cg16394974	-6.233	4.569e-10	--	GFI1;GFI1;GFI1	chr1	92941604
cg18616925	6.233	4.572e-10	++	HPCAL1;HPCAL1;HPCAL1	chr2	10470123
cg03589820	6.233	4.58e-10	++	ATG7;ATG7;ATG7	chr3	11585825
cg03183354	6.231	4.637e-10	++		chr3	52252049
cg02003183	6.231	4.641e-10	++	CDC42BPB	chr14	103415882
cg04546314	6.23	4.659e-10	++	WDR1;WDR1	chr4	10095403
cg24619407	-6.229	4.682e-10	--	ALPK2	chr18	56296349
cg02610221	-6.227	4.761e-10	--	MTMR7	chr8	17207635
cg05476182	6.224	4.844e-10	++	PHF15	chr5	133913122
cg20810702	6.223	4.877e-10	++	UPF1;UPF1	chr19	18974294
cg08033031	6.223	4.886e-10	++	EPS15L1	chr19	16528764
cg16797009	-6.222	4.896e-10	--		chr2	173472347
cg18006637	-6.222	4.908e-10	--	FAM13A;FAM13A	chr4	89713820
cg16802137	-6.221	4.941e-10	--	SLC38A1;SLC38A1;SLC38A1;SLC38A1;SLC38A1;SLC38A1	chr12	46660469
cg01611679	6.221	4.949e-10	++	CPSF4;CPSF4	chr7	99051465
cg26445541	6.22	4.956e-10	++	EP400	chr12	132498837
cg26599989	6.218	5.029e-10	++	TOLLIP	chr11	1297087
cg16130523	6.217	5.078e-10	++	ZSCAN25	chr7	99220820
cg06061791	-6.216	5.097e-10	--	UQCRFS1	chr19	29702439
cg17391692	6.214	5.169e-10	++	GANAB;GANAB;GANAB;GANAB;GANAB;GANAB;GANAB;GANAB;GANAB;GANAB	chr11	62402292
cg20601260	-6.214	5.169e-10	--	LOC101927854;THRB;THRB;THRB;THRB	chr3	24227811
cg04878826	6.213	5.187e-10	++		chr1	117398001
cg26413501	6.213	5.187e-10	++		chr6	140762703
cg11127915	-6.212	5.228e-10	--	NFIX	chr19	13122381
cg01373248	6.21	5.301e-10	++	SATB1	chr3	18480297
cg21766592	-6.21	5.314e-10	--	SLC1A5;SLC1A5;SLC1A5;SLC1A5	chr19	47288066
cg08129017	6.209	5.328e-10	++	SREBF1;SREBF1	chr17	17728660
cg10731648	-6.208	5.352e-10	--		chr12	46745936
cg17501906	-6.205	5.461e-10	--		chr1	162583287
cg16698186	-6.204	5.513e-10	--	MSC-AS1;MSC-AS1	chr8	72836376
cg04903269	6.203	5.546e-10	++	CELF6;CELF6;CELF6	chr15	72598763
cg20348647	-6.202	5.562e-10	--	MARCO	chr2	119725853
cg24315629	-6.202	5.589e-10	--	LINC00379	chr13	91836720
cg13408712	-6.201	5.602e-10	--	PRDM10;PRDM10;PRDM10;PRDM10	chr11	129817591
cg04879645	6.201	5.612e-10	++	LMF1	chr16	947229
cg15726123	6.2	5.639e-10	++	ALS2CL;ALS2CL	chr3	46718979
cg11248845	6.199	5.687e-10	++	STRN4;STRN4;STRN4;STRN4	chr19	47231864
cg01395261	6.199	5.694e-10	++	MAST3	chr19	18260515
cg11605450	6.197	5.753e-10	++	USP4;USP4	chr3	49332009
cg15995125	6.197	5.753e-10	++	RCC2;RCC2	chr1	17746597
cg01593673	6.196	5.778e-10	++	HOXB3	chr17	46648014
cg24144883	6.196	5.796e-10	++	CCDC116	chr22	21986985
cg05438378	-6.195	5.829e-10	--	SMAD3	chr15	67383736
cg21337881	6.193	5.909e-10	++	C17orf87	chr17	5138645
cg16663065	-6.192	5.93e-10	--		chr6	14707249
cg21197219	6.191	5.963e-10	++	ARHGEF16	chr1	3374906
cg16931076	6.191	5.988e-10	++	FBXL14	chr12	1702001
cg20467348	6.189	6.069e-10	++	BRD4;BRD4	chr19	15375352
cg23598480	-6.188	6.082e-10	--		chr2	60102800
cg08173263	6.188	6.084e-10	++	LPHN1;LPHN1	chr19	14276911
cg05824697	6.187	6.128e-10	++	ENDOD1	chr11	94842361
cg11734169	-6.187	6.129e-10	--		chr5	101012487
cg01361579	-6.183	6.291e-10	--	SHB	chr9	38039369
cg06684888	-6.183	6.294e-10	--		chr18	51759874
cg26262644	-6.182	6.337e-10	--	LOXL1-AS1;LOXL1-AS1;LOXL1-AS1;LOXL1-AS1;LOXL1-AS1	chr15	74214246
cg09632065	-6.181	6.372e-10	--		chr4	42675256
cg13509702	6.181	6.38e-10	++	SCRIB;SCRIB;MIR937	chr8	144896307
cg12670943	-6.181	6.382e-10	--	POLDIP3;POLDIP3	chr22	43006541
cg14550975	-6.18	6.419e-10	--		chr3	112822409
cg24744168	6.179	6.449e-10	++		chr11	33711967
cg03537644	6.178	6.489e-10	++	PLD3;PLD3;PLD3	chr19	40872727
cg27587780	-6.177	6.546e-10	--	IRF1	chr5	131817482
cg19534753	-6.176	6.557e-10	--	MYLK;MYLK;MYLK;MYLK;MYLK;MYLK	chr3	123340306
cg00700039	-6.176	6.564e-10	--	SMCHD1	chr18	2659555
cg04468671	6.174	6.661e-10	++		chr12	132337407
cg22753611	-6.173	6.688e-10	--	CAP2	chr6	17472892
cg01651583	6.17	6.812e-10	++	ALOX5;ALOX5;ALOX5	chr10	45899264
cg24979194	-6.17	6.847e-10	--	ST3GAL3;ST3GAL3;ST3GAL3;ST3GAL3;ST3GAL3;ST3GAL3;ST3GAL3;ST3GAL3;ST3GAL3;ST3GAL3;ST3GAL3;ST3GAL3;ST3GAL3;ST3GAL3;ST3GAL3;ST3GAL3;ST3GAL3;ST3GAL3;ST3GAL3;ST3GAL3;ST3GAL3;ST3GAL3;ST3GAL3;ST3GAL3;ST3GAL3	chr1	44324198
cg04021174	-6.169	6.869e-10	--	ST7-AS2;ST7;ST7	chr7	116730909
cg03555986	-6.167	6.955e-10	--	TNFSF18	chr1	173017917
cg22066020	-6.167	6.961e-10	--	MTURN	chr7	30184490
cg21675424	6.167	6.977e-10	++	CCDC116	chr22	21987039
cg14884379	-6.166	6.986e-10	--	SERPINB2;SERPINB2	chr18	61559440
cg06453717	6.166	7.003e-10	++	AQP3	chr9	33446442
cg13955644	-6.166	7.006e-10	--		chr11	60809390
cg14380013	6.165	7.069e-10	++	UNC119B	chr12	121146751
cg11442326	6.164	7.092e-10	++	NDUFS6	chr5	1807695
cg03557803	-6.162	7.169e-10	--	ELF1	chr13	41561838
cg14172529	-6.16	7.262e-10	--		chr3	107822775
cg05195751	-6.16	7.266e-10	--	TOX	chr8	59773067
cg19264957	6.158	7.347e-10	++	USP36	chr17	76819358
cg26335760	6.158	7.377e-10	++	RAB6B	chr3	133606960
cg00673191	-6.157	7.403e-10	--	DOPEY2	chr21	37536923
cg22147960	-6.157	7.434e-10	--		chr3	104325850
cg15697257	6.156	7.442e-10	++	SYNPO;SYNPO;SYNPO;SYNPO;SYNPO;SYNPO	chr5	150020212
cg05778943	6.156	7.459e-10	++	SLC39A13;SLC39A13	chr11	47430791
cg02846961	6.154	7.538e-10	++	PTBP1;PTBP1;PTBP1;PTBP1	chr19	812000
cg16531222	-6.154	7.551e-10	--	ETV6	chr12	11816105
cg00785312	-6.153	7.597e-10	--	GUCY2C	chr12	14818375
cg02908748	-6.153	7.606e-10	--	LY86	chr6	6653512
cg17636309	6.153	7.615e-10	++	EEF1D;EEF1D;EEF1D;EEF1D;EEF1D;EEF1D;EEF1D	chr8	144672242
cg25618372	6.152	7.635e-10	++	HOXB3	chr17	46647787
cg25667998	-6.151	7.685e-10	--	ZSCAN5B	chr19	56705433
cg01850331	-6.15	7.738e-10	--	SMAD3	chr15	67383558
cg14081226	-6.149	7.774e-10	--		chr10	5563419
cg22904711	6.148	7.83e-10	++	KCNN4	chr19	44278628
cg10874314	-6.147	7.908e-10	--	PTPRE	chr10	129766623
cg10589813	-6.146	7.928e-10	--		chr20	48809978
cg25009141	6.146	7.955e-10	++	RCC2;RCC2	chr1	17751614
cg17820448	6.145	7.977e-10	++	PIP5K1C;PIP5K1C;PIP5K1C	chr19	3670246
cg15871086	-6.145	7.995e-10	--		chr18	56526595
cg26391876	6.143	8.088e-10	++		chr22	42364772
cg17320738	6.143	8.093e-10	++		chr8	32726179
cg21746120	6.143	8.117e-10	++	LRP5	chr11	68142234
cg16354117	6.142	8.145e-10	++	UNC13D	chr17	73829262
cg02420582	6.141	8.179e-10	++	NOL4L	chr20	31148602
cg02246605	-6.141	8.197e-10	--		chr20	39591425
cg02737480	6.14	8.273e-10	++	UBR4	chr1	19440269
cg00263146	-6.138	8.339e-10	--	BASP1	chr5	17221971
cg07049121	-6.138	8.354e-10	--		chr12	50373783
cg06806339	-6.137	8.387e-10	--	MLLT3;MLLT3	chr9	20508649
cg22660343	-6.136	8.468e-10	--	B4GALT5	chr20	48322124
cg00092123	-6.135	8.537e-10	--	KIAA1211L	chr2	99415612
cg23841186	6.134	8.587e-10	++	IGFBP6	chr12	53492662
cg02946878	-6.132	8.672e-10	--	PPARGC1A	chr4	23883773
cg00983060	-6.129	8.837e-10	--		chr6	31531190
cg23428228	6.129	8.857e-10	++		chr12	115878452
cg11969003	-6.128	8.881e-10	--	JARID2;JARID2	chr6	15325557
cg03911619	-6.128	8.896e-10	--	MTMR7	chr8	17207717
cg09485579	-6.126	8.991e-10	--	LOC101927543;SNTB1	chr8	121774821
cg21072040	-6.126	9.01e-10	--		chr6	135035558
cg11380327	6.125	9.069e-10	++		chr2	24715213
cg05977043	-6.125	9.077e-10	--		chr3	152975564
cg24830274	-6.122	9.232e-10	--		chr7	41826734
cg18994297	6.121	9.311e-10	++	CASZ1;CASZ1	chr1	10816046
cg12836643	6.12	9.358e-10	++	GTPBP1	chr22	39129370
cg19645861	-6.12	9.369e-10	--		chr2	16501343
cg15821562	-6.12	9.387e-10	--	FOXN3	chr14	90083275
cg27346756	-6.119	9.427e-10	--	ADGRV1;ADGRV1	chr5	90431802
cg24026299	-6.118	9.467e-10	--	SEPHS1;SEPHS1;SEPHS1	chr10	13387206
cg23462687	6.117	9.546e-10	++	HDAC4	chr2	240060883
cg11858213	6.116	9.597e-10	++	CRTAP	chr3	33173098
cg05238478	-6.116	9.616e-10	--		chr3	59545600
cg11668027	6.115	9.68e-10	++		chr1	17732820
cg26894302	6.114	9.714e-10	++	MAFG;MAFG	chr17	79879221
cg20857280	-6.114	9.716e-10	--	GLDN	chr15	51632905
cg21097724	-6.113	9.788e-10	--		chr7	47140606
cg06894612	-6.111	9.871e-10	--	RAD51L1	chr14	69042922
cg16527877	-6.111	9.887e-10	--		chr1	92036018
cg12459798	-6.111	9.892e-10	--	RHOF	chr12	122230734
cg08841552	6.111	9.915e-10	++	PNPLA7;PNPLA7	chr9	140444378
cg15831486	-6.11	9.973e-10	--		chr12	90252767
cg20930793	-6.108	1.007e-09	--	HEATR5A	chr14	31872220
cg13387216	6.106	1.024e-09	++	SRF;SRF	chr6	43141969
cg25661986	-6.105	1.026e-09	--	TRPS1;TRPS1;TRPS1	chr8	116432059
cg09574793	-6.105	1.029e-09	--	MAPK1;MAPK1	chr22	22222497
cg25689961	6.104	1.037e-09	++	OSBPL5;OSBPL5;OSBPL5	chr11	3148731
cg02582734	6.101	1.053e-09	++	PEX11G;PEX11G;PEX11G	chr19	7548860
cg13882016	-6.101	1.056e-09	--	CD96;CD96	chr3	111335380
cg13561409	6.1	1.059e-09	++	PIP5K1C	chr19	3677220
cg06829760	-6.098	1.077e-09	--	FAM49A	chr2	16845412
cg12494541	-6.097	1.081e-09	--		chr8	103782540
cg25441591	-6.097	1.081e-09	--	PHF21A;PHF21A	chr11	46128249
cg04185639	-6.096	1.09e-09	--	DPYSL3;DPYSL3	chr5	146806258
cg17562163	6.096	1.09e-09	++	LOC101928694;LIPC	chr15	58777264
cg17723958	6.095	1.092e-09	++	CCDC92	chr12	124429295
cg02752076	-6.095	1.095e-09	--		chr3	154622250
cg00013530	-6.094	1.098e-09	--	GNAI2;GNAI2	chr3	50266327
cg15017865	6.094	1.099e-09	++	JUP;JUP	chr17	39933462
cg08889380	6.094	1.101e-09	++		chr7	150628473
cg14930341	-6.091	1.125e-09	--	PTK7;PTK7;PTK7;PTK7;PTK7;PTK7;PTK7	chr6	43082234
cg07002832	6.09	1.126e-09	++	ELF2;ELF2	chr4	140003444
cg12141483	-6.09	1.127e-09	--	MANBA	chr4	103609154
cg09580592	6.09	1.132e-09	++	ABR;ABR;ABR	chr17	907643
cg16827707	6.089	1.135e-09	++	SH3D19	chr4	152149196
cg09969502	6.086	1.156e-09	++	TUBGCP2;TUBGCP2;TUBGCP2;TUBGCP2	chr10	135107887
cg09013732	6.085	1.163e-09	++	WDR25;WDR25	chr14	100873195
cg07490835	6.085	1.167e-09	++	FAM65A;FAM65A;FAM65A;FAM65A	chr16	67579108
cg09582467	-6.084	1.173e-09	--	FAM102B	chr1	109113260
cg08300296	6.083	1.177e-09	++	CORO7-PAM16;CORO7;CORO7;CORO7	chr16	4444972
cg19818473	6.083	1.177e-09	++	STAR	chr8	38006227
cg05644602	-6.082	1.184e-09	--	C2orf65	chr2	74795186
cg25308111	6.082	1.189e-09	++	FARP2;FARP2;FARP2	chr2	242383075
cg12340144	-6.081	1.191e-09	--	XYLB	chr3	38388808
cg25715124	-6.081	1.193e-09	--		chr1	200276578
cg05307301	6.08	1.2e-09	++	KCNQ4;KCNQ4	chr1	41268493
cg09944697	6.08	1.204e-09	++	BRF1;BRF1	chr14	105685660
cg00407100	-6.079	1.208e-09	--	C5orf64;C5orf64;C5orf64;C5orf64	chr5	60954824
cg09506894	-6.079	1.209e-09	--		chr9	93736555
cg11801086	-6.079	1.211e-09	--	KIF6;KIF6;KIF6	chr6	39656197
cg24238409	6.079	1.213e-09	++	CPEB3	chr10	93998677
cg13868190	-6.078	1.214e-09	--	MFAP4;MFAP4	chr17	19288929
cg17358924	6.078	1.218e-09	++		chr12	6383966
cg00288463	-6.077	1.222e-09	--	SGPP2	chr2	223382426
cg00808158	6.077	1.222e-09	++	SPTB	chr14	65230622
cg16663980	-6.075	1.239e-09	--	MNDA	chr1	158809049
cg09376577	6.075	1.24e-09	++		chr16	66961056
cg22543892	-6.074	1.247e-09	--		chr7	85157964
cg13579752	-6.074	1.249e-09	--	GALNT10	chr5	153577937
cg09655447	-6.073	1.253e-09	--	KIAA0319;KIAA0319;KIAA0319;KIAA0319;KIAA0319;KIAA0319	chr6	24584275
cg04665046	-6.073	1.254e-09	--		chr9	123691674
cg04379002	6.073	1.258e-09	++	CBFA2T3;CBFA2T3	chr16	89004334
cg16450677	-6.072	1.263e-09	--		chr2	70312492
cg12729581	6.071	1.271e-09	++		chr2	121076550
cg04803419	-6.07	1.282e-09	--	TSHZ2;TSHZ2	chr20	51954403
cg10973762	-6.067	1.299e-09	--	DUT;DUT;DUT	chr15	48625931
cg08115149	-6.067	1.301e-09	--	BCLAF1;BCLAF1;BCLAF1;BCLAF1	chr6	136607722
cg15951740	-6.067	1.302e-09	--	SLC38A1;SLC38A1;SLC38A1;SLC38A1;SLC38A1;SLC38A1;SLC38A1	chr12	46660255
cg09640691	-6.066	1.308e-09	--	PSAT1;PSAT1	chr9	80938901
cg22040039	-6.066	1.314e-09	--		chr12	112195089
cg09363752	-6.065	1.321e-09	--	KLF12	chr13	74341628
cg16503259	-6.064	1.33e-09	--		chr6	131831544
cg21631900	6.064	1.33e-09	++	CELF6;CELF6;CELF6	chr15	72599502
cg24632944	6.063	1.336e-09	++	FBLN2;FBLN2;FBLN2	chr3	13664715
cg06062640	-6.062	1.345e-09	--		chr20	52272952
cg04436971	6.061	1.353e-09	++	INO80E	chr16	30016811
cg05637398	6.058	1.378e-09	++	SPSB1	chr1	9392947
cg14334350	6.058	1.378e-09	++	NOTCH1	chr9	139400168
cg21533897	6.057	1.389e-09	++	NRXN2;NRXN2;NRXN2	chr11	64377229
cg25440434	6.056	1.394e-09	++	PRDM16;PRDM16	chr1	3267497
cg01236347	-6.055	1.403e-09	--		chr12	101854174
cg14142087	6.055	1.404e-09	++		chr9	110479859
cg10937494	6.053	1.418e-09	++	SLC16A3;SLC16A3;SLC16A3	chr17	80195101
cg02221604	-6.053	1.42e-09	--	CMTM7;CMTM7	chr3	32464672
cg22023051	-6.052	1.43e-09	--	ITGA4	chr2	182336033
cg00025328	-6.051	1.436e-09	--	RBM4;RBM4;RBM4;RBM14-RBM4;RBM14-RBM4	chr11	66405055
cg26517584	6.05	1.445e-09	++	SBNO2	chr19	1157683
cg21026639	-6.049	1.46e-09	--	CBX5	chr12	54656343
cg12829455	6.047	1.473e-09	++	DOCK3	chr3	51391213
cg27589594	-6.047	1.476e-09	--	SLC5A10;SLC5A10	chr17	18871182
cg11903570	-6.046	1.483e-09	--	DENND1B;DENND1B;DENND1B;DENND1B	chr1	197665895
cg27199725	6.044	1.501e-09	++	ITPR1;ITPR1;ITPR1	chr3	4697732
cg18167944	-6.044	1.503e-09	--	RAD21	chr8	117877461
cg00852773	6.044	1.504e-09	++	CES2;CES2;CES2	chr16	66976337
cg16921772	-6.044	1.504e-09	--	LOC100506457;LOC100506457;LOC100506457	chr2	12200524
cg24709587	-6.043	1.515e-09	--		chr6	159526055
cg20583432	-6.043	1.517e-09	--	HIVEP1	chr6	12045381
cg12181407	6.042	1.522e-09	++		chr5	54052513
cg19004565	6.042	1.523e-09	++	ATF6B;ATF6B	chr6	32086893
cg20732160	-6.041	1.529e-09	--	PFKFB4	chr3	48590040
cg06391839	6.041	1.536e-09	++	ST3GAL1;ST3GAL1	chr8	134510900
cg08839301	-6.038	1.556e-09	--		chr4	145426237
cg04608253	6.038	1.56e-09	++	VPS13D;VPS13D	chr1	12538512
cg13808438	-6.038	1.565e-09	--	MAN2A1	chr5	109033094
cg06181637	-6.037	1.568e-09	--	PTK2B;PTK2B;PTK2B;PTK2B	chr8	27211264
cg23756272	6.036	1.578e-09	++	BCL2	chr18	60904418
cg14579056	-6.036	1.58e-09	--	MBNL2;MBNL2;MBNL2	chr13	97931273
cg20552236	6.035	1.587e-09	++	CSK;CSK	chr15	75090958
cg25912032	6.035	1.589e-09	++		chr2	235459573
cg04908932	6.035	1.591e-09	++	SNAP25-AS1	chr20	10092123
cg23051123	-6.034	1.596e-09	--		chr1	226132841
cg20354324	-6.034	1.598e-09	--		chr12	88786958
cg26352088	-6.034	1.6e-09	--	INPP5F;INPP5F	chr10	121578129
cg12319836	6.033	1.605e-09	++	POLR2E	chr19	1090235
cg15156528	6.033	1.608e-09	++	TUBA1A;TUBA1A;TUBA1A	chr12	49583981
cg18394235	-6.032	1.617e-09	--	LTBP1;LTBP1;LTBP1;LTBP1;LTBP1	chr2	33359059
cg01729557	-6.031	1.627e-09	--	INPP5F;INPP5F	chr10	121578625
cg13253701	6.031	1.627e-09	++	ZBTB17;ZBTB17;ZBTB17;ZBTB17;ZBTB17	chr1	16268951
cg10842530	-6.03	1.644e-09	--	ACTN1;ACTN1;ACTN1	chr14	69438358
cg17679107	-6.029	1.645e-09	--	NSMCE2	chr8	126302234
cg25985943	6.029	1.649e-09	++	SLC14A2	chr18	42872382
cg02968445	-6.029	1.65e-09	--	ARHGAP25;ARHGAP25	chr2	68972158
cg24124688	-6.029	1.652e-09	--	BCL2	chr18	60881069
cg23878325	6.029	1.654e-09	++	MOB3A	chr19	2089202
cg10264003	6.027	1.666e-09	++		chr11	110198965
cg13483877	-6.027	1.672e-09	--	WDR70	chr5	37572304
cg25083230	-6.027	1.674e-09	--		chr22	35860673
cg14527029	-6.026	1.685e-09	--	HGD;HGD	chr3	120401095
cg12283960	-6.025	1.687e-09	--	EYS;EYS	chr6	64515937
cg24053394	-6.025	1.689e-09	--	LCP1	chr13	46747837
cg25356736	-6.025	1.689e-09	--	KCNQ1;KCNQ1	chr11	2775022
cg00721951	6.025	1.69e-09	++	SEMA3F	chr3	50195482
cg05307752	-6.025	1.693e-09	--	ARHGAP15	chr2	144462886
cg03626443	6.024	1.698e-09	++	PVRL1;PVRL1;PVRL1	chr11	119580483
cg15932350	-6.023	1.716e-09	--	TPST1	chr7	65818685
cg02327694	-6.023	1.717e-09	--	LINC01340	chr5	96884138
cg05868158	-6.022	1.723e-09	--	MATR3;MATR3;MATR3;MATR3;MATR3;MATR3	chr5	138634374
cg20601482	-6.021	1.739e-09	--	CERS6;CERS6	chr2	169337576
cg03967798	-6.02	1.741e-09	--		chr4	145268453
cg24135793	-6.02	1.748e-09	--	NFIX	chr19	13122567
cg21583518	6.019	1.751e-09	++	UBE2J2;UBE2J2;UBE2J2;UBE2J2	chr1	1195531
cg06296597	6.019	1.758e-09	++	LARP4B	chr10	858900
cg26651978	6.018	1.768e-09	++		chr17	76965407
cg02425445	-6.018	1.769e-09	--	PRKCB;PRKCB	chr16	23962472
cg07393369	6.018	1.771e-09	++	PDGFA;PDGFA	chr7	550640
cg19266329	-6.017	1.776e-09	--		chr1	145456128
cg07248377	6.016	1.787e-09	++	MGRN1;MGRN1;MGRN1;MGRN1	chr16	4732406
cg27035709	6.016	1.788e-09	++	SLC35B1;SLC35B1	chr17	47781481
cg06496300	6.016	1.793e-09	++	ZC3H18;ZC3H18	chr16	88686428
cg15700850	6.014	1.807e-09	++	ITGB4;ITGB4;ITGB4	chr17	73720840
cg05612654	6.013	1.82e-09	++		chr6	2375895
cg19613587	6.013	1.821e-09	++	PSKH1	chr16	67956123
cg02783270	-6.013	1.823e-09	--	BRIP1	chr17	59890749
cg11024682	6.012	1.83e-09	++	SREBF1;SREBF1	chr17	17730094
cg06222917	6.011	1.839e-09	++	EWSAT1;MIR548H4	chr15	69385834
cg02724461	6.011	1.844e-09	++	GALNS	chr16	88905520
cg03482883	6.009	1.87e-09	++	MAPK8IP3;MAPK8IP3	chr16	1793303
cg09246964	6.007	1.889e-09	++	SEC16A;SEC16A	chr9	139367238
cg10275952	6.006	1.907e-09	++	NEK6;NEK6;NEK6;NEK6;NEK6;NEK6;NEK6	chr9	127092262
cg04046980	6.005	1.91e-09	++	MBTPS1	chr16	84096529
cg15775568	6.005	1.914e-09	++		chr2	54643284
cg17002645	-6.005	1.917e-09	--	POLS	chr5	6717799
cg13033323	-6.004	1.929e-09	--	TRIO	chr5	14268960
cg03513893	6.003	1.932e-09	++	EIF4G1;EIF4G1;EIF4G1;EIF4G1;FAM131A;EIF4G1	chr3	184052502
cg06527213	6.003	1.937e-09	++	KLHL25;MIR1276	chr15	86315211
cg04326084	-6.003	1.938e-09	--		chr7	84002153
cg23126152	6.003	1.94e-09	++	SSH1;SSH1;SSH1	chr12	109221407
cg19043207	6.003	1.941e-09	++	PTGIR	chr19	47123947
cg19413066	6.001	1.958e-09	++		chr17	76965347
cg21438984	6.001	1.961e-09	++	HSPBP1;HSPBP1;HSPBP1	chr19	55787902
cg13254847	-6.001	1.963e-09	--		chr2	43440068
cg23551026	-6	1.972e-09	--	CHRNB4;CHRNB4;CHRNB4;CHRNB4	chr15	78923667
cg21122199	6	1.975e-09	++	C17orf64	chr17	58499720
cg17840275	6	1.979e-09	++		chr19	38791235
cg17788468	5.998	1.994e-09	++	PDCD4-AS1	chr10	112628934
cg03171142	5.998	1.996e-09	++		chr19	791247
cg07705294	-5.998	1.997e-09	--		chr1	147169152
cg02154558	5.996	2.017e-09	++	FOXK1	chr7	4774032
cg19572574	-5.996	2.025e-09	--		chr10	63592731
cg05142833	-5.994	2.046e-09	--		chr2	200604518
cg17815177	5.994	2.048e-09	++	PTGER1	chr19	14586680
cg22862005	5.994	2.049e-09	++	SLC26A9;SLC26A9;SLC26A9	chr1	205884321
cg10180142	-5.994	2.054e-09	--	RGS8;RGS8	chr1	182618267
cg12155188	5.992	2.067e-09	++	PREX1	chr20	47255254
cg10036013	5.992	2.075e-09	++	FOXK1	chr7	4778839
cg14926258	-5.991	2.081e-09	--	RSPO2	chr8	109019743
cg05783449	-5.991	2.087e-09	--	SERTAD2	chr2	64868710
cg12044213	-5.991	2.09e-09	--	CCHCR1;TCF19;CCHCR1;TCF19;CCHCR1	chr6	31124978
cg24580398	5.991	2.092e-09	++	SEPT5;SEPT5-GP1BB;SEPT5-GP1BB;GP1BB;SEPT5	chr22	19710566
cg02531939	-5.99	2.098e-09	--		chr2	181971111
cg06838038	5.99	2.101e-09	++	ARAP1;ARAP1;ARAP1	chr11	72397418
cg18937561	5.988	2.13e-09	++	HSPA14;HSPA14;HSPA14;CDNF	chr10	14879252
cg01833991	-5.987	2.136e-09	--	LOC339593	chr20	11250877
cg00717494	-5.983	2.194e-09	--		chr2	129202877
cg18553399	5.977	2.278e-09	++	UNKL;UNKL	chr16	1458719
cg06225967	5.975	2.304e-09	++	CEP95	chr17	62511734
cg03788408	5.975	2.307e-09	++	CORO7	chr16	4441939
cg05368971	5.974	2.319e-09	++	MORN1	chr1	2321364
cg21263146	-5.973	2.334e-09	--	LDLRAD3;LDLRAD3;LDLRAD3	chr11	36038392
cg09708200	-5.972	2.337e-09	--		chr11	15638685
cg05341116	5.972	2.34e-09	++		chr2	220152744
cg11520308	5.971	2.357e-09	++	APBB2;APBB2;APBB2	chr4	40861148
cg24396175	5.971	2.358e-09	++		chr19	15674109
cg07765820	-5.97	2.378e-09	--	MUC22	chr6	30973372
cg06417460	5.969	2.381e-09	++	CD5	chr11	60869760
cg22970207	-5.968	2.404e-09	--		chr1	185497629
cg26869364	5.965	2.443e-09	++	MAFG;MAFG	chr17	79879227
cg01775267	-5.965	2.447e-09	--	POLE	chr12	133233987
cg26988432	-5.965	2.448e-09	--	CBX1;CBX1	chr17	46177996
cg07587674	5.965	2.452e-09	++	GAS8;GAS8;GAS8;GAS8	chr16	90100568
cg02390637	5.964	2.456e-09	++	ITPRIP	chr10	106074440
cg25991857	5.963	2.469e-09	++	C1orf137	chr1	117239908
cg18096787	5.963	2.476e-09	++		chr21	45687601
cg12187747	5.962	2.484e-09	++	PIK3C2B	chr1	204415673
cg21572463	-5.962	2.485e-09	--		chr2	129202959
cg02014217	5.962	2.49e-09	++	FGFRL1;FGFRL1;FGFRL1	chr4	1015600
cg19832381	-5.962	2.49e-09	--	HIST1H2BL;HIST1H3H	chr6	27776524
cg21363233	5.962	2.491e-09	++		chr12	76178654
cg26655180	-5.96	2.525e-09	--	KALRN;KALRN	chr3	123965948
cg06180389	-5.959	2.534e-09	--	CD53;CD53	chr1	111436823
cg03401523	-5.956	2.578e-09	--	DCAF5;DCAF5;DCAF5;DCAF5	chr14	69560718
cg00421164	-5.955	2.601e-09	--	RREB1;RREB1;RREB1;RREB1	chr6	7111068
cg07298431	-5.954	2.62e-09	--	PRDM10;PRDM10;PRDM10;PRDM10	chr11	129817649
cg24408769	5.954	2.62e-09	++	JARID2	chr6	15506085
cg00777315	-5.953	2.636e-09	--	DCT;DCT	chr13	95133339
cg07163687	-5.953	2.638e-09	--	RALGPS1;RALGPS1;RALGPS1;RALGPS1	chr9	129767752
cg11839020	5.951	2.665e-09	++	LRRC8D;LRRC8D	chr1	90309998
cg18263559	5.951	2.666e-09	++	TOP3B	chr22	22315643
cg05103220	5.951	2.667e-09	++		chr8	124294898
cg09662329	5.949	2.699e-09	++	SLC25A34	chr1	16062445
cg00506033	5.948	2.707e-09	++	MAML1	chr5	179192579
cg04539059	-5.948	2.71e-09	--	ZFAND3	chr6	37995454
cg12521627	-5.947	2.728e-09	--	HENMT1;HENMT1	chr1	109204377
cg06178887	5.942	2.808e-09	++	POU2F2	chr19	42599631
cg13776815	5.941	2.835e-09	++	FUT11;FUT11;SEC24C;SEC24C	chr10	75530718
cg20704823	-5.941	2.837e-09	--	BICC1	chr10	60578917
cg03607573	-5.94	2.854e-09	--	TAF1D	chr11	93471889
cg03355523	-5.939	2.862e-09	--		chr8	16423295
cg06504623	-5.939	2.864e-09	--		chr4	38316117
cg22108567	5.939	2.875e-09	++	MIR589;FBXL18	chr7	5535582
cg23751749	5.938	2.886e-09	++	SYNPO;SYNPO	chr5	149995818
cg14231155	-5.938	2.887e-09	--		chr1	221939069
cg03883939	5.937	2.9e-09	++	AMIGO3;AMIGO3;RNF123	chr3	49754876
cg09850137	-5.934	2.949e-09	--		chr3	112390601
cg12152352	5.934	2.953e-09	++	TPCN2	chr11	68856906
cg20479210	-5.934	2.956e-09	--	ME1	chr6	83964209
cg02749012	-5.934	2.959e-09	--	EPHB1	chr3	134948139
cg25602176	-5.932	2.987e-09	--	NRIP1	chr21	16421119
cg12186491	-5.932	3e-09	--		chr2	177943398
cg02707927	-5.928	3.059e-09	--		chr1	108588197
cg18290789	5.928	3.066e-09	++	PGLYRP2	chr19	15590840
cg16207121	5.928	3.073e-09	++	DDR2;DDR2	chr1	162633889
cg05660634	-5.927	3.088e-09	--		chr15	38965109
cg00819441	-5.927	3.094e-09	--	PGS1;PGS1;PGS1;PGS1	chr17	76381937
cg14520148	-5.926	3.1e-09	--	TNFAIP8;TNFAIP8;TNFAIP8	chr5	118664824
cg25671554	-5.925	3.116e-09	--		chr17	66857961
cg02991129	5.925	3.118e-09	++	CKAP5;CKAP5	chr11	46830480
cg05121469	5.925	3.12e-09	++		chr9	128909101
cg08170427	5.925	3.126e-09	++	TOP1MT	chr8	144410815
cg23530232	-5.925	3.127e-09	--	H6PD;H6PD	chr1	9302240
cg17543511	5.924	3.134e-09	++	EPC1;EPC1;EPC1;EPC1;EPC1;EPC1	chr10	32634432
cg17978015	-5.924	3.135e-09	--		chr4	14171264
cg20702870	5.924	3.141e-09	++	TADA2B	chr4	7054100
cg20292636	5.923	3.166e-09	++	PLEKHA6	chr1	204328377
cg05906777	5.922	3.173e-09	++	MIF4GD	chr17	73268160
cg09535526	5.919	3.232e-09	++	ZFPM1	chr16	88558065
cg08885947	5.919	3.242e-09	++	UBE2Q1;UBE2Q1-AS1	chr1	154525331
cg09932507	5.919	3.243e-09	++	LOC100288866	chr17	47643410
cg08286700	-5.918	3.257e-09	--	GALNT14;GALNT14;GALNT14;GALNT14;GALNT14;GALNT14;GALNT14;GALNT14	chr2	31178783
cg05716142	5.918	3.264e-09	++	FOXP1;FOXP1;FOXP1;FOXP1;FOXP1;FOXP1;FOXP1	chr3	71276553
cg13228355	-5.917	3.286e-09	--	DOK5;DOK5	chr20	53223230
cg15064465	5.916	3.308e-09	++		chr15	86374900
cg19501902	-5.914	3.332e-09	--	CD96;CD96	chr3	111268051
cg13269964	5.913	3.352e-09	++	CD300LG;CD300LG;CD300LG;CD300LG;CD300LG;CD300LG;CD300LG;CD300LG	chr17	41924577
cg02637584	-5.913	3.359e-09	--		chr12	90251882
cg05262369	-5.912	3.387e-09	--	NUCKS1	chr1	205716365
cg27283417	-5.911	3.392e-09	--	RNF175	chr4	154652606
cg19036773	5.91	3.411e-09	++	MLL3	chr7	151843255
cg09154528	5.91	3.415e-09	++		chr22	50154745
cg17990657	-5.91	3.429e-09	--	PANK2;PANK2;PANK2	chr20	3877897
cg15568049	-5.909	3.44e-09	--	PRPSAP1	chr17	74333588
cg22430463	5.909	3.44e-09	++	NUP85	chr17	73230810
cg05351072	-5.909	3.447e-09	--	TRIM35;TRIM35	chr8	27154302
cg05908015	-5.909	3.447e-09	--	ARHGAP26;ARHGAP26	chr5	142445010
cg03331229	-5.909	3.452e-09	--	MMP13	chr11	102821111
cg01561864	5.908	3.453e-09	++	TTYH3	chr7	2679067
cg15274273	5.908	3.473e-09	++	NADK;NADK;NADK;NADK	chr1	1690610
cg17398329	5.906	3.495e-09	++	NFRKB;NFRKB	chr11	129751683
cg10512158	5.906	3.505e-09	++	DOCK3	chr3	51348790
cg17901584	5.906	3.511e-09	++	DHCR24	chr1	55353706
cg05242244	-5.906	3.513e-09	--	CSAD	chr12	53553086
cg24429337	-5.905	3.527e-09	--	IL1F7;IL1F7;IL1F7;IL1F7;IL1F7	chr2	113676413
cg20344372	-5.905	3.529e-09	--	RALA	chr7	39662520
cg03832575	5.904	3.541e-09	++	RGS12;RGS12;RGS12	chr4	3371552
cg10632566	-5.904	3.55e-09	--	SNX5;SNX5;SNX5	chr20	17938801
cg14676592	-5.901	3.612e-09	--		chr16	49910862
cg27342294	5.899	3.666e-09	++	CNBD2;CNBD2;CNBD2	chr20	34570157
cg08203845	-5.898	3.669e-09	--	C1orf21	chr1	184377346
cg25735583	5.897	3.707e-09	++	LOC101929710	chr5	95681194
cg06381803	5.896	3.735e-09	++	EML2	chr19	46119475
cg18303615	-5.895	3.753e-09	--		chr10	74085233
cg01458821	-5.895	3.754e-09	--		chr5	121427834
cg07944051	-5.894	3.775e-09	--		chr15	69068216
cg00734838	-5.892	3.818e-09	--	FAM107B;FAM107B;FAM107B;FAM107B;FAM107B;FAM107B;FAM107B;FAM107B;FAM107B;FAM107B;FAM107B;FAM107B;FAM107B;FAM107B;FAM107B	chr10	14614164
cg09820525	-5.891	3.844e-09	--	STK4	chr20	43665967
cg22597842	-5.891	3.845e-09	--		chr4	38238874
cg21130958	-5.889	3.883e-09	--	CRISPLD1	chr8	75898238
cg17230535	-5.888	3.914e-09	--		chr7	32626962
cg09815212	5.888	3.917e-09	++	SYVN1;SYVN1	chr11	64899926
cg00304631	-5.887	3.939e-09	--	SMYD3;SMYD3	chr1	246132849
cg12269535	5.887	3.94e-09	++	SRF	chr6	43142014
cg15069289	-5.886	3.958e-09	--	LINC00426	chr13	30939636
cg22451356	5.885	3.987e-09	++	KCNAB2;KCNAB2	chr1	6159517
cg21842049	-5.884	3.994e-09	--	LINC00536	chr8	117005189
cg01451541	-5.882	4.056e-09	--	ERC2	chr3	56233099
cg07573238	-5.881	4.07e-09	--	ABHD2;ABHD2	chr15	89673175
cg02870266	-5.881	4.072e-09	--		chr3	14324705
cg15059254	5.881	4.081e-09	++	XYLT1	chr16	17555963
cg23057699	-5.88	4.104e-09	--		chr2	65100535
cg20814312	-5.88	4.11e-09	--	GPR39	chr2	133339746
cg26839028	-5.879	4.126e-09	--		chr6	88457622
cg24519001	5.878	4.156e-09	++	CTF1;CTF1	chr16	30907330
cg10440877	-5.877	4.173e-09	--		chr2	208378475
cg10843276	5.877	4.183e-09	++	PCGF3	chr4	726697
cg03527802	5.876	4.19e-09	++	MAZ;MAZ	chr16	29819931
cg21065106	5.876	4.198e-09	++	GIT1;GIT1	chr17	27913901
cg27534772	5.876	4.213e-09	++	PLEKHM2	chr1	16042836
cg17887974	5.875	4.24e-09	++	SCAP	chr3	47464389
cg01974660	5.874	4.247e-09	++	HDAC4	chr2	240056337
cg12676803	-5.874	4.253e-09	--	PHF17;PHF17	chr4	129740752
cg00420390	5.873	4.267e-09	++	MAD1L1;MAD1L1;MAD1L1;MAD1L1;MAD1L1	chr7	2256023
cg17041511	-5.873	4.27e-09	--		chr17	61509620
cg04289936	-5.873	4.271e-09	--	LURAP1L-AS1	chr9	12718900
cg01435643	5.872	4.301e-09	++	MCF2L;MCF2L	chr13	113689776
cg00166216	-5.872	4.304e-09	--	FAM43A	chr3	194407860
cg26999833	5.872	4.307e-09	++	PLAUR;PLAUR;PLAUR;PLAUR	chr19	44168213
cg00468395	-5.871	4.333e-09	--	XPO6	chr16	28193063
cg11237406	-5.869	4.371e-09	--	ZMYND15;ZMYND15	chr17	4649333
cg03603381	-5.869	4.394e-09	--	RASGRP1;RASGRP1	chr15	38857474
cg21650822	5.868	4.398e-09	++	CD320;CD320	chr19	8367077
cg05848656	5.868	4.406e-09	++	CREB3L1	chr11	46297889
cg02505331	-5.867	4.43e-09	--		chr4	96560436
cg27598052	5.867	4.439e-09	++	NFAM1	chr22	42795913
cg14959425	-5.866	4.46e-09	--	ITGB8	chr7	20447707
cg08575697	5.866	4.466e-09	++	SELO	chr22	50645496
cg09717794	-5.866	4.476e-09	--		chr2	176329300
cg20088478	-5.866	4.477e-09	--	STX6;STX6	chr1	180984104
cg00459801	-5.865	4.481e-09	--	ETV6;RNU6-19P	chr12	11976225
cg22338587	-5.864	4.514e-09	--	LOC101927070	chr2	99386449
cg04740898	-5.863	4.534e-09	--	BZRAP1;BZRAP1	chr17	56402669
cg06703222	5.863	4.537e-09	++	NFAT5;NFAT5;NFAT5;NFAT5;NFAT5	chr16	69598327
cg08307171	5.863	4.557e-09	++	CSNK1G2	chr19	1957775
cg02812809	5.86	4.618e-09	++	RINL	chr19	39361447
cg27438128	-5.86	4.621e-09	--	ZNF487	chr10	43951555
cg08898775	5.859	4.649e-09	++	ADAM10	chr15	59042684
cg25243766	-5.859	4.658e-09	--		chr11	123322182
cg03313271	5.858	4.679e-09	++	CUL4A;CUL4A	chr13	113913094
cg06241427	-5.858	4.687e-09	--	ITPKB-IT1;ITPKB	chr1	226848959
cg26974062	-5.857	4.713e-09	--	TXNIP;NBPF20;NBPF10;NBPF10	chr1	145440734
cg08421050	-5.857	4.716e-09	--	CPA3	chr3	148585493
cg14975905	-5.855	4.759e-09	--		chr3	172343046
cg21331367	5.855	4.779e-09	++		chr2	25393977
cg14795390	-5.854	4.8e-09	--		chr1	165907852
cg19013223	-5.854	4.8e-09	--	PLAT;PLAT	chr8	42060905
cg26405097	-5.853	4.834e-09	--	JARID2	chr6	15428301
cg21983245	-5.852	4.864e-09	--		chr17	41192833
cg17116583	5.851	4.874e-09	++		chr11	118784333
cg05990080	-5.849	4.956e-09	--	CTDSPL;CTDSPL	chr3	37965818
cg14616353	-5.848	4.963e-09	--		chr3	151917645
cg19093370	5.845	5.061e-09	++	PLD6	chr17	17110180
cg02560388	5.844	5.1e-09	++		chr2	11969958
cg16268636	-5.844	5.107e-09	--	ANKS1A	chr6	35016581
cg22864504	5.843	5.117e-09	++		chr17	80453919
cg02512902	-5.843	5.127e-09	--	KSR1	chr17	25799447
cg07753669	-5.843	5.129e-09	--	LOC101927284	chr13	95512473
cg02990598	5.842	5.143e-09	++	C19orf34;CSNK1G2	chr19	1955419
cg07945582	-5.842	5.157e-09	--	NFE2L3	chr7	26206579
cg11476241	5.842	5.167e-09	++	RPTOR;RPTOR	chr17	78866235
cg15194019	-5.841	5.193e-09	--	STK40;STK40;STK40	chr1	36852679
cg17081219	-5.841	5.199e-09	--	SNTG1;SNTG1;SNTG1	chr8	50952575
cg18638434	5.84	5.22e-09	++	C14orf45;ENTPD5	chr14	74486651
cg14335349	-5.84	5.228e-09	--	PSMB7	chr9	127148781
cg04141008	5.839	5.243e-09	++	CREBBP;CREBBP	chr16	3843232
cg25983849	5.838	5.291e-09	++	TMEM63A	chr1	226053937
cg11165823	-5.837	5.3e-09	--		chr4	119796958
cg24598860	-5.835	5.363e-09	--	MECOM;MECOM;MECOM;MECOM;MECOM;MECOM;MECOM	chr3	168835268
cg09006572	-5.835	5.364e-09	--		chr10	3293547
cg21841085	5.835	5.385e-09	++	BAHCC1;BAHCC1	chr17	79426353
cg10501870	-5.832	5.47e-09	--	MUC22	chr6	30973556
cg06230847	5.832	5.489e-09	++	TRIM39;TRIM39	chr6	30297594
cg17296312	5.831	5.502e-09	++	TMPRSS6;TMPRSS6;TMPRSS6	chr22	37475870
cg02854030	5.831	5.522e-09	++	FLJ45079	chr17	75878943
cg16499829	-5.83	5.529e-09	--	USP44	chr12	95946131
cg00809353	5.827	5.642e-09	++		chr11	64661022
cg22365240	-5.826	5.663e-09	--		chr2	105374995
cg27551322	-5.825	5.717e-09	--		chr14	89285558
cg02138684	5.824	5.735e-09	++		chr11	72864108
cg04465049	5.823	5.774e-09	++	NPEPPS	chr17	45695995
cg27098121	-5.823	5.782e-09	--	LINC00282;LINC00282	chr13	52393574
cg21050890	-5.822	5.831e-09	--		chr5	147617523
cg10805676	5.821	5.833e-09	++	TMEM8A;MRPL28	chr16	421990
cg09736073	5.821	5.853e-09	++		chr5	73508461
cg09504396	5.818	5.956e-09	++	PRR12	chr19	50115600
cg01030479	-5.817	6.003e-09	--	GAB2	chr11	78066119
cg26562462	5.816	6.018e-09	++	TBC1D14;TBC1D14	chr4	6929045
cg23975840	5.816	6.035e-09	++		chr12	117042895
cg21820712	-5.814	6.107e-09	--	ASPH;ASPH	chr8	62526276
cg24871922	-5.813	6.122e-09	--	SPIDR;SPIDR;SPIDR;SPIDR	chr8	48556931
cg07432164	5.813	6.153e-09	++		chr18	10057933
cg12842646	5.812	6.159e-09	++	CARKD	chr13	111290667
cg11460520	-5.812	6.165e-09	--		chr14	65121863
cg10653694	5.811	6.227e-09	++		chr5	141094626
cg04223026	-5.81	6.232e-09	--	GRB10;GRB10;GRB10	chr7	50791508
cg21027187	-5.81	6.232e-09	--	GLDN	chr15	51659419
cg19347596	-5.81	6.248e-09	--		chr17	65774283
cg25139636	-5.81	6.257e-09	--	ANP32A	chr15	69084888
cg03146371	5.809	6.287e-09	++	SCIMP;SCIMP;LOC100130950	chr17	5138469
cg19388312	-5.808	6.31e-09	--	SRSF10;SRSF10;SRSF10;SRSF10;SRSF10;SRSF10;SRSF10;SRSF10;SRSF10	chr1	24304737
cg15893295	5.808	6.331e-09	++		chr6	14277043
cg08741300	5.807	6.347e-09	++	KCNQ1;KCNQ1	chr11	2581013
cg25583241	5.807	6.349e-09	++	CLU	chr8	27472701
cg14369329	-5.807	6.364e-09	--	KIAA0247	chr14	70104457
cg20153965	-5.807	6.367e-09	--		chr16	55791113
cg18090646	-5.805	6.425e-09	--		chr2	7575450
cg27333706	-5.805	6.451e-09	--	LOC642587	chr1	209602002
cg12161468	-5.804	6.466e-09	--	KITLG;KITLG	chr12	88953786
cg12074638	-5.804	6.467e-09	--		chr6	110282771
cg24985438	5.804	6.473e-09	++	PXDN	chr2	1644626
cg15282616	5.802	6.535e-09	++		chr3	24045994
cg10516613	5.801	6.59e-09	++	GMDS;GMDS	chr6	1914105
cg15978937	-5.8	6.651e-09	--		chr18	45494711
cg10989144	-5.797	6.761e-09	--		chr3	187501131
cg25275666	-5.796	6.786e-09	--		chr12	47785629
cg10322874	-5.796	6.794e-09	--	ELF1	chr13	41573525
cg03599037	-5.795	6.823e-09	--	C10orf58;C10orf58	chr10	82172508
cg10201303	-5.795	6.833e-09	--		chr7	116442939
cg26850469	-5.795	6.847e-09	--	SFMBT1;SFMBT1;SFMBT1	chr3	53051694
cg10389771	-5.793	6.922e-09	--	BCAN;BCAN	chr1	156616779
cg25393494	5.791	6.979e-09	++	PLD6	chr17	17109936
cg24347263	5.791	7.008e-09	++		chr19	2969117
cg02370334	5.791	7.018e-09	++	JAK3	chr19	17955786
cg08625808	5.79	7.02e-09	++	ZMYND10;ZMYND10	chr3	50379923
cg11062657	-5.79	7.022e-09	--		chr19	15410519
cg20238678	-5.789	7.061e-09	--	HDAC9;HDAC9;HDAC9;HDAC9;HDAC9;HDAC9;HDAC9;HDAC9;HDAC9	chr7	18548578
cg08662265	-5.789	7.087e-09	--		chr12	54679251
cg17010349	5.788	7.103e-09	++	LAG3	chr12	6884128
cg24785553	-5.788	7.116e-09	--	ALK	chr2	29527810
cg18253356	5.788	7.122e-09	++	NFAM1	chr22	42793351
cg08798388	5.788	7.128e-09	++		chr1	86981470
cg12618656	5.787	7.173e-09	++		chr19	30377521
cg00886465	-5.786	7.187e-09	--	RNLS;RNLS	chr10	90150004
cg06602546	-5.786	7.206e-09	--	SOX18	chr20	62680232
cg12350474	5.786	7.216e-09	++		chr17	46578476
cg06034194	-5.785	7.238e-09	--	LURAP1L-AS1;LURAP1L	chr9	12814626
cg18432528	-5.785	7.248e-09	--	GMDS;GMDS	chr6	2162522
cg11046544	-5.785	7.25e-09	--	ACRBP	chr12	6750550
cg19619777	5.784	7.279e-09	++	RAB11FIP3;RAB11FIP3	chr16	567620
cg16778018	5.783	7.328e-09	++	MGRN1;MGRN1;MGRN1;MGRN1	chr16	4736225
cg13076044	5.783	7.334e-09	++	PXN;PXN;PXN;PXN;PXN;PXN;PXN;PXN	chr12	120651776
cg10044193	5.783	7.348e-09	++	H2AFY2	chr10	71868048
cg14477543	5.782	7.388e-09	++	DPP9	chr19	4691599
cg26826216	-5.782	7.402e-09	--	ANKRD11;ANKRD11;ANKRD11;ANKRD11	chr16	89430826
cg17498611	5.781	7.425e-09	++	ARC	chr8	143696484
cg18877735	-5.781	7.431e-09	--		chr5	88572898
cg14691266	5.78	7.491e-09	++	PPP2R5C;PPP2R5C;PPP2R5C;PPP2R5C;PPP2R5C	chr14	102277400
cg10319579	5.779	7.514e-09	++	DNAH1	chr3	52393744
cg07190151	-5.779	7.52e-09	--	PDE4D;PDE4D;PDE4D;PDE4D;PDE4D;PDE4D	chr5	58338574
cg15702185	5.778	7.569e-09	++	MIRLET7A3;LOC400931	chr22	46507771
cg23631370	5.777	7.602e-09	++	LAMA5	chr20	60912809
cg23923854	5.777	7.608e-09	++		chr11	64660996
cg21574629	5.777	7.61e-09	++	DISC1;DISC1;DISC1;DISC1;DISC1;DISC1;DISC1;DISC1;DISC1;DISC1;DISC1;DISC1;DISC1;DISC1;DISC1;DISC1;DISC1;DISC1;TSNAX-DISC1;TSNAX-DISC1;TSNAX-DISC1;TSNAX-DISC1;TSNAX-DISC1;TSNAX-DISC1;TSNAX-DISC1	chr1	231860790
cg24193760	-5.776	7.628e-09	--	GUCY2D	chr17	7921554
cg01660999	-5.775	7.717e-09	--	ANGPT1	chr8	108468421
cg00033551	5.774	7.749e-09	++	MGRN1;MGRN1;MGRN1;MGRN1	chr16	4738568
cg08738964	-5.774	7.749e-09	--		chr1	118208438
cg09464332	5.774	7.75e-09	++		chr18	22412067
cg03185794	-5.773	7.796e-09	--		chr13	101237439
cg26901352	5.773	7.8e-09	++	CCL17	chr16	57447502
cg09090090	5.773	7.804e-09	++		chr8	58500365
cg09889479	5.771	7.862e-09	++	SLC9A3R2;SLC9A3R2	chr16	2082689
cg07583563	5.771	7.866e-09	++	CALM1	chr14	90867498
cg19111086	5.771	7.896e-09	++	ISPD;ISPD;ISPD-AS1;ISPD-AS1	chr7	16308836
cg27519016	5.769	7.995e-09	++	TFDP1;TFDP1	chr13	114280887
cg26301735	5.768	8.022e-09	++	BMP1;BMP1;BMP1;BMP1	chr8	22043917
cg11176595	-5.768	8.043e-09	--	RHOH;RHOH;RHOH;RHOH;RHOH;RHOH;RHOH;RHOH;RHOH;RHOH;RHOH;RHOH	chr4	40232649
cg09137809	-5.767	8.08e-09	--	TACC1	chr8	38615556
cg07031888	5.766	8.111e-09	++		chr13	97760949
cg00986580	-5.765	8.159e-09	--		chr14	22951241
cg03340410	5.765	8.178e-09	++	SREBF1;SREBF1	chr17	17738850
cg09749728	-5.764	8.211e-09	--	HAVCR1;HAVCR1;HAVCR1	chr5	156473656
cg18474885	5.764	8.219e-09	++	PTTG1IP	chr21	46292084
cg24687894	5.763	8.239e-09	++	RGS19;RGS19	chr20	62705934
cg01582532	5.763	8.264e-09	++	KIAA0182;KIAA0182	chr16	85676526
cg10918527	-5.763	8.283e-09	--	NOD1	chr7	30505679
cg09772553	-5.763	8.285e-09	--	DLEU1	chr13	50883824
cg22390040	-5.762	8.292e-09	--	MTMR7	chr8	17220621
cg19708903	5.762	8.293e-09	++	BNIP3	chr10	133784308
cg17488937	5.762	8.306e-09	++		chr2	11878864
cg14606328	5.76	8.417e-09	++	PDXK	chr21	45177639
cg02101876	5.759	8.47e-09	++		chr13	40765110
cg11404915	-5.758	8.522e-09	--		chr12	127610471
cg02217713	5.757	8.546e-09	++	PRKAR1B;PRKAR1B;PRKAR1B;PRKAR1B;PRKAR1B;PRKAR1B	chr7	643155
cg10236261	-5.756	8.607e-09	--	IFT81;IFT81;IFT81	chr12	110573183
cg09694782	5.755	8.655e-09	++		chr2	97408799
cg21860785	5.755	8.678e-09	++	ESRRG;ESRRG;ESRRG;ESRRG;ESRRG;ESRRG;ESRRG;ESRRG;ESRRG;ESRRG;ESRRG;ESRRG;ESRRG;ESRRG;ESRRG;ESRRG	chr1	216779666
cg05071208	5.755	8.686e-09	++		chr9	94942929
cg16293484	5.755	8.689e-09	++	SEPT9;SEPT9;SEPT9;SEPT9;SEPT9;SEPT9;SEPT9;SEPT9	chr17	75471401
cg05491836	-5.753	8.769e-09	--	MYH9	chr22	36771631
cg16505509	-5.751	8.868e-09	--	MFAP5;MFAP5;MFAP5;MFAP5;MFAP5;MFAP5;MFAP5	chr12	8801390
cg17978262	-5.751	8.87e-09	--	STT3B	chr3	31608742
cg11256698	-5.75	8.939e-09	--		chr2	70170890
cg09043518	5.749	8.956e-09	++	SECTM1	chr17	80290106
cg11612702	5.749	8.993e-09	++		chr19	35485361
cg20433386	5.748	9.02e-09	++	CACNA1G;CACNA1G;CACNA1G;CACNA1G;CACNA1G;CACNA1G;CACNA1G;CACNA1G;CACNA1G;CACNA1G;CACNA1G;CACNA1G;CACNA1G;CACNA1G	chr17	48702158
cg22807822	5.748	9.043e-09	++	KANK2;KANK2	chr19	11289365
cg05356319	-5.747	9.067e-09	--	NFIX	chr19	13122449
cg19262289	-5.747	9.099e-09	--	LIMK2	chr22	31629476
cg01370759	5.746	9.118e-09	++	TTYH3	chr7	2701419
cg14580608	5.746	9.136e-09	++	SMCR2	chr17	17579573
cg00120887	5.746	9.16e-09	++	XPNPEP1;XPNPEP1;XPNPEP1	chr10	111644393
cg10529613	5.746	9.16e-09	++	STXBP6	chr14	25287305
cg17058475	-5.745	9.189e-09	--	CPT1A;CPT1A	chr11	68607737
cg18560571	5.745	9.209e-09	++	CCDC88C	chr14	91758902
cg21859290	5.744	9.262e-09	++	CDK2AP2	chr11	67274402
cg18512071	5.743	9.277e-09	++	MCU;MCU;MCU;MCU;MCU;MCU;MCU;MCU	chr10	74594131
cg23490396	-5.743	9.296e-09	--	LASS6	chr2	169326407
cg21737434	-5.742	9.367e-09	--	CNTN1;CNTN1;CNTN1;CNTN1	chr12	41301262
cg01465177	5.742	9.371e-09	++		chr3	182208536
cg09657337	-5.739	9.519e-09	--		chr1	92076624
cg24687747	5.738	9.554e-09	++		chr1	33607105
cg11858019	-5.736	9.67e-09	--		chr15	80246819
cg10149598	5.736	9.681e-09	++	CLASP1;CLASP1;CLASP1;CLASP1	chr2	122160028
cg07368857	5.735	9.743e-09	++	FOXP1;FOXP1	chr3	71276336
cg05135521	-5.735	9.759e-09	--	RBMS1;RBMS1	chr2	161188335
cg17406456	-5.734	9.787e-09	--	FNDC3B;FNDC3B	chr3	171763241
cg00375132	-5.734	9.795e-09	--		chr10	22768370
cg03402112	5.734	9.801e-09	++	ZDHHC8;ZDHHC8	chr22	20121432
cg25006851	-5.734	9.802e-09	--	MYST4	chr10	76622627
cg19502821	-5.734	9.814e-09	--	OXR1;OXR1;OXR1	chr8	107513508
cg04014328	5.734	9.829e-09	++	HOXB4	chr17	46653615
cg12314853	-5.732	9.923e-09	--	FAM102A	chr9	130732059
cg18362538	5.732	9.924e-09	++	KDM4B	chr19	5032862
cg09298159	-5.727	1.019e-08	--	FBXO5;FBXO5	chr6	153302566
cg18414488	5.726	1.031e-08	++		chr17	27198308
cg08469147	5.724	1.038e-08	++	GPATCH8;GPATCH8;GPATCH8;GPATCH8;GPATCH8	chr17	42579429
cg26781726	5.724	1.041e-08	++	LOC338799	chr12	122235309
cg05237360	5.722	1.056e-08	++	GOLGA3	chr12	133360704
cg16292250	-5.721	1.057e-08	--	NEDD4L;NEDD4L;NEDD4L;NEDD4L	chr18	55802511
cg22749365	-5.72	1.062e-08	--	DHRS7B	chr17	21070882
cg17708960	-5.719	1.071e-08	--	CRIM1	chr2	36725331
cg24158442	5.718	1.077e-08	++	NFIX;NFIX;NFIX	chr19	13140977
cg09384369	5.718	1.078e-08	++		chr9	130770309
cg17484759	-5.716	1.093e-08	--		chr18	6732862
cg24099565	5.716	1.093e-08	++	CARS;CARS;CARS;CARS;CARS	chr11	3058478
cg06514859	-5.715	1.096e-08	--	YTHDF2;YTHDF2;YTHDF2	chr1	29077140
cg00754604	-5.715	1.098e-08	--	RBMS1;RBMS1	chr2	161230046
cg17713161	5.714	1.105e-08	++	C17orf28	chr17	72951370
cg05074328	5.714	1.106e-08	++	CSNK1G2	chr19	1961727
cg24726137	5.714	1.106e-08	++	CYGB	chr17	74524852
cg05348436	5.712	1.114e-08	++	QSOX2	chr9	139120114
cg07041616	5.711	1.121e-08	++	CAND2;CAND2	chr3	12858733
cg24869834	5.711	1.122e-08	++	SLC7A11	chr4	139146513
cg06482315	5.711	1.126e-08	++	PTPN1;PTPN1;PTPN1;PTPN1	chr20	49195860
cg07300815	5.71	1.132e-08	++	EPS15L1;EPS15L1;EPS15L1;EPS15L1;EPS15L1;EPS15L1;EPS15L1;EPS15L1;EPS15L1;EPS15L1;EPS15L1;EPS15L1	chr19	16528926
cg15308786	-5.71	1.133e-08	--		chr6	16983227
cg05933510	5.709	1.135e-08	++		chr1	9257092
cg02722214	-5.709	1.138e-08	--	INPP5F;INPP5F	chr10	121578137
cg20725067	-5.709	1.138e-08	--	UBE2E1;UBE2E1;UBE2E1	chr3	23851386
cg14514120	-5.708	1.141e-08	--	XPOT	chr12	64801624
cg00156232	-5.708	1.143e-08	--	VKORC1L1;VKORC1L1	chr7	65417317
cg07375358	-5.708	1.143e-08	--	ZBTB16;ZBTB16	chr11	114056431
cg08330563	-5.708	1.146e-08	--	RAD21	chr8	117883177
cg17117981	5.706	1.16e-08	++	TOP1MT	chr8	144410972
cg06366374	-5.705	1.164e-08	--	LOC285780	chr6	6543659
cg20954977	-5.705	1.165e-08	--	B3GNT7	chr2	232260116
cg10234436	5.704	1.172e-08	++	TTC7A;TTC7A;TTC7A;TTC7A	chr2	47230043
cg17334945	-5.703	1.175e-08	--	PTPN18;PTPN18	chr2	131126377
cg13234275	5.703	1.18e-08	++	PHRF1	chr11	608991
cg12133952	-5.702	1.184e-08	--	SLC6A9	chr1	44497352
cg26586843	-5.701	1.188e-08	--		chr7	30766731
cg02067667	-5.701	1.192e-08	--	KIF21A;KIF21A;KIF21A;KIF21A	chr12	39731653
cg01561259	5.7	1.197e-08	++	RPTOR;RPTOR	chr17	78560781
cg18247193	5.7	1.197e-08	++	ITGB4;ITGB4;ITGB4	chr17	73720706
cg06223904	5.7	1.201e-08	++	CDYL;CDYL;CDYL;CDYL	chr6	4889907
cg11724461	-5.7	1.201e-08	--	ITSN2;ITSN2;ITSN2	chr2	24553192
cg17041051	-5.698	1.209e-08	--	ATAD2B;ATAD2B;ATAD2B	chr2	24051321
cg08937102	5.698	1.215e-08	++	NADK	chr1	1690389
cg19599386	-5.697	1.219e-08	--	SLC20A1	chr2	113420964
cg15482893	5.697	1.222e-08	++	BSDC1;BSDC1;BSDC1;BSDC1	chr1	32837667
cg18617808	5.695	1.232e-08	++	RNF216;RNF216	chr7	5717675
cg18842187	5.694	1.24e-08	++	ITPR3	chr6	33647826
cg01473507	-5.694	1.243e-08	--		chr4	15163451
cg19730422	5.693	1.247e-08	++	CYFIP2;CYFIP2;CYFIP2;CYFIP2	chr5	156718560
cg13098955	5.693	1.249e-08	++	SNX29	chr16	12442537
cg13318355	5.692	1.254e-08	++	ANKRD61;EIF2AK1;EIF2AK1	chr7	6072034
cg08632088	5.692	1.255e-08	++	ZNFX1	chr20	47864756
cg02618071	5.692	1.256e-08	++		chr17	42406184
cg18147819	5.692	1.257e-08	++		chr4	53710110
cg14176088	5.691	1.265e-08	++	PIK3CD	chr1	9785289
cg18935506	-5.691	1.265e-08	--	UTP6	chr17	30230000
cg09585333	5.691	1.266e-08	++	FAM89B;FAM89B;FAM89B	chr11	65340843
cg17614752	-5.689	1.276e-08	--		chr14	45744380
cg16299440	-5.689	1.282e-08	--	AGAP7	chr10	51487558
cg16429505	-5.688	1.282e-08	--	UFSP1;ACHE;ACHE	chr7	100488398
cg04671853	5.686	1.298e-08	++	TTC16;TTC16	chr9	130482447
cg20525527	5.686	1.299e-08	++	MPRIP;MPRIP	chr17	17056629
cg00348888	5.686	1.304e-08	++	POLR3E;POLR3E;POLR3E;POLR3E;POLR3E;POLR3E;POLR3E;POLR3E;POLR3E;POLR3E;POLR3E;POLR3E	chr16	22330135
cg14267671	5.684	1.317e-08	++	SFRS16	chr19	45572412
cg23686174	5.682	1.328e-08	++	SERPINB8;SERPINB8;SERPINB8	chr18	61637128
cg13296394	-5.682	1.329e-08	--		chr6	119823058
cg05481201	5.68	1.345e-08	++	TMEM184A	chr7	1585452
cg14856996	5.68	1.347e-08	++	SPTA1	chr1	158624661
cg06161566	5.679	1.353e-08	++		chr19	1345018
cg05722266	-5.676	1.376e-08	--	ITPRIPL1;ITPRIPL1;ITPRIPL1;ITPRIPL1	chr2	96991791
cg00247963	-5.676	1.378e-08	--		chr16	20863151
cg00588297	5.676	1.379e-08	++	DQX1	chr2	74753691
cg05498431	5.676	1.379e-08	++	SDE2;SDE2	chr1	226175599
cg24846037	-5.676	1.38e-08	--		chr2	64821532
cg05722197	5.675	1.384e-08	++	RNF216;RNF216	chr7	5674439
cg16736964	-5.675	1.386e-08	--		chr6	131690266
cg14059145	5.675	1.387e-08	++	PRKAG2;PRKAG2;PRKAG2	chr7	151398047
cg05617650	5.674	1.398e-08	++	SBF1	chr22	50892951
cg04661001	-5.674	1.399e-08	--	SLC25A42	chr19	19217217
cg09366519	-5.673	1.403e-08	--	HSD11B1;HSD11B1	chr1	209877970
cg15552493	-5.673	1.404e-08	--	MAP4K4;MAP4K4;MAP4K4	chr2	102387391
cg15937958	-5.672	1.409e-08	--	CXCL17;CXCL17	chr19	42947133
cg14475840	-5.672	1.414e-08	--	C9orf30	chr9	103191817
cg05548425	5.671	1.417e-08	++	RILP	chr17	1553415
[truncated: 506 more rows]

## Sheet: Supp T3
ID	geneSymbol	CHR	MAPINFO	beta wave 1	p wave 1	beta wave 2	p wave 2	Z-Score	Meta-P
cg06690548	SLC7A11	4	139162808	-0.069(0.004)	2.5507e-52	-0.106 (0.006)	1.1219e-57	-22.059	7.75e-108
cg06088069	JDP2	14	75895604	-0.017(0.002)	5.11214e-25	-0.025 (0.002)	6.51297e-34	-15.849	1.437e-56
cg06644515	GAS5	1	173834831	-0.017(0.002)	3.07454e-24	-0.022 (0.002)	8.55071e-25	-14.445	2.708e-47
cg12825509	TRA2B	3	185648568	-0.0233 (0.002)	6.29683e-21	-0.028 (0.003)	4.99611e-23	-13.609	3.536e-42
cg11376147	SLC43A1	11	57261198	-0.016 (0.002)	7.18281e-16	-0.026 (0.002)	1.20574e-27	-13.35	1.183e-40
cg14476101	PHGDH	1	120255992	-0.023 (0.002)	3.14646e-21	-0.046 (0.005)	4.68801e-21	-13.342	1.325e-40
cg18120259	LOC100132354	6	43894639	-0.014 (0.002)	3.27186e-18	-0.025 (0.003)	9.54403e-24	-13.226	6.194e-40
cg26457483	PHGDH	1	120256112	-0.022 (0.002)	7.06096e-21	-0.044 (0.005)	1.72188e-20	-13.185	1.066e-39
cg12116137	PRPF8	17	1576449	0.017 (0.002)	5.53077e-15	0.031 (0.003)	5.80694e-26	12.92	3.481e-38
cg03497652	ANKS3	16	4751569	0.019 (0.002)	5.06308e-17	0.034 (0.004)	1.22365e-20	12.493	8.116e-36
cg25124205	TPD52L1	6	125519976	-0.018 (0.002)	7.65634e-17	-0.043 (0.005)	4.63308e-19	-12.187	3.645e-34
cg15837522		8	117892654	-0.028 (0.004)	1.53151e-13	-0.060 (0.006)	3.49687e-22	-12.021	2.743e-33
cg16113793	LAMA3	18	21451607	0.019 (0.002)	1.18602e-20	0.019 (0.002)	4.22051e-14	11.96	5.781e-33
cg01538969	DHX16	6	30624636	0.014 (0.002)	6.65045e-14	0.021 (0.002)	5.8626e-20	11.731	8.8e-32
cg10254445		1	37197260	-0.015 (0.002)	5.3865e-12	-0.029 (0.003)	2.70359e-22	-11.684	1.535e-31
cg21912872	DYRK2	12	68055270	-0.013(0.002)	1.71527e-16	-0.019 (0.002)	1.62363e-15	-11.462	2.058e-30
cg08228578	SHMT2	12	57624193	-0.011 (0.001)	1.36678e-13	-0.015 (0.002)	1.30164e-18	-11.428	3.041e-30
cg02711608	SLC1A5	19	47287964	-0.018 (0.002)	2.26738e-15	-0.027 (0.003)	2.1067e-15	-11.211	3.605e-29
cg12973487	TCF3	19	1623075	0.012 (0.002)	1.65007e-12	0.023 (0.003)	1.39512e-18	11.177	5.299e-29
cg01307228	RNLS	10	90152007	-0.017 (0.002)	7.65555e-17	-0.018 (0.003)	4.57029e-13	-11.029	2.756e-28
Supplementary Table 3: Detailed association data for top 20 CpGs in the meta-analysis, showing the association in both wave 1 and wave 2 of Generation Scotland. For each CpG, the symbol of the gene in which the probe maps (if any), probe location (CHR and MAPINFO; hg19/GRCh37), the estimated effect (Beta) and standard error of the estimated effect (in parentheses) plus p values for waves 1 and 2 …

## Sheet: Supp T4
GeneSet	N	n	P-value	adjusted P	genes
GO_LOCOMOTION	1915	191	3.37e-33	2.48e-29	ACAP3, SKI, ARHGEF16, NPHP4, PIK3CD, RCC2, LYPLA2, LCK, MACF1, PTPRF, CD2, ARHGEF2, NTRK1, SPTA1, CD48, DDR2, TNFSF18, PIK3C2B, DISC1, NRP1, DLG5, BMPR1A, INPP5F, SWAP70, DGKZ, CHRM1, MALAT1, FAM89B, PAK1, GAB2, PVRL1, SORL1, ROBO4, PTPN6, ARHGDIB, FMNL3, ACVR1B, IL23A, LRP1, KITLG, PLXNC1, SSH1, PXN, RHOF, VPS37B, LCP1, ITGBL1, CMTM5, SPTB, BDKRB1, CDC42BPB, AKT1, DLL4, ADAM10, SMAD3, ABHD2, IDH…
GO_REGULATION_OF_INTRACELLULAR_SIGNAL_TRANSDUCTION	1824	182	1.26e-31	4.07e-28	MIB2, ARHGEF16, CAMTA1, PIK3CD, ARHGEF10L, LCK, STK40, PTPN22, NGF, ARHGEF2, NTRK1, RALGPS2, TRIM67, NRP1, ARHGAP22, DLG5, PIK3AP1, INPP5F, CREB3L1, SYVN1, MAP3K11, ARAP1, ARHGEF17, PAK1, NLRX1, SORL1, CHD4, CD4, PTPN6, ARHGDIB, PDE3A, ZNF385A, IL23A, LRP1, DYRK2, KITLG, NR1H4, SPPL3, RNF34, RHOF, FOXO1, FARP1, MCF2L, RASA3, NDRG2, PELI2, ENTPD5, CALM1, PPP2R5C, AKT1, RASGRP1, CSK, BCL2A1, AKAP13…
GO_REGULATION_OF_CELL_DIFFERENTIATION	1844	183	1.66e-31	4.07e-28	ACAP3, SKI, PRDM16, RCC2, RPS6KA1, YTHDF2, MACF1, HEYL, PTPRF, GFI1, CD53, NGF, CD2, PRUNE, ARHGEF2, NTRK1, DDR2, PBX1, TNFSF4, GJC2, TRIM67, DISC1, NRP1, H2AFY2, DLG5, FAM213A, BMPR1A, CPEB3, INPP5F, PSMA1, PSMA1, NR1H3, SPI1, ESRRA, EHD1, RBM4, LRP5, PAK1, ZBTB16, SORL1, CD4, PTPN6, PDE3A, CNTN1, ACVR1B, ZNF385A, IL23A, LRP1, KITLG, PLXNC1, SSH1, TESC, FOXO1, DCT, CUL4A, CMTM5, ZFP36L1, JDP2, A…
GO_POSITIVE_REGULATION_OF_MOLECULAR_FUNCTION	1740	174	2.48e-30	4.56e-27	ACAP3, SKI, ARHGEF16, TNFRSF8, RCC2, ARHGEF10L, EPB41, LCK, NGF, ARHGEF2, NTRK1, SPTA1, DDR2, TNFSF18, RGS8, DENND1B, PFKFB2, BMI1, NRP1, ARHGAP22, AGAP7, DGKZ, AMBRA1, NR1H3, MAP3K11, ARAP1, PAK1, SORL1, CD4, LRP6, ARHGDIB, IL23A, LRP1, KITLG, TESC, SPPL3, CLN5, DCUN1D2, RASA3, CALM1, AKT1, RASGRP1, B2M, SMAD3, CSK, AKAP13, AXIN1, LMF1, RP11-161M6.2, UBE2I, MAPK8IP3, TSC2, GRIN2A, PRKCB, LAT, CC…
GO_BIOLOGICAL_ADHESION	1404	150	3.7e-29	5.43e-26	NPHP4, CLSTN1, RCC2, YTHDF2, LCK, MACF1, PTPRF, PTPN22, CD2, BCAN, SPTA1, CADM3, DDR2, TNFSF18, TNFSF4, NRP1, PARD3, CDH23, DLG5, SORBS1, SWAP70, HSD17B12, CD5, NRXN2, PPP1CA, PPFIA1, PAK1, DLG2, ZBTB16, PVRL1, ROBO4, VWF, LAG3, CD4, PTPN6, LRP6, ARHGDIB, CNTN1, IL23A, LRP1, KITLG, PLXNC1, TESC, PXN, CLDN10, ITGBL1, STXBP6, ZFP36L1, ACTN1, AKT1, RASGRP1, GLDN, TMOD3, ADAM10, SMAD3, CSK, GPR56, CD…
GO_NEUROGENESIS	1594	162	5.16e-29	6.32e-26	ACAP3, SKI, PRDM16, NPHP4, PIK3CD, LYPLA2, MACF1, HEYL, PTPRF, GFI1, NGF, PHGDH, PRUNE, ARHGEF2, NTRK1, SPTA1, PBX1, GJC2, TRIM67, DISC1, CDNF, NRP1, PARD3, CDH23, DLG5, BMPR1A, CPEB3, INPP5F, BNIP3, DAGLA, EHD1, PAK1, GAB2, MFRP, MFRP, PVRL1, SORL1, ROBO4, ETV6, LRP6, CNTN1, LRP1, PLXNC1, SSH1, CLN5, DCT, FARP1, SPTB, AKT1, DLL4, LTK, MAP1A, B2M, GLDN, ADAM10, CSK, SH3GL3, IDH2, SEMA4B, IFT140, …
GO_CYTOSKELETON_ORGANIZATION	1293	142	7.79e-29	8.18e-26	NPHP4, PEX14, ARHGEF10L, EPB41, MACF1, PRUNE, TMOD4, ARHGEF2, SPTA1, DISC1, NRP1, PARD3, CCSER2, LDB3, SORBS1, TUBGCP2, SWAP70, CKAP5, CDK2AP2, PPFIA1, ARAP1, ARHGEF17, PAK1, SIK3, ARHGDIB, TUBA1A, FMNL3, LRP1, DCTN2, SSH1, CCDC42B, PXN, RHOF, LCP1, SPTB, ACTN1, CCDC88C, CDC42BPB, STARD9, MAP1A, TMOD3, SMAD3, AKAP13, CORO7, NDE1, E2F4, GAS8, ABR, MYO1C, PLD2, CHD3, MYH10, FLII, MYO18A, JUP, DNAI2…
GO_INTRACELLULAR_TRANSPORT	1815	175	1.29e-28	1.18e-25	UBE2J2, PIK3CD, CLSTN1, KIF1B, PEX14, VPS13D, SRSF10, TXNIP, ARHGEF2, SPTA1, COPA, STX6, DENND1B, COG2, PARD3, TIMM23B, SEC24C, RPS24, INPP5F, AP2A2, NXF1, CHRM1, EHD1, SYVN1, RBM4, CPT1A, PAK1, THRSP, GAB2, DLG2, SORL1, HSPA8, LRP6, PLEKHA8P1, TUBA1A, HNRNPA1, DCTN2, XPOT, CPSF6, IFT81, VPS37B, MIPEP, LCP1, CLN5, HEATR5A, SPTB, CALM1, CCDC88C, IFI27, AKT1, RASGRP1, EHD4, MAP1A, RAB27A, SNX1, SMA…
GO_REGULATION_OF_HYDROLASE_ACTIVITY	1261	137	2.29e-27	1.87e-24	ACAP3, ARHGEF16, RCC2, ARHGEF10L, RPS6KA1, LCK, DHCR24, NGF, NTRK1, RGS8, DENND1B, NRP1, ARHGAP22, AGAP7, NR1H3, ARAP1, DLG2, SORL1, ARHGDIB, LRP1, PLXNC1, CCDC42B, RNF34, SERPINE3, FARP1, RASA3, CALM1, PPP2R5C, AKT1, RASGRP1, LIPC, SMAD3, LMF1, RP11-161M6.2, TSC2, GRIN2A, NDE1, CCL17, PLEKHG4, TERF2, ABR, WDR81, SGSM2, RAP1GAP2, GIT1, ARHGAP27, TIMP2, TBC1D16, TBCD, SERPINB2, SERPINB8, MBP, HMHA…
GO_POSITIVE_REGULATION_OF_SIGNALING	1813	171	7.26e-27	5.33e-24	MIB2, NADK, SKI, CAMTA1, PIK3CD, CLSTN1, LCK, MACF1, GFI1, PTPN22, NGF, NTRK1, FCRL2, TNFSF18, NUCKS1, PFKFB2, DISC1, NRP1, MCU, DLG5, TSPAN14, BMPR1A, SORBS1, PIK3AP1, INPP5F, BNIP3, PSMA1, PSMA1, NR1H3, MAP3K11, PPP1CA, ARAP1, PAK1, MAML2, CD4, PTPN6, ACVR1B, ZNF385A, IL23A, LRP1, KITLG, NR1H4, SSH1, SH2B3, SPPL3, TFDP1, PELI2, CALM1, AKT1, RASGRP1, DLL4, PDIA3, SMAD3, CSK, PSMA4, CHRNB4, AKAP1…
GO_CELL_MOTILITY	1691	163	1.24e-26	8.27e-24	ACAP3, SKI, ARHGEF16, NPHP4, PIK3CD, RCC2, LCK, MACF1, PTPRF, CD2, ARHGEF2, CD48, DDR2, TNFSF18, PIK3C2B, DISC1, NRP1, DLG5, BMPR1A, INPP5F, SWAP70, DGKZ, MALAT1, FAM89B, PAK1, SORL1, ROBO4, PTPN6, ARHGDIB, FMNL3, ACVR1B, IL23A, LRP1, KITLG, PLXNC1, SSH1, PXN, RHOF, LCP1, ITGBL1, BDKRB1, CDC42BPB, AKT1, DLL4, ADAM10, SMAD3, ABHD2, IDH2, SEMA4B, RHBDF1, NDE1, MAZ, CCL17, GPR56, ELMO3, FAM65A, SLC7…
GO_CELLULAR_MACROMOLECULE_LOCALIZATION	1886	174	3.06e-26	1.87e-23	UBE2J2, ARHGEF16, KCNAB2, CLSTN1, KIF1B, PEX14, EXOSC10, VPS13D, RCC2, EPB41, MACF1, TXNIP, ARHGEF2, COPA, STX6, TRIM67, NRP1, PARD3, TIMM23B, H2AFY2, SEC24C, RPS24, TSPAN14, SORBS1, AP2A2, TOLLIP, NXF1, CHRM1, NRXN2, EHD1, SYVN1, PPFIA1, PAK1, DLG2, ZBTB16, SORL1, HSPA8, CD4, LRP6, ZNF385A, LRP1, DCTN2, XPOT, SSH1, IFT81, TESC, VPS37B, MIPEP, LCP1, TFDP1, STXBP6, ZFP36L1, CALM1, IFI27, AKT1, PAC…
GO_POSITIVE_REGULATION_OF_GENE_EXPRESSION	1955	177	9.34e-26	5.2e-23	SKI, PRDM16, CAMTA1, PIK3CD, KIF1B, CASZ1, ZBTB17, ARHGEF10L, RPS6KA1, YTHDF2, HEYL, HIVEP3, FOXJ3, GFI1, PTPN22, NGF, ARHGEF2, PBX1, POU2F1, NUCKS1, SLC26A9, ESRRG, GJC2, SMYD3, LARP4B, EPC1, BMPR1A, CPEB3, CREB3L1, NR1H3, SPI1, ESRRA, LRP5, TAF1D, MAML2, ZBTB16, POU2F3, FLI1, CD4, ETV6, LRP6, CNTN1, ACVR1B, IL23A, NR1H4, TESC, NCOR2, FOXO1, ELF1, KLF12, TFDP1, HNRNPC, ZFHX2, WARS, AKT1, BRF1, K…
GO_APOPTOTIC_PROCESS	1956	177	9.9e-26	5.2e-23	ARHGEF16, PIK3CD, KIF1B, TNFRSF8, RPS6KA1, LCK, YARS, STK40, DHCR24, SERBP1, RABGGTB, NGF, CD2, TXNIP, DAP3, ARHGEF2, NTRK1, MNDA, TNFSF18, NRP1, DLG5, BNIP3, CREB3L1, AMBRA1, SPI1, CD5, SYVN1, MAP3K11, PPP1CA, ARHGEF17, RELT, PAK1, ZBTB16, PTPN6, ETV6, LRP6, PDE3A, ACVR1B, ZNF385A, LRP1, RASSF3, DYRK2, KITLG, NR1H4, CHST11, RNF34, KDM2B, FOXO1, MCF2L, CUL4A, TFDP1, ZFP36L1, ACTN1, IFI27, AKT1, P…
GO_CELL_CELL_SIGNALING	1638	157	2.13e-25	1.04e-22	NADK, SKI, TPRG1L, NPHP4, CLSTN1, KIF1B, MACF1, SLC6A9, NGF, UBE2Q1, NTRK1, FCRL2, TNFSF18, PPFIA4, PFKFB2, GJC2, DISC1, CHRM3, NRP1, BICC1, MCU, CPEB3, AP2A2, TOLLIP, KCNQ1, PSMA1, PSMA1, SLC1A2, DAGLA, CHRM1, NRXN2, PPP1CA, LRP5, CPT1A, PPFIA1, DLG2, HSPA8, SNX19, LRP6, IGFBP6, LRP1, NR1H4, SSH1, FOXO1, NDRG2, CALM1, CCDC88C, AKT1, CHRM5, GPR176, RTF1, MAP1A, ADAM10, SMAD3, PSMA4, CHRNB4, AXIN1…
GO_CELLULAR_COMPONENT_MORPHOGENESIS	1111	123	2.39e-25	1.1e-22	PIK3CD, RCC2, LYPLA2, YTHDF2, EPB41, MACF1, NGF, TMOD4, ARHGEF2, NTRK1, SPTA1, NRP1, PARD3, LDB3, ARAP1, PAK1, GAB2, PVRL1, ROBO4, PTPN6, FMNL3, ZNF385A, LRP1, PLXNC1, SSH1, RHOF, FARP1, SPTB, ACTN1, MAP1A, TMOD3, ADAM10, SNX1, AKAP13, SEMA4B, CDH1, ZFPM1, MYH10, UNC13D, TBCD, EPB41L3, FHOD3, NEDD4L, BCL2, STK11, ACTN4, ITSN2, BCL11A, MAP4K4, CLASP1, ARHGAP15, ITGA4, ABI2, PIKFYVE, EPHA4, PANK2, …
GO_CELL_ACTIVATION	1408	142	4e-25	1.73e-22	KCNAB2, PIK3CD, UBR4, RPS6KA1, TXLNA, LCK, CTPS1, CD53, PTPN22, CD2, NTRK1, SPTA1, MNDA, TNFSF18, TNFSF4, QSOX1, TMEM63A, ALOX5, DLG5, TSPAN14, AP2A2, TOLLIP, SWAP70, DGKZ, NR1H3, SPI1, MS4A3, CD5, PAK1, GAB2, ZBTB16, HSPA8, VWF, LAG3, CD4, PTPN6, DGKA, IL23A, LRP1, RHOF, LCP1, ZFP36L1, AKT1, RASGRP1, DLL4, B2M, RAB27A, ADAM10, SMAD3, CSK, CHRNB4, PRKCB, LAT, ZFPM1, GALNS, FANCA, ABR, MYO18A, JUP…
GO_PROTEIN_PHOSPHORYLATION	1949	174	1.23e-24	5.01e-22	PIK3CD, RPS6KA1, LCK, STK40, JAK1, CDC7, PTPN22, NGF, ARHGEF2, NTRK1, SPTA1, DDR2, TNFSF18, GJC2, SMYD3, NRP1, PARD3, BMPR1A, INPP5F, PSMA1, PSMA1, MAP3K11, LRP5, PAK1, DLG2, SIK3, SORL1, CD4, PTPN6, LRP6, GUCY2C, CNTN1, ACVR1B, IL23A, LRP1, DYRK2, KITLG, TESC, CDK2AP1, FOXO1, RASA3, NDRG2, PELI2, SPTB, ZFP36L1, CALM1, CCDC88C, BDKRB1, VRK1, WARS, PPP2R5C, CDC42BPB, AKT1, RASGRP1, LTK, EHD4, ADAM…
GO_CELL_PROJECTION_ORGANIZATION	1509	147	1.72e-24	6.67e-22	ACAP3, NPHP4, PIK3CD, RCC2, LYPLA2, MACF1, PTPRF, GFI1, NGF, PHGDH, NTRK1, SPTA1, TRIM67, DISC1, CDNF, NRP1, PARD3, CDH23, DLG5, CPEB3, INPP5F, CKAP5, EHD1, ARAP1, PAK1, GAB2, PVRL1, ROBO4, CNTN1, TUBA1A, LRP1, DCTN2, PLXNC1, SSH1, IFT81, CCDC42B, UNC119B, FARP1, SPTB, AKT1, LTK, MAP1A, B2M, GLDN, ADAM10, SNX1, SEMA4B, IFT140, MAPK8IP3, NDE1, E2F4, CDH1, GAS8, RILP, RAP1GAP2, MYH10, DNAI2, NUP85,…
GO_NEGATIVE_REGULATION_OF_RESPONSE_TO_STIMULUS	1629	154	2.65e-24	9.73e-22	SKI, PRDM16, NPHP4, YTHDF2, HEYL, PTPN22, ARHGEF2, TNFSF4, RGS8, RGS13, TRIM67, NRP1, BICC1, DLG5, INPP5F, PTPRE, SIGIRR, PSMA1, PSMA1, CREB3L1, NR1H3, SYVN1, FAM89B, NLRX1, SORL1, PTPN6, LRP6, PDE3A, IGFBP6, ZNF385A, LRP1, DYRK2, NR1H4, CHST11, RNF34, NCOR2, FOXO1, ELF1, RASA3, NDRG2, CALM1, PPP2R5C, AKT1, DLL4, RBPMS2, SMAD3, CSK, PSMA4, BCL2A1, SEMA4B, AXIN1, TSC2, TRAP1, VASN, MGRN1, PRKCB, M…
GO_POSITIVE_REGULATION_OF_CATALYTIC_ACTIVITY	1397	139	4.82e-24	1.69e-21	ACAP3, ARHGEF16, RCC2, ARHGEF10L, LCK, NGF, NTRK1, DDR2, RGS8, DENND1B, PFKFB2, BMI1, NRP1, ARHGAP22, AGAP7, DGKZ, AMBRA1, NR1H3, MAP3K11, ARAP1, PAK1, SORL1, CD4, ARHGDIB, IL23A, KITLG, DCUN1D2, RASA3, CALM1, AKT1, RASGRP1, SMAD3, CSK, AKAP13, AXIN1, LMF1, RP11-161M6.2, UBE2I, MAPK8IP3, TSC2, GRIN2A, LAT, CCL17, PLEKHG4, TERF2, ABR, SGSM2, RAP1GAP2, SREBF1, GIT1, CDC6, ARHGAP27, TIMP2, TBC1D16, …
GO_NEURON_DEVELOPMENT	1094	119	6.89e-24	2.3e-21	ACAP3, SKI, NPHP4, PIK3CD, LYPLA2, MACF1, PTPRF, GFI1, NGF, PHGDH, NTRK1, SPTA1, TRIM67, CDNF, NRP1, PARD3, CDH23, DLG5, CPEB3, INPP5F, EHD1, PAK1, GAB2, MFRP, MFRP, PVRL1, ROBO4, CNTN1, LRP1, PLXNC1, SSH1, CLN5, FARP1, SPTB, AKT1, LTK, MAP1A, B2M, GLDN, ADAM10, SEMA4B, IFT140, MAPK8IP3, CTF1, CDH1, RAP1GAP2, MYH10, TBCD, EPB41L3, NEDD4L, BCL2, STK11, PRMT1, ITSN2, ALK, BCL11A, MAP4K4, SLC4A10, I…
GO_ACTIN_FILAMENT_BASED_PROCESS	739	94	8.2e-24	2.62e-21	NPHP4, ARHGEF10L, EPB41, TMOD4, ARHGEF2, SPTA1, NRP1, LDB3, SORBS1, KCNQ1, SWAP70, PPFIA1, ARAP1, ARHGEF17, PAK1, ARHGDIB, FMNL3, LRP1, SSH1, PXN, RHOF, LCP1, SPTB, ACTN1, CDC42BPB, TMOD3, SMAD3, AKAP13, CORO7, ABR, MYO1C, MYH10, FLII, MYO18A, JUP, CACNA1G, EPB41L3, SPIRE1, FHOD3, PSTPIP2, NEDD4L, BCL2, PIP5K1C, ACTN4, ARHGAP25, CLASP1, WIPF1, ABI2, FARP2, EPB41L1, PREX1, PTPN1, CXADR, PPM1F, BCR…
GO_ENZYME_LINKED_RECEPTOR_PROTEIN_SIGNALING_PATHWAY	1034	114	2.15e-23	6.57e-21	SKI, PRDM16, LCK, PTPRF, NGF, TXNIP, NTRK1, DDR2, NUCKS1, NRP1, PARD3, BMPR1A, SORBS1, PTPRE, AP2A2, CREB3L1, FAM89B, ARAP1, PAK1, GAB2, CD4, GUCY2C, ACVR1B, IGFBP6, HNRNPA1, LRP1, NR1H4, CHST11, SH2B3, PXN, FOXO1, AKT1, LTK, RBPMS2, SMAD3, RHBDF1, TMEM204, TSC2, CREBBP, VASN, PRKCB, CTF1, ESRP2, MYO1C, GUCY2D, SREBF1, EPN2, GIT1, AP2B1, UBE2O, PTBP1, POLR2E, STK11, ZBTB7A, INSR, EPS15L1, JAK3, P…
GO_NEURON_DIFFERENTIATION	1343	134	2.63e-23	7.73e-21	ACAP3, SKI, NPHP4, PIK3CD, LYPLA2, MACF1, HEYL, PTPRF, GFI1, NGF, PHGDH, ARHGEF2, NTRK1, SPTA1, PBX1, TRIM67, CDNF, NRP1, PARD3, CDH23, DLG5, CPEB3, INPP5F, EHD1, PAK1, GAB2, MFRP, MFRP, PVRL1, ROBO4, LRP6, CNTN1, LRP1, PLXNC1, SSH1, CLN5, FARP1, SPTB, AKT1, DLL4, LTK, MAP1A, B2M, GLDN, ADAM10, SH3GL3, SEMA4B, IFT140, MAPK8IP3, CTF1, CDH1, RAP1GAP2, MYH10, SDK2, TIMP2, CSNK1D, TBCD, EPB41L3, NEDD…
GO_REGULATION_OF_SMALL_GTPASE_MEDIATED_SIGNAL_TRANSDUCTION	332	60	2.94e-23	8.28e-21	ARHGEF16, ARHGEF10L, NGF, ARHGEF2, NTRK1, RALGPS2, TRIM67, NRP1, ARHGAP22, ARAP1, ARHGEF17, ARHGDIB, KITLG, RHOF, FARP1, MCF2L, RASA3, RASGRP1, AKAP13, TSC2, GPR56, PLEKHG4, ABR, RAP1GAP2, TIMP2, HMHA1, KANK2, PIK3R2, PIK3R2, ARHGEF1, ITSN2, ARHGAP25, MAP4K4, ARHGAP15, FARP2, PREX1, RTN4R, BCR, IQSEC1, KALRN, BCL6, SLIT2, RHOH, ARHGAP24, FAM13A, ARHGAP10, PLEKHG4B, TRIO, DEPDC1B, CDC42SE2, ARHGAP…
GO_REGULATION_OF_GTPASE_ACTIVITY	469	72	3.04e-23	8.28e-21	ACAP3, ARHGEF16, RCC2, ARHGEF10L, NTRK1, RGS8, DENND1B, NRP1, ARHGAP22, AGAP7, ARAP1, ARHGDIB, PLXNC1, RASA3, RASGRP1, TSC2, CCL17, PLEKHG4, ABR, SGSM2, RAP1GAP2, GIT1, ARHGAP27, TBC1D16, TBCD, HMHA1, RINL, ARHGEF1, PREB, ARHGAP25, MAP4K4, ARHGAP15, EPHA4, SH3BP4, PREX1, RTN4R, BCR, SBF1, IQSEC1, ALS2CL, ADPRH, KALRN, PLXND1, BCL6, RGS12, TBC1D14, SLIT2, TBC1D1, RHOH, ARHGAP24, FAM13A, TBC1D9, AR…
GO_POSITIVE_REGULATION_OF_MULTICELLULAR_ORGANISMAL_PROCESS	1771	158	2.36e-22	6.21e-20	PRDM16, CLSTN1, TNFRSF8, MACF1, HEYL, JAK1, PTPN22, NGF, CD2, POLR3GL, ARHGEF2, NTRK1, DDR2, TNFSF4, ESRRG, GJC2, TRIM67, DISC1, CHRM3, NRP1, PARD3, H2AFY2, DLG5, BMPR1A, CPEB3, KCNQ1, LRP5, PAK1, ZBTB16, NLRX1, CD4, PDE3A, CNTN1, ACVR1B, IL23A, LRP1, KITLG, PLXNC1, NR1H4, SSH1, TESC, KDM2B, DCT, PTGER2, ZFP36L1, AKT1, RASGRP1, LTK, B2M, SMAD3, CHRNB4, SH3GL3, CREBBP, POLR3E, PRKCB, ZFPM1, MIR33B…
GO_NEGATIVE_REGULATION_OF_BIOSYNTHETIC_PROCESS	1612	148	3.86e-22	9.77e-20	SKI, PRDM16, PEX14, EXOSC10, YTHDF2, HEYL, SCMH1, BEND5, GFI1, SARS, TXNIP, POU2F1, TNFSF4, BMI1, EPC1, H2AFY2, CPEB3, SIGIRR, PHF21A, CREB3L1, NR1H3, SPI1, ESRRA, SF1, RBM4, ZBTB16, HSPA8, LAG3, ETV6, CBX5, HNRNPA1, NR1H4, KDM2B, NCOR2, FOXO1, KLF12, HNRNPC, ZFHX2, ZFP36L1, JDP2, FOXN3, IFI27, MTA1, DLL4, RTF1, CDAN1, USP3, SMAD3, MORF4L1, UBE2I, TRAP1, CREBBP, E2F4, TERF2, ZFPM1, CBFA2T3, MNT, …
GO_SMALL_GTPASE_MEDIATED_SIGNAL_TRANSDUCTION	554	77	4.83e-22	1.18e-19	ARHGEF16, ARHGEF10L, NGF, ARHGEF2, NTRK1, RALGPS2, TRIM67, NRP1, ARHGAP22, ARAP1, ARHGEF17, ARHGDIB, KITLG, RHOF, FARP1, MCF2L, RASA3, RASGRP1, RAB27A, AKAP13, TSC2, LAT, GPR56, PLEKHG4, FAM65A, ABR, RAP1GAP2, PLD2, KSR1, TIMP2, HMHA1, KANK2, PIK3R2, PIK3R2, ARHGEF1, ITSN2, ARHGAP25, MAP4K4, ARHGAP15, ABI2, FARP2, PREX1, RGS19, RTN4R, BCR, GRAP2, IQSEC1, RASSF1, DOCK3, NISCH, KALRN, RAB7A, RAB6B,…
GO_REGULATION_OF_CELL_DEVELOPMENT	930	104	7.01e-22	1.66e-19	ACAP3, SKI, RCC2, YTHDF2, MACF1, HEYL, PTPRF, GFI1, NGF, PRUNE, ARHGEF2, NTRK1, PBX1, GJC2, TRIM67, DISC1, NRP1, DLG5, BMPR1A, CPEB3, INPP5F, PAK1, SORL1, PDE3A, CNTN1, LRP1, PLXNC1, SSH1, DCT, AKT1, LTK, B2M, ADAM10, SH3GL3, AKAP13, IDH2, SEMA4B, GPR56, RAP1GAP2, HOXB3, UNC13D, TIMP2, CSNK1D, NEDD4L, BCL2, STK11, TCF3, ACTN4, ITSN2, ALK, BCL11A, MAP4K4, ABI2, EPHA4, HDAC4, CPNE1, ZMYND8, PREX1, …
GO_REGULATION_OF_PROTEIN_MODIFICATION_PROCESS	1826	160	7.63e-22	1.75e-19	SKI, CAMTA1, STK40, GFI1, PTPN22, NGF, ARHGEF2, NTRK1, DDR2, TNFSF18, GJC2, SMYD3, BMI1, NRP1, PARD3, BMPR1A, INPP5F, TOLLIP, SWAP70, SPI1, MAP3K11, LRP5, PAK1, SORL1, CD4, PTPN6, LRP6, CNTN1, ACVR1B, IL23A, LRP1, KITLG, USP44, TESC, SPPL3, CDK2AP1, FOXO1, DCUN1D2, NDRG2, PELI2, JDP2, CALM1, CCDC88C, BDKRB1, WARS, PPP2R5C, AKT1, MTA1, RASGRP1, RTF1, EHD4, CSK, AKAP13, AXIN1, UBE2I, MAPK8IP3, TSC2…
GO_POSITIVE_REGULATION_OF_HYDROLASE_ACTIVITY	748	91	9.76e-22	2.17e-19	ACAP3, ARHGEF16, RCC2, ARHGEF10L, LCK, NGF, NTRK1, RGS8, DENND1B, NRP1, ARHGAP22, AGAP7, NR1H3, ARAP1, ARHGDIB, RASA3, CALM1, AKT1, RASGRP1, SMAD3, LMF1, RP11-161M6.2, TSC2, GRIN2A, CCL17, PLEKHG4, ABR, SGSM2, RAP1GAP2, GIT1, ARHGAP27, TBC1D16, TBCD, MBP, HMHA1, GNA15, LPAR2, RINL, ARHGEF1, PRKD2, NLRP12, PREB, ARHGAP25, MAP4K4, ARHGAP15, TANK, EPHA4, PLCG1, PREX1, RTN4R, PPM1F, BCR, FBLN1, IQSEC…
GO_IMMUNE_SYSTEM_DEVELOPMENT	968	106	1.38e-21	2.98e-19	KCNAB2, PIK3CD, YTHDF2, LCK, GFI1, PTPN22, CD2, NTRK1, SPTA1, PBX1, TNFSF4, BMI1, FAM213A, SWAP70, PSMA1, PSMA1, SPI1, ESRRA, LRP5, GAB2, ZBTB16, FLI1, CD4, PTPN6, MFAP5, ETV6, ACVR1B, ZNF385A, IL23A, KITLG, SH2B3, TESC, CUL4A, ZFP36L1, ACTN1, KLF13, RASGRP1, DLL4, B2M, TMOD3, SMAD3, PSMA4, CREBBP, PRKCB, ZFPM1, CBFA2T3, FANCA, DHRS7B, HOXB3, HOXB4, TNRC6C, PHLPP1, BCL2, SBNO2, STK11, TCF3, ZBTB7…
GO_POSITIVE_REGULATION_OF_BIOSYNTHETIC_PROCESS	1966	167	2.15e-21	4.51e-19	SKI, PRDM16, CAMTA1, CASZ1, TNFRSF8, ZBTB17, ARHGEF10L, RPS6KA1, YTHDF2, HEYL, HIVEP3, FOXJ3, CDC7, GFI1, WDR77, ARHGEF2, PBX1, POU2F1, NUCKS1, ESRRG, SMYD3, LARP4B, EPC1, BMPR1A, CPEB3, SORBS1, CREB3L1, NR1H3, SPI1, ESRRA, LRP5, MAML2, ZBTB16, POU2F3, FLI1, CD4, ETV6, LRP6, ACVR1B, HNRNPA1, IL23A, DYRK2, NR1H4, TESC, FOXO1, ELF1, KLF12, TFDP1, ZFHX2, ACTN1, AKT1, BRF1, MTA1, KLF13, RTF1, RAB27A,…
GO_NEGATIVE_REGULATION_OF_SIGNALING	1369	131	3.37e-21	6.88e-19	SKI, PRDM16, NPHP4, YTHDF2, HEYL, PTPN22, ARHGEF2, RGS8, RGS13, TRIM67, NRP1, BICC1, DLG5, INPP5F, PTPRE, SIGIRR, PSMA1, PSMA1, CREB3L1, NR1H3, SYVN1, FAM89B, NLRX1, SORL1, PTPN6, LRP6, PDE3A, IGFBP6, ZNF385A, LRP1, DYRK2, NR1H4, CHST11, RNF34, NCOR2, FOXO1, ELF1, RASA3, NDRG2, CALM1, PPP2R5C, AKT1, DLL4, RBPMS2, SMAD3, CSK, PSMA4, BCL2A1, AXIN1, RAB11FIP3, TSC2, TRAP1, VASN, MGRN1, PRKCB, MAZ, U…
GO_NEGATIVE_REGULATION_OF_RNA_BIOSYNTHETIC_PROCESS	1238	122	7.85e-21	1.56e-18	SKI, PRDM16, PEX14, HEYL, SCMH1, BEND5, GFI1, SARS, TXNIP, POU2F1, TNFSF4, BMI1, EPC1, H2AFY2, CPEB3, PHF21A, CREB3L1, NR1H3, SPI1, ESRRA, SF1, ZBTB16, HSPA8, ETV6, CBX5, NR1H4, KDM2B, NCOR2, FOXO1, KLF12, ZFHX2, JDP2, FOXN3, IFI27, MTA1, DLL4, RTF1, USP3, SMAD3, MORF4L1, UBE2I, CREBBP, E2F4, ZFPM1, CBFA2T3, MNT, ZMYND15, SREBF1, HEXIM1, HOXB3, HOXB4, RECQL5, SMCHD1, MBD1, NEDD4L, SBNO2, TCF3, DO…
GO_REGULATION_OF_CELL_POPULATION_PROLIFERATION	1684	149	9.22e-21	1.78e-18	SKI, TNFRSF8, ZBTB17, CDC7, WDR77, PTPN22, NGF, TXNIP, ARHGEF2, NTRK1, SPTA1, MNDA, DDR2, PBX1, TNFSF18, TNFSF4, GJC2, DISC1, BMI1, NRP1, DLG5, BMPR1A, AMBRA1, CHRM1, ESRRA, SF1, MALAT1, LRP5, PAK1, GAB2, ZBTB16, CD4, PTPN6, LRP6, GUCY2C, IGFBP6, IL23A, SHMT2, KITLG, CHST11, TESC, KDM2B, FOXO1, DCT, MYO16, CUL4A, TFDP1, NDRG2, TGM1, PTGER2, ZFP36L1, WARS, PPP2R5C, AKT1, KLF13, DLL4, ADAM10, RBPMS…
GO_RESPONSE_TO_ENDOGENOUS_STIMULUS	1634	146	9.58e-21	1.81e-18	SKI, PRDM16, KIF1B, HEYL, PTPN22, NGF, TXNIP, ARHGEF2, NTRK1, TNFSF4, RGS8, NUCKS1, ESRRG, CHRM3, SMYD3, PARD3, BMPR1A, CPEB3, SORBS1, PTPRE, KCNQ1, CREB3L1, NR1H3, CHRM1, ESRRA, EHD1, FAM89B, PAK1, FDX1, CD4, LRP6, PDE3A, ACVR1B, HNRNPA1, LRP1, SHMT2, NR1H4, CHST11, SSH1, PXN, NCOR2, FOXO1, PCK2, PTGER2, ZFP36L1, CALM1, AKT1, CHRM5, DLL4, RBPMS2, SMAD3, CSK, ACSBG1, AKAP13, ABHD2, AXIN1, UBE2I, …
GO_POSITIVE_REGULATION_OF_RNA_BIOSYNTHETIC_PROCESS	1592	143	1.55e-20	2.84e-18	SKI, PRDM16, CAMTA1, CASZ1, ZBTB17, ARHGEF10L, RPS6KA1, HEYL, HIVEP3, FOXJ3, GFI1, WDR77, ARHGEF2, PBX1, POU2F1, NUCKS1, ESRRG, SMYD3, EPC1, BMPR1A, CREB3L1, NR1H3, SPI1, ESRRA, LRP5, MAML2, ZBTB16, POU2F3, FLI1, CD4, ETV6, LRP6, ACVR1B, IL23A, NR1H4, TESC, FOXO1, ELF1, KLF12, TFDP1, ZFHX2, ACTN1, AKT1, BRF1, MTA1, KLF13, RTF1, SMAD3, AXIN1, CREBBP, PRKCB, MAZ, E2F4, CDH1, NFAT5, ZFPM1, MNT, RAI1…
GO_SECRETION	1628	145	1.77e-20	3.17e-18	NADK, KCNAB2, PIK3CD, UBR4, TXLNA, SLC6A9, KCNA2, CD53, PTPN22, CD2, UBE2Q1, MNDA, COPA, TNFSF4, QSOX1, PPFIA4, PFKFB2, TMEM63A, CHRM3, ALOX5, MCU, TSPAN14, AP2A2, TOLLIP, KCNQ1, SLC1A2, CREB3L1, NR1H3, MS4A3, CHRM1, NRXN2, LRP5, CPT1A, PPFIA1, PAK1, GAB2, ENDOD1, C1QTNF5, HSPA8, SNX19, VWF, PTPN6, LRP1, NR1H4, RHOF, STXBP6, ACTN1, CALM1, CHRM5, RASGRP1, B2M, RAB27A, ADAM10, CHRNB4, IDH2, RHBDF1,…
GO_TRANSMEMBRANE_RECEPTOR_PROTEIN_TYROSINE_KINASE_SIGNALING_PATHWAY	712	86	2.13e-20	3.72e-18	LCK, NGF, TXNIP, NTRK1, DDR2, NUCKS1, NRP1, SORBS1, PTPRE, AP2A2, CREB3L1, ARAP1, PAK1, GAB2, CD4, IGFBP6, HNRNPA1, LRP1, NR1H4, SH2B3, PXN, FOXO1, AKT1, LTK, RHBDF1, TMEM204, TSC2, PRKCB, ESRP2, MYO1C, SREBF1, EPN2, GIT1, AP2B1, PTBP1, POLR2E, INSR, EPS15L1, JAK3, PIK3R2, PIK3R2, PLAUR, PTGIR, PRKD2, ALK, CRIM1, PTPN18, STAM2, EPHA4, SNX5, PLCG1, PTPN1, DOK5, ZGPAT, MAPK1, BCR, POLR2F, GNAI2, PT…
GO_RESPONSE_TO_OXYGEN_CONTAINING_COMPOUND	1603	143	2.89e-20	4.93e-18	NADK, KIF1B, AKR1A1, GFI1, PTPN22, TXNIP, ARHGEF2, NTRK1, FMO1, TNFSF4, RGS8, NUCKS1, PFKFB2, CHRM3, SMYD3, RNLS, CPEB3, SORBS1, PTPRE, BNIP3, SIGIRR, KCNQ1, SLC1A2, NR1H3, SPI1, CHRM1, ESRRA, LRP5, CPT1A, TPCN2, PAK1, FDX1, CD4, LRP6, PDE3A, LRP1, SHMT2, NR1H4, SSH1, TESC, PXN, FOXO1, PCK2, PTGER2, ZFP36L1, CALM1, BDKRB1, AKT1, CHRM5, LTK, LOXL1, CSK, ABHD2, TSC2, TRAP1, GRIN2A, PRKCB, CDH1, FUK…
GO_CELLULAR_RESPONSE_TO_ENDOGENOUS_STIMULUS	1373	129	3.28e-20	5.49e-18	SKI, PRDM16, KIF1B, HEYL, PTPN22, NGF, ARHGEF2, NTRK1, TNFSF4, RGS8, NUCKS1, ESRRG, CHRM3, SMYD3, PARD3, BMPR1A, CPEB3, SORBS1, PTPRE, KCNQ1, CREB3L1, NR1H3, CHRM1, ESRRA, EHD1, FAM89B, PAK1, FDX1, PDE3A, ACVR1B, HNRNPA1, LRP1, SHMT2, NR1H4, CHST11, SSH1, PXN, NCOR2, FOXO1, PCK2, PTGER2, ZFP36L1, AKT1, CHRM5, DLL4, RBPMS2, SMAD3, CSK, AKAP13, ABHD2, AXIN1, UBE2I, TSC2, CREBBP, VASN, PRKCB, ESRP2,…
GO_REGULATION_OF_PHOSPHORUS_METABOLIC_PROCESS	1677	147	4.08e-20	6.67e-18	CAMTA1, STK40, PTPN22, NGF, ARHGEF2, NTRK1, DDR2, TNFSF18, PFKFB2, GJC2, SMYD3, NRP1, PARD3, BMPR1A, INPP5F, SWAP70, DGKZ, AMBRA1, MAP3K11, LRP5, PAK1, DLG2, SORL1, CD4, PTPN6, LRP6, CNTN1, ACVR1B, IL23A, LRP1, SHMT2, KITLG, TESC, SPPL3, CDK2AP1, FOXO1, FARP1, NDRG2, PELI2, CALM1, CCDC88C, BDKRB1, WARS, PPP2R5C, AKT1, CHRM5, RASGRP1, EHD4, SMAD3, CSK, AKAP13, AXIN1, MAPK8IP3, TSC2, LAT, CTF1, CCL…
GO_PEPTIDYL_AMINO_ACID_MODIFICATION	1219	119	5.2e-20	8.3e-18	PRDM16, LCK, AGBL4, JAK1, CDC7, GFI1, ARHGEF2, NTRK1, DDR2, TNFSF18, GALNT2, SMYD3, EPC1, NRP1, PARD3, INPP5F, TOLLIP, SPI1, SYVN1, PAK1, CD4, PTPN6, CNTN1, ACVR1B, IL23A, DYRK2, KITLG, NR1H4, EP400, TTLL5, CALM1, VRK1, AKT1, RTF1, LTK, EHD4, LOXL1, CLK3, CSK, MORF4L1, AXIN1, UBE2I, CREBBP, METTL22, PRKCB, CTF1, FKBP10, NUP85, RPTOR, CSNK1D, BCL2, CSNK1G2, DOT1L, MAP2K2, INSR, BRD4, JAK3, MAST3, …
GO_POSITIVE_REGULATION_OF_GTPASE_ACTIVITY	396	61	5.84e-20	9.13e-18	ACAP3, ARHGEF16, RCC2, ARHGEF10L, NTRK1, RGS8, DENND1B, NRP1, ARHGAP22, AGAP7, ARAP1, ARHGDIB, RASA3, RASGRP1, TSC2, CCL17, PLEKHG4, ABR, SGSM2, RAP1GAP2, GIT1, ARHGAP27, TBC1D16, TBCD, HMHA1, RINL, ARHGEF1, PREB, ARHGAP25, MAP4K4, ARHGAP15, PREX1, RTN4R, BCR, IQSEC1, ALS2CL, ADPRH, KALRN, RGS12, TBC1D14, TBC1D1, ARHGAP24, FAM13A, TBC1D9, ARHGAP10, DEPDC1B, ARHGAP26, DOCK2, TBC1D9B, NEDD9, SYNGAP…
GO_REGULATION_OF_CELLULAR_COMPONENT_MOVEMENT	1053	107	2.41e-19	3.7e-17	PIK3CD, RCC2, MACF1, ARHGEF2, DDR2, TNFSF18, NRP1, DLG5, BMPR1A, INPP5F, SWAP70, MALAT1, FAM89B, ARAP1, PAK1, SORL1, ROBO4, ARHGDIB, ACVR1B, IL23A, LRP1, KITLG, PLXNC1, SSH1, RHOF, ACTN1, BDKRB1, AKT1, DLL4, ADAM10, SMAD3, ABHD2, IDH2, SEMA4B, MAZ, GPR56, FAM65A, CDH1, ABR, MYO1C, JUP, PTRF, CYGB, CCDC40, LAMA3, BCL2, INSR, ACTN4, CXCL17, PRKD2, FPR2, MAP4K4, IL1R1, CLASP1, MGAT5, ACVR1, ITGA4, S…
GO_REGULATION_OF_TRANSPORT	1827	153	4.68e-19	7.02e-17	UBE2J2, NADK, KCNAB2, KCNQ4, KCNA2, PTPN22, CD2, TNFSF4, PFKFB2, GJC2, NRP1, MCU, SORBS1, INPP5F, KCNQ1, SLC1A2, NR1H3, CHRM1, EHD1, RBM4, ANKRD13D, LRP5, CPT1A, TPCN2, PAK1, GAB2, DLG2, SORL1, HSPA8, CD4, PTPN6, CNTN1, SCN8A, LRP1, CPSF6, NR1H4, ATXN2, TESC, LCP1, CLDN10, TFDP1, STXBP6, CALM1, IFI27, BDKRB1, AKT1, RASGRP1, EHD4, B2M, RAB27A, SMAD3, GRAMD2, CSK, CHRNB4, SH3GL3, IDH2, RHBDF1, RAB1…
GO_REGULATION_OF_ORGANELLE_ORGANIZATION	1254	119	4.86e-19	7.14e-17	UBE2J2, SKI, EXOSC10, VPS13D, ARHGEF10L, GFI1, PRUNE, TMOD4, ARHGEF2, SPTA1, NRP1, BNIP3, SWAP70, SPI1, ATL3, CDK2AP2, LRP5, PPFIA1, ARAP1, PAK1, ARHGDIB, PDE3A, HNRNPA1, LRP1, USP44, SSH1, ATXN2, PXN, RHOF, LCP1, TFDP1, HNRNPC, STXBP6, SPTB, JDP2, AKT1, RTF1, MAP1A, TMOD3, SMAD3, AKAP13, IFT140, TSC2, TERF2, MYO1C, SMG6, PLD6, SREBF1, CDC6, NPEPPS, SEPT9, USP36, TBCD, SPIRE1, FHOD3, BCL2, MAP2K2…
GO_RESPONSE_TO_WOUNDING	667	80	7.15e-19	1.02e-16	PIK3CD, LCK, MACF1, PTPRF, NTRK1, NRP1, INPP5F, HBG2, SLC1A2, PHF21A, DGKZ, EHD1, PAK1, VWF, PTPN6, CBX5, DGKA, LRP1, SH2B3, RAD51B, ZFP36L1, RAB27A, SMAD3, ABHD2, MAPK8IP3, GRIN2A, PRKCB, FAM65A, ZFPM1, MYH10, ITGB4, MAFG, BCL2, SERPINB2, GNA15, PLAUR, CLASP1, EPHA4, RTN4R, MAPK1, ADORA2A, HPS4, MYH9, TMPRSS6, MAFF, FBLN1, ITPR1, ITGA9, DCBLD2, MYLK, HPSE, SLC7A11, SLC1A3, PIK3R1, IRF1, DPYSL3, …
GO_HOMEOSTATIC_PROCESS	1906	157	7.22e-19	1.02e-16	NADK, PLCH2, PRDM16, NPHP4, PIK3CD, EXOSC10, PQLC2, CD52, LCK, LRRC8B, LRRC8D, SPTA1, QSOX1, NUCKS1, ESRRG, CDH23, MCU, RPS24, BNIP3, PNPLA2, SWAP70, NR1H3, SPI1, SLC39A13, EHD1, LRP5, TPCN2, CD4, PTPN6, LRP6, ACVR1B, HNRNPA1, LRP1, KITLG, NR1H4, SPPL3, POLE, FOXO1, CLN5, RASA3, HNRNPC, PCK2, PTGER2, ZFP36L1, CALM1, BDKRB1, AKT1, KLF13, MAP1A, PDIA3, B2M, TMOD3, LIPC, CA12, SMAD3, CSK, CREBBP, GR…
GO_CELL_MORPHOGENESIS_INVOLVED_IN_DIFFERENTIATION	725	84	8.08e-19	1.12e-16	PIK3CD, RCC2, LYPLA2, YTHDF2, MACF1, NGF, NTRK1, SPTA1, NRP1, PARD3, PAK1, GAB2, PVRL1, ROBO4, PTPN6, ZNF385A, LRP1, PLXNC1, SSH1, FARP1, SPTB, ACTN1, MAP1A, ADAM10, SEMA4B, ZFPM1, MYH10, UNC13D, TBCD, NEDD4L, BCL2, STK11, ACTN4, ITGA4, ABI2, EPHA4, PLCG1, PREX1, B4GALT5, ADNP, DOK5, LAMA5, COL20A1, RTN4R, MAPK1, MYH9, FBLN1, NBEAL2, COL7A1, SEMA3F, SEMA5B, KALRN, PLXND1, EPHB1, WDR1, SLIT2, APBB…
GO_PROTEIN_CONTAINING_COMPLEX_ASSEMBLY	1891	156	8.22e-19	1.12e-16	SKI, PEX14, SRSF10, EPB41, KCNA2, WDR77, PRUNE, TMOD4, ARHGEF2, SPTA1, SMYD3, PARD3, H2AFY2, MCU, SEC24C, DLG5, TUBGCP2, TSPAN4, NAP1L4, HBG2, SLC1A2, CKAP5, ATL3, SF1, EHD1, CPT1A, PAK1, C1QTNF5, SORL1, HSPA8, VWF, SHMT2, CPSF6, ATXN2, CCDC42B, PXN, LCP1, CUL4A, STXBP6, SPTB, CCDC88C, WARS, BRF1, RASGRP1, EHD4, TMOD3, SMAD3, CELF6, CELF6, EDC3, CHRNB4, AXIN1, SLC9A3R2, CREBBP, CORO7, NDE1, SLC7A…
GO_POSITIVE_REGULATION_OF_CELLULAR_COMPONENT_ORGANIZATION	1188	114	1.22e-18	1.63e-16	UBE2J2, NPHP4, CLSTN1, VPS13D, PLEKHM2, ARHGEF10L, MACF1, CD53, NGF, NTRK1, DDR2, TRIM67, NRP1, DLG5, CPEB3, BNIP3, SWAP70, ATL3, EHD1, LRP5, ARAP1, PAK1, CNTN1, HNRNPA1, LRP1, PLXNC1, SSH1, PXN, LCP1, CUL4A, TFDP1, JDP2, WARS, RTF1, LTK, B2M, SMAD3, MYO1C, PLD6, SREBF1, AP2B1, NPEPPS, UNC13D, SEPT9, USP36, SPIRE1, NEDD4L, BCL2, STK11, INSR, LPHN1, BRD4, ACTN4, PLAUR, PRKD2, ITSN2, MAP4K4, CLASP1…
GO_REGULATION_OF_NERVOUS_SYSTEM_DEVELOPMENT	910	96	1.54e-18	2.02e-16	ACAP3, SKI, CLSTN1, MACF1, HEYL, PTPRF, GFI1, NGF, PRUNE, ARHGEF2, NTRK1, PBX1, GJC2, TRIM67, DISC1, NRP1, PARD3, DLG5, BMPR1A, CPEB3, INPP5F, PAK1, PVRL1, SORL1, CNTN1, LRP1, PLXNC1, SSH1, DCT, AKT1, LTK, B2M, ADAM10, SH3GL3, IDH2, SEMA4B, GPR56, RAP1GAP2, HOXB3, TIMP2, CSNK1D, NEDD4L, BCL2, STK11, TCF3, LPHN1, ITSN2, ALK, BCL11A, MAP4K4, ABI2, EPHA4, CPNE1, ZMYND8, PREX1, ADNP, RTN4R, THRB, NCK…
GO_REGULATION_OF_CELL_DEATH	1697	144	1.82e-18	2.35e-16	ARHGEF16, PIK3CD, TNFRSF8, RPS6KA1, LCK, STK40, DHCR24, SERBP1, RABGGTB, NGF, TXNIP, ARHGEF2, NTRK1, MNDA, TNFSF18, NRP1, DLG5, BNIP3, CREB3L1, AMBRA1, SYVN1, MAP3K11, PPP1CA, ARHGEF17, ZBTB16, SORL1, LRP6, PDE3A, ZNF385A, LRP1, RASSF3, KITLG, NR1H4, CHST11, SSH1, RNF34, KDM2B, FOXO1, MCF2L, TFDP1, ZFP36L1, ACTN1, AKT1, LTK, PDIA3, ADAM10, SMAD3, BCL2A1, AKAP13, TRAP1, CREBBP, GRIN2A, MAZ, ABR, M…
GO_POSITIVE_REGULATION_OF_DEVELOPMENTAL_PROCESS	1393	126	2.04e-18	2.59e-16	PRDM16, CLSTN1, RPS6KA1, MACF1, HEYL, JAK1, CD53, NGF, ARHGEF2, NTRK1, DDR2, TNFSF4, GJC2, TRIM67, DISC1, NRP1, PARD3, H2AFY2, DLG5, BMPR1A, CPEB3, BNIP3, EHD1, RBM4, LRP5, PAK1, ZBTB16, CD4, PDE3A, CNTN1, ACVR1B, ZNF385A, IL23A, LRP1, KITLG, PLXNC1, NR1H4, TESC, KDM2B, DCT, ZFP36L1, AKT1, RASGRP1, LTK, SMAD3, SH3GL3, PRKCB, PLD6, JUP, HOXB4, UNC13D, TIMP2, CSNK1D, NEDD4L, BCL2, STK11, TCF3, INSR…
GO_POSITIVE_REGULATION_OF_PROTEIN_METABOLIC_PROCESS	1615	139	2.28e-18	2.84e-16	CAMTA1, TNFRSF8, YTHDF2, LCK, PTPN22, NGF, ARHGEF2, NTRK1, DDR2, TNFSF18, TRIM67, SMYD3, LARP4B, BMI1, NRP1, BMPR1A, CPEB3, TOLLIP, NR1H3, MAP3K11, PAK1, CD4, CNTN1, ACVR1B, IL23A, LRP1, KITLG, SPPL3, CDK2AP1, DCUN1D2, PELI2, JDP2, CALM1, AKT1, MTA1, RASGRP1, RTF1, EHD4, SMAD3, CSK, AKAP13, AXIN1, UBE2I, MAPK8IP3, GRIN2A, LAT, CTF1, CCL17, ZFPM1, CBFA2T3, SCIMP, SREBF1, KSR1, CDC6, MIF4GD, TIMP2,…
GO_NEGATIVE_REGULATION_OF_TRANSCRIPTION_BY_RNA_POLYMERASE_II	818	89	4.13e-18	5.06e-16	SKI, PRDM16, HEYL, GFI1, SARS, TXNIP, BMI1, EPC1, H2AFY2, CPEB3, PHF21A, CREB3L1, NR1H3, SPI1, ESRRA, ZBTB16, ETV6, CBX5, NR1H4, KDM2B, NCOR2, FOXO1, KLF12, ZFHX2, JDP2, IFI27, MTA1, DLL4, RTF1, USP3, SMAD3, UBE2I, CREBBP, E2F4, ZFPM1, MNT, SREBF1, HEXIM1, HOXB3, HOXB4, RECQL5, MBD1, NEDD4L, TCF3, AES, NFIC, ZBTB7A, SMARCA4, KANK2, NFIX, URI1, CIC, BCL11A, SP100, HDAC4, ZGPAT, SOX18, NRIP1, RUNX1…
GO_MACROMOLECULE_CATABOLIC_PROCESS	1366	123	7.64e-18	9.2e-16	UBE2J2, SPSB1, EXOSC10, UBR4, HSPG2, LYPLA2, UBXN11, YTHDF2, SERBP1, BCAN, PRELP, TRIM67, RPS24, CPEB3, BNIP3, AP2A2, TOLLIP, PSMA1, PSMA1, SYVN1, PPP1CA, SORL1, HSPA8, FBXL14, LRP1, USP44, RNF34, VPS37B, FOXO1, CLN5, GPC5, CUL4A, HNRNPC, ZFP36L1, CALM1, IFI27, PPP2R5C, AKT1, MTA1, MAP1A, USP3, SNX1, SMAD3, ANP32A, EDC3, PSMA4, KLHL25, RHBDF1, AXIN1, UBE2I, GRIN2A, RPS15A, CDH1, ZNRF1, USP10, GAL…
GO_REGULATION_OF_RESPONSE_TO_STRESS	1481	129	1.64e-17	1.95e-15	PTPRF, JAK1, GFI1, PTPN22, ARHGEF2, MNDA, TNFSF4, BMPR1A, PIK3AP1, INPP5F, PSMA1, PSMA1, CREB3L1, NR1H3, SYVN1, MAP3K11, PAK1, NLRX1, HSPA8, LAG3, PTPN6, ZNF385A, IL23A, LRP1, NR1H4, FOXO1, CUL4A, AKT1, RASGRP1, SMAD3, PSMA4, AXIN1, MAPK8IP3, TRAP1, CREBBP, TERF2, FANCA, ABR, HEXIM1, NUP85, RECQL5, SEC14L1, RPTOR, NPLOC4, PYCR1, SMCHD1, SPIRE1, PHLPP1, BCL2, SERPINB2, SBNO2, MAP2K2, ICAM3, BRD4, …
GO_REGULATION_OF_CELLULAR_COMPONENT_BIOGENESIS	909	93	3.9e-17	4.55e-15	NPHP4, CLSTN1, PEX14, RCC2, ARHGEF10L, MACF1, PRUNE, TMOD4, ARHGEF2, NTRK1, SPTA1, NRP1, DLG5, SWAP70, PPFIA1, ARAP1, PAK1, PVRL1, SORL1, HSPA8, LRP1, SSH1, ATXN2, PXN, LCP1, CUL4A, STXBP6, SPTB, WARS, TMOD3, SMAD3, AKAP13, IFT140, TERF2, MYO1C, SEPT9, TMC8, USP36, TBCD, SPIRE1, FHOD3, NCLN, LPHN1, EML2, PREB, MAP4K4, CLASP1, WIPF1, ABI2, PIKFYVE, HDAC4, FARP2, ZMYND8, PREX1, ADNP, RUNX1, PPM1F, …
GO_REGULATION_OF_CELLULAR_LOCALIZATION	881	91	4.74e-17	5.44e-15	UBE2J2, NADK, ARHGEF16, KCNAB2, EPB41, STX6, TRIM67, PARD3, SORBS1, INPP5F, CHRM1, EHD1, RBM4, LRP5, PPFIA1, PAK1, GAB2, SORL1, CD4, PTPN6, LRP1, CPSF6, NR1H4, SSH1, LCP1, TFDP1, ZFP36L1, CALM1, IFI27, BDKRB1, AKT1, MAP1A, ADAM10, SMAD3, CSK, CHRNB4, PRKCB, FAM65A, CDH1, GAS8, MYO1C, SREBF1, GIT1, AP2B1, JUP, NPEPPS, UNC13D, USP36, NEDD4L, BCL2, STK11, MAP2K2, PIK3R2, PIK3R2, GRIK5, NUCB1, PREB, …
GO_CELLULAR_RESPONSE_TO_OXYGEN_CONTAINING_COMPOUND	1118	106	4.93e-17	5.58e-15	NADK, AKR1A1, GFI1, PTPN22, ARHGEF2, TNFSF4, RGS8, NUCKS1, CHRM3, SMYD3, CPEB3, SORBS1, PTPRE, BNIP3, SIGIRR, KCNQ1, NR1H3, SPI1, CHRM1, ESRRA, LRP5, CPT1A, PAK1, FDX1, LRP6, PDE3A, LRP1, SHMT2, NR1H4, SSH1, TESC, PXN, FOXO1, PCK2, PTGER2, ZFP36L1, AKT1, CHRM5, LTK, CSK, TSC2, TRAP1, PRKCB, CDH1, MYO1C, PRPF8, SREBF1, CDC6, JUP, BRIP1, RECQL5, RPTOR, PYCR1, SBNO2, GNA15, INSR, SMARCA4, KANK2, JAK…
GO_INTRACELLULAR_PROTEIN_TRANSPORT	1156	108	6.92e-17	7.71e-15	UBE2J2, CLSTN1, PEX14, VPS13D, TXNIP, ARHGEF2, COPA, STX6, PARD3, TIMM23B, SEC24C, RPS24, AP2A2, NXF1, CHRM1, EHD1, SYVN1, PAK1, DLG2, SORL1, HSPA8, XPOT, IFT81, VPS37B, MIPEP, LCP1, IFI27, AKT1, MAP1A, RAB27A, SNX1, SMAD3, IFT140, MAPK8IP3, TSC2, RPS15A, XPO6, FAM65A, CDH1, TERF2, MBTPS1, MYO1C, SMG6, SGSM2, SREBF1, AP2B1, JUP, NPEPPS, NUP85, GGA3, USP36, TBC1D16, NPLOC4, TIMM44, PIK3R2, PIK3R2,…
GO_LYMPHOCYTE_ACTIVATION	709	79	8.6e-17	9.43e-15	PIK3CD, TXLNA, LCK, CTPS1, PTPN22, CD2, NTRK1, SPTA1, MNDA, TNFSF18, TNFSF4, DLG5, SWAP70, SPI1, CD5, PAK1, ZBTB16, LAG3, CD4, PTPN6, IL23A, LCP1, ZFP36L1, AKT1, RASGRP1, DLL4, B2M, RAB27A, SMAD3, CSK, PRKCB, LAT, ZFPM1, FANCA, UNC13D, BCL2, STK11, TCF3, ZBTB7A, CD320, PGLYRP2, JAK3, POU2F2, RSAD2, ITGA4, ICOS, HDAC4, PREX1, CXADR, RUNX1, ADORA2A, MYH9, GRAP2, NFAM1, SATB1, CMTM7, IMPDH2, FOXP1, …
GO_REGULATION_OF_RAS_PROTEIN_SIGNAL_TRANSDUCTION	233	42	1.19e-16	1.29e-14	ARHGEF16, ARHGEF10L, NGF, ARHGEF2, NTRK1, RALGPS2, TRIM67, NRP1, ARHGEF17, ARHGDIB, KITLG, FARP1, MCF2L, RASA3, RASGRP1, AKAP13, GPR56, PLEKHG4, ABR, TIMP2, KANK2, ARHGEF1, ITSN2, MAP4K4, FARP2, PREX1, RTN4R, BCR, IQSEC1, KALRN, BCL6, PLEKHG4B, TRIO, CDC42SE2, PDGFRB, SYNGAP1, CYTH3, PSD3, KANK1, RALGPS1, VAV2, NOTCH1
GO_REGULATION_OF_CATABOLIC_PROCESS	959	95	1.42e-16	1.51e-14	VPS13D, YTHDF2, SERBP1, PTPN22, QSOX1, PFKFB2, TRIM67, CPEB3, BNIP3, PNPLA2, PSMA1, PSMA1, AMBRA1, SNX32, PPP1CA, CPT1A, TPCN2, SORL1, HSPA8, LRP1, FOXO1, HNRNPC, ZFP36L1, ENTPD5, AKT1, MAP1A, SNX1, SMAD3, ANP32A, PSMA4, RHBDF1, AXIN1, TSC2, GRIN2A, CDH1, USP10, CBFA2T3, RILP, SMG6, SREBF1, NUP85, GGA3, TNRC6C, USP36, TIMP2, RPTOR, CSNK1D, NEDD4L, BCL2, STK11, ZBTB7A, INSR, PIK3R2, PIK3R2, UPF1, …
GO_SMALL_MOLECULE_METABOLIC_PROCESS	1685	138	1.88e-16	1.94e-14	NADK, PLCH2, KCNAB2, H6PD, LYPLA2, YARS, CTPS1, AKR1A1, DHCR24, AK5, GFI1, SARS, PHGDH, SLC27A3, NME7, FMO1, PFKFB2, GUK1, SEPHS1, PRTFDC1, ALOX5, SORBS1, CARS, OSBPL5, PSMA1, PSMA1, HSD17B12, NR1H3, DAGLA, PPP1CA, LRP5, CPT1A, NADSYN1, DLG2, FDX1, SORL1, HSPA8, FAR2, CSAD, SHMT2, DYRK2, NR1H4, NCOR2, CRYL1, FOXO1, PCCA, THTPA, PCK2, ENTPD5, CALM1, WARS, AKT1, DUT, LIPC, ACSBG1, PSMA4, ABHD2, IDH…
GO_REGULATION_OF_NEURON_DIFFERENTIATION	646	74	1.88e-16	1.94e-14	ACAP3, MACF1, HEYL, PTPRF, GFI1, NGF, ARHGEF2, NTRK1, PBX1, TRIM67, NRP1, DLG5, CPEB3, INPP5F, PAK1, CNTN1, LRP1, PLXNC1, SSH1, AKT1, LTK, B2M, ADAM10, SH3GL3, SEMA4B, RAP1GAP2, TIMP2, CSNK1D, NEDD4L, BCL2, STK11, TCF3, ITSN2, ALK, BCL11A, MAP4K4, ABI2, EPHA4, CPNE1, ZMYND8, PREX1, ADNP, RTN4R, THRB, NCKIPSD, SEMA3F, PTPRG, SEMA5B, KALRN, PLXND1, EIF4G1, BCL6, GAK, SLIT2, SCARB2, MEF2C, DPYSL3, K…
GO_REGULATION_OF_CELL_ADHESION	676	76	2.05e-16	2.1e-14	RCC2, YTHDF2, LCK, MACF1, PTPN22, SPTA1, DDR2, TNFSF18, TNFSF4, NRP1, DLG5, SWAP70, HSD17B12, CD5, PAK1, ZBTB16, LAG3, CD4, PTPN6, ARHGDIB, IL23A, LRP1, PLXNC1, TESC, AKT1, RASGRP1, ADAM10, SMAD3, CSK, GPR56, CDH1, NFAT5, JUP, UNC13D, TBCD, LAMA3, BCL2, MBP, JAK3, ACTN4, PRKD2, MAP4K4, CLASP1, ITGA4, ICOS, PREX1, LAMA5, RUNX1, PPM1F, ADORA2A, GRAP2, FBLN1, FBLN2, ABI3BP, PLXND1, BCL6, LEF1, MYO10…
GO_NEGATIVE_REGULATION_OF_DEVELOPMENTAL_PROCESS	1013	98	2.16e-16	2.18e-14	SKI, RCC2, HSPG2, GFI1, SARS, WDR77, ARHGEF2, PBX1, TNFSF4, NRP1, BMPR1A, INPP5F, BNIP3, CREB3L1, NR1H3, LRP5, PAK1, ZBTB16, SORL1, ARHGDIB, LRP1, FOXO1, CUL4A, CMTM5, ZFP36L1, JDP2, KLF13, DLL4, B2M, RBPMS2, SMAD3, IDH2, SEMA4B, VASN, CCL17, GPR56, TERF2, ZFPM1, ABR, RAP1GAP2, RAI1, EPN2, BCL2, PTBP1, STK11, PGLYRP2, JAK3, ACTN4, PRMT1, BCL11A, MAP4K4, CLASP1, EPHA4, HDAC4, STK4, CXADR, RUNX1, A…
GO_CELL_CYCLE	1834	146	2.55e-16	2.53e-14	ZBTB17, RCC2, RPS6KA1, YTHDF2, EPB41, DHCR24, CDC7, GFI1, PHGDH, TXNIP, ARHGEF2, PBX1, SDE2, GJC2, BMI1, EPC1, PARD3, TUBGCP2, PSMA1, PSMA1, CKAP5, MS4A3, PPP1CA, CDK2AP2, LRP5, ARAP1, PTPN6, LRP6, PDE3A, TUBA1A, ACVR1B, CBX5, ZNF385A, DCTN2, USP44, CDK2AP1, POLE, MYO16, CUL4A, TFDP1, TGM1, RAD51B, ZFP36L1, FOXN3, CALM1, VRK1, AKT1, STARD9, CCNDBP1, TMOD3, USP3, SMAD3, PSMA4, RAB11FIP3, UBE2I, TS…
GO_REGULATION_OF_IMMUNE_SYSTEM_PROCESS	1606	133	2.9e-16	2.84e-14	PIK3CD, YTHDF2, LCK, JAK1, GFI1, PTPN22, CD2, SPTA1, MNDA, CD48, TNFSF18, TNFSF4, DENND1B, DLG5, FAM213A, PIK3AP1, SWAP70, PSMA1, PSMA1, NR1H3, SPI1, CD5, ESRRA, PAK1, GAB2, ZBTB16, NLRX1, LAG3, CD4, PTPN6, ACVR1B, IL23A, KITLG, NR1H4, TESC, SPPL3, ELF1, CUL4A, ZFP36L1, CALM1, BDKRB1, AKT1, KLF13, RASGRP1, B2M, ADAM10, SMAD3, CSK, PSMA4, CREBBP, PRKCB, LAT, ZFPM1, FANCA, ABR, MYO1C, PLD2, MYO18A,…
GO_NEGATIVE_REGULATION_OF_MULTICELLULAR_ORGANISMAL_PROCESS	1265	113	3.22e-16	3.11e-14	SKI, HSPG2, GFI1, SARS, WDR77, PTPN22, ARHGEF2, PBX1, TNFSF4, NRP1, BMPR1A, RNLS, INPP5F, SIGIRR, CREB3L1, NR1H3, LRP5, PAK1, ZBTB16, NLRX1, SORL1, LAG3, PTPN6, ARHGDIB, IL23A, LRP1, NR1H4, FOXO1, CUL4A, NDRG2, ZFP36L1, KLF13, DLL4, B2M, SMAD3, CSK, IDH2, SEMA4B, RAB11FIP3, VASN, GPR56, ZFPM1, ABR, RAP1GAP2, RAI1, EPN2, JUP, NPLOC4, BCL2, SERPINB2, STK11, PTGER1, PGLYRP2, JAK3, PLAUR, PRMT1, NLRP…
GO_PROTEOLYSIS	1744	140	5.7e-16	5.44e-14	UBE2J2, SPSB1, UBR4, UBXN11, RPS6KA1, LCK, AGBL4, DHCR24, NGF, SDE2, TRIM67, XPNPEP1, TOLLIP, PSMA1, PSMA1, LDLRAD3, SYVN1, MMP13, SORL1, NFRKB, FBXL14, OVCH1, SHMT2, USP44, SPPL3, RNF34, VPS37B, MIPEP, SERPINE3, CLN5, CUL4A, IFI27, PPP2R5C, AKT1, MTA1, MAP1A, PDIA3, ADAM10, USP3, SMAD3, PSMA4, ADAMTSL3, KLHL25, RHBDF1, AXIN1, UBE2I, GRIN2A, INO80E, PRSS36, ZNRF1, MBTPS1, USP10, CBFA2T3, WDR81, N…
GO_REGULATION_OF_ANATOMICAL_STRUCTURE_MORPHOGENESIS	1130	104	7.32e-16	6.9e-14	RCC2, HSPG2, EPB41, MACF1, JAK1, SARS, CD53, NGF, SPTA1, NRP1, BMPR1A, BNIP3, AP2A2, PSMA1, PSMA1, CREB3L1, EHD1, ARAP1, PAK1, FMNL3, LRP1, PLXNC1, SSH1, RHOF, WARS, DLL4, ADAM10, PSMA4, AKAP13, SEMA4B, PRKCB, ABR, MYH10, PLD6, EPN2, AP2B1, JUP, UNC13D, EPB41L3, NEDD4L, BCL2, MBP, STK11, ACTN4, PRKD2, ITSN2, BCL11A, CLASP1, ARHGAP15, ACVR1, ABI2, EPHA4, SP100, PLCG1, PREX1, ADNP, RUNX1, RTN4R, BC…
GO_POSITIVE_REGULATION_OF_CELL_DIFFERENTIATION	970	94	8.19e-16	7.62e-14	PRDM16, RPS6KA1, MACF1, HEYL, CD53, NGF, ARHGEF2, NTRK1, DDR2, TNFSF4, GJC2, TRIM67, DISC1, NRP1, H2AFY2, DLG5, BMPR1A, CPEB3, EHD1, RBM4, LRP5, PAK1, ZBTB16, CD4, PDE3A, CNTN1, ACVR1B, ZNF385A, IL23A, LRP1, KITLG, PLXNC1, TESC, DCT, ZFP36L1, AKT1, RASGRP1, LTK, SMAD3, SH3GL3, HOXB4, UNC13D, TIMP2, CSNK1D, NEDD4L, BCL2, STK11, TCF3, PRMT1, ITSN2, ACVR1, EPHA4, CPNE1, STK4, ZMYND8, PREX1, ADNP, RU…
GO_RAS_PROTEIN_SIGNAL_TRANSDUCTION	437	57	2.1e-15	1.93e-13	ARHGEF16, ARHGEF10L, NGF, ARHGEF2, NTRK1, RALGPS2, TRIM67, NRP1, ARHGEF17, ARHGDIB, KITLG, RHOF, FARP1, MCF2L, RASA3, RASGRP1, RAB27A, AKAP13, LAT, GPR56, PLEKHG4, FAM65A, ABR, KSR1, TIMP2, KANK2, ARHGEF1, ITSN2, MAP4K4, ABI2, FARP2, PREX1, RTN4R, BCR, GRAP2, IQSEC1, RASSF1, NISCH, KALRN, RAB7A, RAB6B, BCL6, RHOH, PLEKHG4B, TRIO, CDC42SE2, PDGFRB, RREB1, SYNGAP1, CYTH3, RALA, PSD3, KANK1, RALGPS1…
GO_SUPRAMOLECULAR_FIBER_ORGANIZATION	654	72	3.82e-15	3.47e-13	ARHGEF10L, PRUNE, TMOD4, ARHGEF2, SPTA1, DDR2, NRP1, LDB3, SORBS1, TUBGCP2, SWAP70, CKAP5, PPFIA1, ARAP1, PAK1, HSPA8, MFAP5, SSH1, PXN, RHOF, LCP1, SPTB, ACTN1, CCDC88C, MAP1A, TMOD3, SMAD3, AKAP13, CORO7, NDE1, MYO1C, MYH10, MFAP4, CSNK1D, TBCD, SPIRE1, FHOD3, PSTPIP2, BCL2, ACTN4, EML2, ARHGAP25, CLASP1, WIPF1, ABI2, PREX1, PPM1F, TUBGCP6, ADD1, WDR1, SLIT2, RHOH, ADAMTS3, PIK3R1, IQGAP2, MEF2…
GO_REGULATION_OF_NEURON_PROJECTION_DEVELOPMENT	487	60	5.33e-15	4.77e-13	ACAP3, MACF1, PTPRF, GFI1, NGF, NTRK1, TRIM67, NRP1, DLG5, CPEB3, INPP5F, PAK1, CNTN1, LRP1, PLXNC1, SSH1, AKT1, LTK, B2M, ADAM10, SEMA4B, RAP1GAP2, NEDD4L, STK11, ITSN2, BCL11A, MAP4K4, ABI2, EPHA4, ZMYND8, PREX1, ADNP, RTN4R, NCKIPSD, SEMA3F, PTPRG, SEMA5B, KALRN, PLXND1, GAK, SLIT2, SCARB2, MEF2C, DPYSL3, KIAA0319, SYNGAP1, PACSIN1, CUL7, PTK7, SRF, FIG4, MAGI2, CUX1, EZH2, PTK2B, ASAP1, PTK2,…
GO_EMBRYO_DEVELOPMENT	986	93	6.13e-15	5.43e-13	SKI, SLC25A34, ZBTB17, YTHDF2, KCNQ4, CCDC24, PHGDH, PBX1, NRP1, SEC24C, BMPR1A, AMBRA1, LRP5, ZBTB16, MFRP, MFRP, LRP6, ACVR1B, KITLG, CHST11, SH2B3, KDM2B, POLE, CUL4A, ZFP36L1, AKT1, DLL4, RTF1, ADAM10, RBPMS2, SMAD3, IFT140, TSC2, CREBBP, XYLT1, ZFPM1, ANKRD11, ABR, MYH10, PLD6, HOXB3, HOXB4, ITGB4, CCDC40, MAFG, LAMA3, MBP, INSR, ELL, PRMT1, CLASP1, PTPN18, ACVR1, ITGA4, EIF2S2, PLCG1, STK4,…
GO_POSITIVE_REGULATION_OF_LOCOMOTION	575	66	7.44e-15	6.51e-13	PIK3CD, ARHGEF2, DDR2, TNFSF18, NRP1, SWAP70, MALAT1, FAM89B, PAK1, ACVR1B, IL23A, LRP1, KITLG, SSH1, VPS37B, BDKRB1, AKT1, ADAM10, SMAD3, SEMA4B, MAZ, FAM65A, MYO1C, PTRF, BCL2, INSR, ACTN4, CXCL17, PRKD2, FPR2, MAP4K4, IL1R1, CLASP1, MGAT5, ACVR1, ITGA4, HDAC4, PLCG1, PREX1, MAPK1, PPM1F, IQSEC1, SEMA3F, GNAI2, FOXP1, SEMA5B, MYLK, SUCNR1, SLIT2, LEF1, PIK3R1, PDGFRB, RREB1, NEDD9, LRRC16A, FBX…
GO_NEGATIVE_REGULATION_OF_CELLULAR_COMPONENT_ORGANIZATION	694	74	8.42e-15	7.28e-13	SKI, PEX14, EXOSC10, RCC2, GFI1, TMOD4, ARHGEF2, SPTA1, NRP1, INPP5F, BNIP3, SWAP70, NR1H3, SPI1, ANKRD13D, PPFIA1, ARAP1, SORL1, HSPA8, HNRNPA1, LRP1, USP44, ATXN2, HNRNPC, SPTB, AKT1, B2M, TMOD3, SH3GL3, SEMA4B, TSC2, TERF2, SMG6, RAP1GAP2, TMC8, TBCD, FHOD3, ACTN4, EML2, ATAD2B, BCL11A, MAP4K4, CLASP1, EPHA4, RTN4R, FBLN1, CRBN, SEMA3F, PTPRG, SEMA5B, MCM2, RAB7A, IQCJ-SCHIP1, GAK, ADD1, SLIT2…
GO_REGULATION_OF_CELL_PROJECTION_ORGANIZATION	665	72	8.99e-15	7.68e-13	ACAP3, RCC2, MACF1, PTPRF, GFI1, NGF, NTRK1, TRIM67, NRP1, DLG5, CPEB3, INPP5F, ARAP1, PAK1, CNTN1, LRP1, PLXNC1, SSH1, AKT1, LTK, B2M, ADAM10, SEMA4B, IFT140, RAP1GAP2, SEPT9, NEDD4L, STK11, ITSN2, BCL11A, MAP4K4, ABI2, EPHA4, HDAC4, ZMYND8, PREX1, ADNP, RTN4R, NCKIPSD, SEMA3F, ZMYND10, PTPRG, SEMA5B, KALRN, PLXND1, GAK, HTT, SLIT2, SCARB2, MYO10, MEF2C, DPYSL3, TENM2, RREB1, KIAA0319, LRRC16A, …
GO_LEUKOCYTE_DIFFERENTIATION	507	61	9.39e-15	7.93e-13	PIK3CD, LCK, PTPN22, CD2, NTRK1, TNFSF4, FAM213A, SPI1, ESRRA, GAB2, ZBTB16, CD4, PTPN6, IL23A, KITLG, TESC, CUL4A, ZFP36L1, RASGRP1, DLL4, B2M, ZFPM1, CBFA2T3, FANCA, DHRS7B, BCL2, SBNO2, STK11, TCF3, ZBTB7A, PGLYRP2, JAK3, POU2F2, RSAD2, ITGA4, HDAC4, FARP2, PREX1, RUNX1, THOC5, MYH9, NFAM1, SATB1, CMTM7, FOXP1, BCL6, RHOH, LEF1, PIK3R1, MEF2C, IRF1, DOCK2, SRF, RUNX2, CARD11, HDAC9, IKZF1, CDK…
GO_POSITIVE_REGULATION_OF_IMMUNE_SYSTEM_PROCESS	1147	102	1.29e-14	1.08e-12	PIK3CD, LCK, GFI1, PTPN22, CD2, SPTA1, MNDA, TNFSF18, TNFSF4, DENND1B, PIK3AP1, SWAP70, PSMA1, PSMA1, NR1H3, CD5, PAK1, GAB2, ZBTB16, NLRX1, LAG3, CD4, PTPN6, ACVR1B, IL23A, KITLG, NR1H4, TESC, SPPL3, ELF1, ZFP36L1, BDKRB1, AKT1, RASGRP1, B2M, ADAM10, CSK, PSMA4, CREBBP, PRKCB, LAT, MYO1C, PLD2, MYO18A, HEXIM1, UNC13D, SEC14L1, NPLOC4, BCL2, STK11, CD320, ICAM3, PGLYRP2, JAK3, PIK3R2, PIK3R2, LSM…
GO_CELL_SUBSTRATE_ADHESION	338	48	1.34e-14	1.11e-12	RCC2, MACF1, DDR2, NRP1, SORBS1, HSD17B12, PPFIA1, VWF, LRP1, PXN, ITGBL1, ACTN1, SMAD3, JUP, ITGB4, UNC13D, TBCD, BCL2, ACTN4, BCAM, MAP4K4, CLASP1, ITGA4, PREX1, LAMA5, PPM1F, FBLN1, FBLN2, ABI3BP, CD96, EPHB1, BCL6, HPSE, PIK3R1, RREB1, NEDD9, LRRC16A, SRF, PTPRK, CDK6, LAMB1, PTK2B, ANGPT1, PTK2, KANK1, ECM2, ADAMTS13, NOTCH1
GO_ANATOMICAL_STRUCTURE_FORMATION_INVOLVED_IN_MORPHOGENESIS	1152	102	1.7e-14	1.39e-12	SKI, HSPG2, HEYL, JAK1, SARS, CD53, TMOD4, NRP1, ARHGAP22, LDB3, BMPR1A, CREB3L1, EHD1, PVRL1, ROBO4, PTPN6, LRP6, FMNL3, ZNF385A, KDM2B, FOXO1, ACTN1, WARS, AKT1, DLL4, RTF1, TMOD3, SMAD3, AKAP13, TSC2, PRKCB, GPR56, ZFPM1, MYH10, EPN2, JUP, HOXB3, SDK2, ITGB4, UNC13D, RNF213, EPB41L3, LAMA3, FHOD3, SBNO2, CXCL17, PRKD2, CNNM4, CLASP1, PTPN18, ACVR1, TANC1, ITGA4, PIKFYVE, SP100, PLCG1, STK4, LA…
GO_ORGANONITROGEN_COMPOUND_CATABOLIC_PROCESS	1263	108	2.78e-14	2.23e-12	UBE2J2, SPSB1, UBR4, HSPG2, LYPLA2, UBXN11, BCAN, PRELP, TRIM67, XPNPEP1, BNIP3, AP2A2, TOLLIP, PSMA1, PSMA1, SYVN1, SORL1, FBXL14, CSAD, LRP1, SHMT2, USP44, RNF34, VPS37B, FOXO1, CLN5, GPC5, CUL4A, IFI27, PPP2R5C, AKT1, MTA1, MAP1A, DUT, LIPC, USP3, SNX1, SMAD3, PSMA4, KLHL25, RHBDF1, AXIN1, UBE2I, NTHL1, GRIN2A, CDH1, ZNRF1, USP10, GALNS, CBFA2T3, RILP, WDR81, AP2B1, NPEPPS, KCTD2, GGA3, USP36,…
GO_POSITIVE_REGULATION_OF_TRANSCRIPTION_BY_RNA_POLYMERASE_II	1178	103	2.8e-14	2.23e-12	SKI, CAMTA1, ZBTB17, ARHGEF10L, RPS6KA1, HEYL, FOXJ3, GFI1, ARHGEF2, PBX1, POU2F1, NUCKS1, ESRRG, SMYD3, EPC1, BMPR1A, CREB3L1, NR1H3, SPI1, ESRRA, LRP5, MAML2, ZBTB16, POU2F3, FLI1, ETV6, LRP6, ACVR1B, IL23A, NR1H4, FOXO1, ELF1, KLF12, TFDP1, AKT1, KLF13, RTF1, SMAD3, CREBBP, E2F4, NFAT5, ZFPM1, RAI1, SREBF1, JUP, HOXB3, HOXB4, MAFG, FOXK2, SBNO2, TCF3, DOT1L, NFIC, SMARCA4, NFIX, BRD4, PIK3R2, …
GO_POSITIVE_REGULATION_OF_PROTEIN_MODIFICATION_PROCESS	1212	105	2.82e-14	2.23e-12	CAMTA1, PTPN22, NGF, ARHGEF2, NTRK1, DDR2, TNFSF18, SMYD3, BMI1, NRP1, BMPR1A, TOLLIP, MAP3K11, PAK1, CD4, CNTN1, ACVR1B, IL23A, LRP1, KITLG, SPPL3, CDK2AP1, DCUN1D2, PELI2, JDP2, CALM1, AKT1, MTA1, RASGRP1, RTF1, EHD4, CSK, AKAP13, AXIN1, UBE2I, MAPK8IP3, LAT, CTF1, CCL17, SCIMP, SREBF1, KSR1, CDC6, TIMP2, RPTOR, CSNK1D, BCL2, PTBP1, STK11, MAP2K2, INSR, BRD4, CXCL17, PLAUR, PRKD2, PRMT1, FPR2, …
GO_LYMPHOCYTE_DIFFERENTIATION	346	48	3.32e-14	2.59e-12	PIK3CD, LCK, PTPN22, CD2, NTRK1, TNFSF4, SPI1, ZBTB16, CD4, PTPN6, IL23A, ZFP36L1, RASGRP1, DLL4, B2M, ZFPM1, FANCA, BCL2, STK11, TCF3, ZBTB7A, PGLYRP2, JAK3, POU2F2, RSAD2, ITGA4, HDAC4, PREX1, RUNX1, NFAM1, SATB1, CMTM7, FOXP1, BCL6, RHOH, LEF1, PIK3R1, IRF1, DOCK2, SRF, RUNX2, CARD11, HDAC9, IKZF1, CDK6, PTK2B, TOX, CHD7
GO_REGULATION_OF_PROTEIN_LOCALIZATION	982	91	3.43e-14	2.65e-12	UBE2J2, NADK, ARHGEF16, KCNAB2, PLEKHM2, EPB41, PTPN22, CD2, TNFSF4, STX6, PFKFB2, TRIM67, MCU, SORBS1, SWAP70, NR1H3, CHRM1, LRP5, CPT1A, PPFIA1, PAK1, SORL1, HSPA8, LRP1, NR1H4, SSH1, LCP1, TFDP1, IFI27, AKT1, RASGRP1, MAP1A, ADAM10, SMAD3, CSK, IDH2, RHBDF1, RAB11FIP3, FAM65A, CDH1, GAS8, MYO1C, MYH10, SREBF1, MYO18A, AP2B1, JUP, NPEPPS, USP36, NEDD4L, BCL2, MBP, STK11, PIK3R2, PIK3R2, KCNN4, …
GO_TUBE_DEVELOPMENT	1082	97	3.64e-14	2.79e-12	SKI, HSPG2, STK40, HEYL, JAK1, SARS, PHGDH, PBX1, HSD11B1, NRP1, ARHGAP22, DLG5, BMPR1A, CREB3L1, AMBRA1, SPI1, PPP1CA, LRP5, PAK1, ROBO4, LRP6, FMNL3, LRP1, KDM2B, ZFP36L1, WARS, AKT1, DLL4, RBPMS2, SMAD3, IFT140, TSC2, PRKCB, GPR56, ESRP2, SREBF1, EPN2, JUP, HOXB3, BRIP1, ITGB4, CCDC40, RNF213, BCL2, CIC, CXCL17, PRKD2, ACVR1, EPHA4, SP100, PLCG1, STK4, LAMA5, SOX18, RUNX1, MAPK1, MYH9, TMPRSS6…
GO_CELL_JUNCTION_ORGANIZATION	287	43	4.82e-14	3.65e-12	NPHP4, RCC2, MACF1, CADM3, NRP1, PARD3, DLG5, SORBS1, PVRL1, LRP1, NR1H4, ACTN1, SMAD3, CSK, CDH1, MYO1C, JUP, SDK2, ITGB4, TBCD, EPB41L3, LAMA3, BCL2, PIP5K1C, ACTN4, MAP4K4, CLASP1, TNS1, LAMA5, CXADR, RUNX1, PPM1F, IQSEC1, ADD1, WDR1, ANK2, SRF, DST, PTPRK, PTK2B, IKBKB, PTK2, TLN1
GO_PROTEIN_CATABOLIC_PROCESS	907	86	4.96e-14	3.72e-12	UBE2J2, SPSB1, UBR4, LYPLA2, UBXN11, TRIM67, BNIP3, AP2A2, TOLLIP, PSMA1, PSMA1, SYVN1, SORL1, FBXL14, LRP1, USP44, RNF34, VPS37B, FOXO1, CLN5, CUL4A, IFI27, PPP2R5C, AKT1, MTA1, MAP1A, USP3, SNX1, SMAD3, PSMA4, KLHL25, RHBDF1, AXIN1, UBE2I, GRIN2A, CDH1, ZNRF1, USP10, CBFA2T3, RILP, WDR81, AP2B1, KCTD2, GGA3, USP36, TIMP2, RNF213, NPLOC4, CSNK1D, NEDD4L, ATP5SL, HSPBP1, SPOPL, EPHA4, ATG4B, SNX5…
GO_IMMUNE_EFFECTOR_PROCESS	1242	106	5.53e-14	4.11e-12	KCNAB2, PIK3CD, UBR4, AGBL4, CD53, MNDA, TNFSF18, TNFSF4, QSOX1, DENND1B, TMEM63A, ALOX5, TSPAN14, BNIP3, AP2A2, TOLLIP, SWAP70, MS4A3, PAK1, GAB2, NLRX1, HSPA8, LAG3, PTPN6, IL23A, LRP1, RHOF, LCP1, IFI27, RASGRP1, B2M, RAB27A, ADAM10, CHRNB4, POLR3E, LAT, ZFPM1, GALNS, ABR, MYO1C, PLD2, MYO18A, JUP, UNC13D, SEC14L1, TMC6, TIMP2, NPLOC4, BCL2, HMHA1, SBNO2, PGLYRP2, JAK3, PIK3R2, PIK3R2, LSM14A,…
GO_CELLULAR_RESPONSE_TO_NITROGEN_COMPOUND	632	68	6.81e-14	5.01e-12	PTPN22, ARHGEF2, RGS8, NUCKS1, CHRM3, CPEB3, SORBS1, PTPRE, KCNQ1, CHRM1, ESRRA, PAK1, FDX1, PDE3A, LRP1, SHMT2, NR1H4, SSH1, PXN, FOXO1, PCK2, ZFP36L1, AKT1, CHRM5, CSK, TSC2, PRKCB, CDH1, MYO1C, SREBF1, CDC6, JUP, BRIP1, RECQL5, RPTOR, GNA15, INSR, JAK3, PIK3R2, PIK3R2, FPR2, BCL11A, ITGA4, EPHA4, SH3BP4, PTPN1, MAPK1, ATG7, GNAI2, ADCY5, SLIT2, PPARGC1A, PDE4D, PIK3R1, MEF2C, NPM1, MAP3K5, PRK…
GO_REGULATION_OF_CELLULAR_CATABOLIC_PROCESS	805	79	9.11e-14	6.63e-12	VPS13D, YTHDF2, SERBP1, PTPN22, QSOX1, PFKFB2, TRIM67, CPEB3, BNIP3, PNPLA2, PSMA1, PSMA1, AMBRA1, SNX32, PPP1CA, CPT1A, TPCN2, HSPA8, LRP1, FOXO1, HNRNPC, ZFP36L1, ENTPD5, AKT1, MAP1A, ANP32A, PSMA4, RHBDF1, AXIN1, TSC2, USP10, CBFA2T3, SMG6, SREBF1, TNRC6C, USP36, TIMP2, RPTOR, CSNK1D, BCL2, STK11, INSR, PIK3R2, PIK3R2, UPF1, HSPBP1, PIKFYVE, EPHA4, SH3BP4, SNX5, PTPN1, RBM38, PTTG1IP, GTPBP1, …
GO_SYNAPTIC_SIGNALING	712	73	9.35e-14	6.74e-12	TPRG1L, CLSTN1, KIF1B, SLC6A9, NGF, NTRK1, PPFIA4, CHRM3, CPEB3, SLC1A2, DAGLA, CHRM1, NRXN2, PPFIA1, DLG2, HSPA8, LRP6, SSH1, CALM1, AKT1, CHRM5, GPR176, MAP1A, CHRNB4, GRIN2A, PRKCB, DOC2A, SLC12A4, CTC-479C5.17, CDH1, ABR, GIT1, CACNA1G, BZRAP1, DLGAP1, MBP, PIP5K1C, GRIK5, EPHA4, PLCB4, PLCG1, ZMYND8, ADNP, MAPK1, BCR, ADORA2A, SYN2, GNAI2, NISCH, CACNA1D, ERC2, EPHB1, SLC7A11, SLC1A3, MEF2C,…
GO_POSITIVE_REGULATION_OF_CELL_DEATH	698	72	1.03e-13	7.32e-12	ARHGEF16, PIK3CD, TNFRSF8, LCK, NGF, TXNIP, ARHGEF2, NTRK1, MNDA, BNIP3, MAP3K11, PPP1CA, ARHGEF17, ZBTB16, LRP1, SSH1, FOXO1, MCF2L, TFDP1, AKT1, LTK, PDIA3, ADAM10, SMAD3, AKAP13, GRIN2A, ABR, SAP30BP, BCL2, AES, ARHGEF1, GRIK5, PLAUR, NLRP12, ITGA4, HDAC4, PLCG1, STK4, PREX1, PPM1F, ADORA2A, ATG7, KALRN, EIF4G1, BCL6, HTT, SLIT2, PPARGC1A, APBB2, BMPR1B, TRIO, MEF2C, TNFAIP8, PDGFRB, TRIM39, C…
GO_CHROMATIN_ORGANIZATION	776	77	1.07e-13	7.56e-12	SKI, PRDM16, SCMH1, GFI1, NUCKS1, SMYD3, BMI1, EPC1, H2AFY2, NAP1L4, PHF21A, SPI1, KDM2A, PAK1, CHD4, NR1H4, KDM2B, EP400, HNRNPC, JDP2, VRK1, MTA1, RTF1, CDAN1, USP3, MORF4L1, CREBBP, PRKCB, INO80E, ZFPM1, CHD3, SREBF1, USP36, SMCHD1, MBD1, DOT1L, ZBTB7A, CHAF1A, KDM4B, SMARCA4, BRD4, PRKD2, PRMT1, ATAD2B, BRE, HDAC4, ZNFX1, PPM1F, BRD1, SETD5, SATB1, UBE2E1, SFMBT1, MCM2, MSL2, MECOM, BCL6, PCG…
GO_WOUND_HEALING	550	62	1.11e-13	7.73e-12	PIK3CD, LCK, MACF1, HBG2, PHF21A, DGKZ, EHD1, PAK1, VWF, PTPN6, CBX5, DGKA, SH2B3, RAD51B, RAB27A, SMAD3, PRKCB, ZFPM1, MYH10, MAFG, SERPINB2, GNA15, PLAUR, CLASP1, MAPK1, ADORA2A, HPS4, MYH9, TMPRSS6, MAFF, FBLN1, ITPR1, ITGA9, DCBLD2, MYLK, HPSE, SLC7A11, PIK3R1, IRF1, PDGFRB, F12, RREB1, LRRC16A, ITPR3, PTK7, SRF, DST, EYS, MAP3K5, TNFAIP3, PDGFA, PRKAR1B, EZH2, PLAT, SCRIB, KANK1, B4GALT1, TL…
GO_CIRCULATORY_SYSTEM_DEVELOPMENT	1136	99	1.11e-13	7.73e-12	HSPG2, HEYL, JAK1, SARS, EPC1, NRP1, ARHGAP22, BICC1, BMPR1A, KCNQ1, CREB3L1, SPI1, LRP5, PAK1, ROBO4, LRP6, FMNL3, LRP1, FOXO1, ZFP36L1, WARS, AKT1, DLL4, SMAD3, LOXL1, AKAP13, IFT140, TMEM204, TSC2, PRKCB, GPR56, PSKH1, ZFPM1, MYH10, EPN2, AP2B1, JUP, HEXIM1, HOXB3, CCDC40, RNF213, FHOD3, STK11, INSR, CXCL17, SMG9, PRKD2, LTBP1, ACVR1, SP100, PLCG1, STK4, LAMA5, SOX18, CXADR, RUNX1, MAPK1, MYH9…
GO_INTERSPECIES_INTERACTION_BETWEEN_ORGANISMS	925	86	1.48e-13	1.02e-11	UBR4, LCK, GFI1, NUCKS1, RPS24, BNIP3, AP2A2, NXF1, NLRX1, PVRL1, POU2F3, HSPA8, CD4, CBX5, HNRNPA1, VPS37B, CUL4A, CALM1, IFI27, PACS2, B2M, SMAD3, PSMA4, UBE2I, TSC2, CREBBP, RPS15A, CDH1, AP2B1, NUP85, RPTOR, NEDD4L, BCL2, PTBP1, POLR2E, INSR, SMARCA4, BRD4, PGLYRP2, UPF1, SLC1A5, RSAD2, ITSN2, TANK, ABI2, SP100, PLCG1, CXADR, MAPK1, THOC5, IL2RB, EIF3L, POLR2F, FBLN1, ATG7, SATB1, RAB7A, AP2M…
GO_CHEMICAL_HOMEOSTASIS	1177	101	1.61e-13	1.1e-11	NADK, PLCH2, PQLC2, CD52, LCK, NUCKS1, CDH23, MCU, BNIP3, PNPLA2, SWAP70, NR1H3, SLC39A13, EHD1, LRP5, TPCN2, CD4, PTPN6, LRP6, LRP1, NR1H4, SPPL3, FOXO1, CLN5, RASA3, PCK2, PTGER2, CALM1, BDKRB1, AKT1, B2M, LIPC, CA12, SMAD3, GRIN2A, PRKCB, SLC12A3, SLC12A4, CTC-479C5.17, MIR33B, CACNA1G, BZRAP1, TMC8, MAFG, NEDD4L, BCL2, STK11, GNA15, INSR, SMARCA4, PTGER1, PIK3R2, PIK3R2, LPAR2, GRIK5, PTGIR, …
GO_CARBOHYDRATE_DERIVATIVE_METABOLIC_PROCESS	934	86	2.53e-13	1.7e-11	NADK, HSPG2, MAN1C1, CTPS1, ST3GAL3, AKR1A1, AK5, BCAN, NME7, PRELP, PFKFB2, GUK1, GALNT2, PRTFDC1, FUT11, HSD17B12, GANAB, SYVN1, DLG2, HSPA8, GUCY2C, FAR2, CHST11, CRYL1, GPC5, ENTPD5, AKT1, DUT, ACSBG1, LMF1, RP11-161M6.2, AMDHD2, XYLT1, FUK, GUCY2D, PRPSAP1, BCL2, JAK3, FKRP, GALNT14, SUCLG1, UXS1, MGAT5, GPD2, B3GNT7, PANK2, B4GALT5, TPST2, GTPBP1, CERK, EDEM1, STT3B, XYLB, PFKFB4, IMPDH2, I…
GO_ORGANONITROGEN_COMPOUND_BIOSYNTHETIC_PROCESS	1814	136	2.8e-13	1.87e-11	NADK, HSPG2, MAN1C1, RPS6KA1, YTHDF2, YARS, CTPS1, ST3GAL3, AKR1A1, AK5, SARS, PHGDH, DAP3, BCAN, SPTA1, NME7, PRELP, GUK1, GALNT2, LARP4B, SEPHS1, HSPA14, PRTFDC1, FUT11, RPS24, RNLS, CPEB3, CARS, HSD17B12, SYVN1, RBM4, PPP1CA, NADSYN1, LAG3, CD4, GUCY2C, CSAD, ZNF385A, SHMT2, CHST11, ATXN2, GPC5, CARKD, ZFP36L1, ENTPD5, WARS, AKT1, DUT, ACSBG1, KLHL25, IDH2, MRPL28, LMF1, RP11-161M6.2, TRAP1, X…
GO_NEGATIVE_REGULATION_OF_CELL_POPULATION_PROLIFERATION	745	74	3.1e-13	2.05e-11	SKI, TNFRSF8, ZBTB17, WDR77, NGF, NTRK1, MNDA, DLG5, AMBRA1, SF1, PAK1, ZBTB16, PTPN6, IGFBP6, TESC, KDM2B, MYO16, CUL4A, TFDP1, NDRG2, WARS, PPP2R5C, KLF13, DLL4, SMAD3, CSK, IDH2, TSC2, GPR56, CBFA2T3, GAS8, MNT, CDC6, BRIP1, TIMP2, BCL2, STK11, KANK2, PTGIR, DIS3L2, SH3BP4, HDAC4, STK4, CXADR, COMT, ADORA2A, OSM, FBLN1, EPHB1, BCL6, FGFRL1, MXD4, PPARGC1A, BMPR1B, MEF2C, IRF1, NPM1, JARID2, HM…
GO_POSITIVE_REGULATION_OF_INTRACELLULAR_SIGNAL_TRANSDUCTION	1005	90	3.36e-13	2.2e-11	MIB2, CAMTA1, PIK3CD, LCK, PTPN22, NGF, NTRK1, NRP1, DLG5, PIK3AP1, MAP3K11, PAK1, CD4, PTPN6, ZNF385A, IL23A, LRP1, KITLG, SPPL3, PELI2, CALM1, AKT1, RASGRP1, CSK, AKAP13, AXIN1, UBE2I, MAPK8IP3, PRKCB, MAZ, CCL17, GPR56, NFAT5, SCIMP, KSR1, HEXIM1, TIMP2, RPTOR, SECTM1, BCL2, PTBP1, MAP2K2, INSR, BRD4, PIK3R2, PIK3R2, ACTN4, CXCL17, PRKD2, PRMT1, FPR2, NLRP12, ALK, MAP4K4, SLC20A1, MARCO, ICOS,…
GO_CARDIOVASCULAR_SYSTEM_DEVELOPMENT	783	76	4.74e-13	3.08e-11	HSPG2, HEYL, JAK1, SARS, EPC1, NRP1, ARHGAP22, BMPR1A, KCNQ1, CREB3L1, SPI1, LRP5, ROBO4, FMNL3, LRP1, FOXO1, ZFP36L1, WARS, AKT1, DLL4, LOXL1, TMEM204, PRKCB, GPR56, MYH10, EPN2, AP2B1, JUP, HOXB3, RNF213, STK11, CXCL17, PRKD2, LTBP1, ACVR1, SP100, PLCG1, STK4, LAMA5, SOX18, RUNX1, MAPK1, MYH9, TMPRSS6, MYLK, PLXND1, EPHB1, SLIT2, HPSE, ARHGAP24, LEF1, NDUFS6, MEF2C, PDGFRB, COL23A1, CUL7, PTK7,…
GO_DEPHOSPHORYLATION	471	55	6.63e-13	4.27e-11	SSU72, CAMTA1, LCK, PTPRF, PTPN22, PRUNE, PFKFB2, INPP5F, PTPRE, SWAP70, PPP1CA, DLG2, PTPN6, SSH1, PPTC7, SPPL3, FARP1, THTPA, CALM1, PPP2R5C, CHRM5, SMAD3, WDR81, SMG6, PHOSPHO1, PHLPP1, BCL2, PTBP1, LPPR3, STK11, ELL, URI1, PTPN18, MGAT5, SGPP2, PCIF1, PTPN1, PPM1F, SBF1, CTDSPL, PFKFB4, GNAI2, PTPRG, HTT, INPP4B, MEF2C, PDGFRB, NT5E, FIG4, PTPRK, MAGI2, MTMR7, IKBKB, SEMA4D, PPP2R4
GO_CELLULAR_MACROMOLECULE_CATABOLIC_PROCESS	1139	97	7.77e-13	4.97e-11	UBE2J2, SPSB1, EXOSC10, UBR4, UBXN11, YTHDF2, SERBP1, TRIM67, RPS24, CPEB3, BNIP3, AP2A2, TOLLIP, PSMA1, PSMA1, SYVN1, HSPA8, FBXL14, LRP1, USP44, RNF34, VPS37B, CUL4A, HNRNPC, ZFP36L1, IFI27, PPP2R5C, AKT1, MTA1, MAP1A, USP3, ANP32A, EDC3, PSMA4, KLHL25, RHBDF1, AXIN1, UBE2I, RPS15A, ZNRF1, USP10, CBFA2T3, WDR81, SMG6, AP2B1, KCTD2, TNRC6C, USP36, RNF213, NPLOC4, CSNK1D, NEDD4L, LSM7, UPF1, ATP5…
GO_NEGATIVE_REGULATION_OF_CELL_DIFFERENTIATION	733	72	1.12e-12	7.07e-11	SKI, RCC2, GFI1, ARHGEF2, PBX1, TNFSF4, NRP1, BMPR1A, INPP5F, NR1H3, LRP5, PAK1, ZBTB16, SORL1, LRP1, FOXO1, CUL4A, CMTM5, ZFP36L1, JDP2, KLF13, B2M, RBPMS2, SMAD3, IDH2, SEMA4B, VASN, CCL17, GPR56, ZFPM1, RAP1GAP2, BCL2, PTBP1, PGLYRP2, JAK3, ACTN4, PRMT1, BCL11A, MAP4K4, EPHA4, HDAC4, RUNX1, ABCG1, RTN4R, MAPK1, FBLN1, THRB, SEMA3F, PTPRG, SEMA5B, EPHB1, BCL6, GAK, SLIT2, TRIO, PIK3R1, GPR98, I…
GO_REGULATION_OF_CELLULAR_COMPONENT_SIZE	367	47	1.18e-12	7.43e-11	MACF1, LRRC8B, LRRC8D, NGF, TMOD4, SPTA1, NRP1, SWAP70, PPP1CA, PAK1, LRP1, SSH1, SPTB, AKT1, TMOD3, SEMA4B, SLC12A3, E2F4, SLC12A4, CTC-479C5.17, MYO1C, RILP, RAP1GAP2, RPTOR, SPIRE1, FHOD3, PEX11G, KCNN4, WIPF1, ABI2, PREX1, ADNP, RTN4R, SEMA3F, SEMA5B, AP2M1, ADD1, WDR1, SLIT2, IQGAP2, LRRC16A, SRF, ARPC1B, SLC12A9, PTK2B, KANK1, SEMA4D, VAV2
GO_CELL_PART_MORPHOGENESIS	673	68	1.31e-12	8.17e-11	PIK3CD, LYPLA2, MACF1, NGF, NTRK1, SPTA1, NRP1, PARD3, PAK1, GAB2, PVRL1, ROBO4, LRP1, PLXNC1, SSH1, FARP1, SPTB, MAP1A, ADAM10, SNX1, SEMA4B, MYH10, EPB41L3, NEDD4L, BCL2, STK11, ITSN2, BCL11A, MAP4K4, ITGA4, ABI2, EPHA4, PANK2, CPNE1, PLCG1, B4GALT5, ADNP, DOK5, RTN4R, MAPK1, ADORA2A, SEMA3F, SEMA5B, KALRN, PLXND1, EPHB1, SLIT2, APBB2, BMPR1B, NDUFS6, PIK3R1, CYFIP2, PDLIM7, RREB1, SYNGAP1, PAC…
GO_ANIMAL_ORGAN_MORPHOGENESIS	1030	90	1.32e-12	8.17e-11	SKI, RPS6KA1, STK40, HEYL, KCNQ4, PBX1, NRP1, DLG5, BMPR1A, AP2A2, PSMA1, PSMA1, LRP5, MMP13, MFRP, MFRP, PVRL1, FLI1, LRP6, CHST11, KDM2B, FOXO1, FOXN3, DLL4, RBPMS2, SMAD3, PSMA4, IFT140, CEMP1, E2F4, ESRP2, ZFPM1, ANKRD11, ABR, AP2B1, HOXB3, HOXB4, PHOSPHO1, SDK2, ITGB4, CCDC40, BCL2, AES, NFIC, INSR, CNNM4, ACVR1, SLC4A10, ABI2, LAMA5, COL20A1, SOX18, MAPK1, BCR, THRB, COL7A1, LRIG1, MYLK, PL…
GO_POSITIVE_REGULATION_OF_CELL_DEVELOPMENT	538	59	1.41e-12	8.64e-11	MACF1, HEYL, NGF, ARHGEF2, NTRK1, GJC2, TRIM67, DISC1, NRP1, DLG5, CPEB3, PAK1, PDE3A, CNTN1, LRP1, PLXNC1, DCT, LTK, SH3GL3, UNC13D, TIMP2, CSNK1D, NEDD4L, BCL2, STK11, TCF3, ITSN2, EPHA4, CPNE1, ZMYND8, PREX1, ADNP, NCKIPSD, KALRN, PLXND1, EIF4G1, BCL6, ADD1, SLIT2, SCARB2, MEF2C, MAN2A1, DPYSL3, RREB1, NEDD9, LRRC16A, PACSIN1, CUL7, PTK7, SRF, FIG4, MAGI2, CUX1, EZH2, PTK2B, STAR, SEMA4D, FAM1…
GO_IMMUNE_RESPONSE_REGULATING_SIGNALING_PATHWAY	645	66	1.6e-12	9.7e-11	PIK3CD, LCK, GFI1, PTPN22, MNDA, DENND1B, PIK3AP1, PSMA1, PSMA1, NR1H3, PAK1, GAB2, NLRX1, CD4, PTPN6, NR1H4, SPPL3, ELF1, CALM1, CSK, PSMA4, CREBBP, PRKCB, LAT, MYO1C, PLD2, SEC14L1, NPLOC4, BCL2, STK11, ICAM3, PGLYRP2, PIK3R2, PIK3R2, LSM14A, KCNN4, PRKD2, FPR2, RSAD2, MARCO, TANK, WIPF1, PLCG1, RUNX1, MAPK1, GRAP2, NFAM1, NCKIPSD, FOXP1, TNIP3, ELF2, MYO10, FYB, PDE4D, PIK3R1, MEF2C, PJA2, IRF…
GO_CELL_CELL_ADHESION	819	77	1.65e-12	9.95e-11	NPHP4, CLSTN1, YTHDF2, LCK, PTPRF, PTPN22, CD2, SPTA1, CADM3, TNFSF4, CDH23, DLG5, SWAP70, CD5, NRXN2, PPP1CA, PAK1, DLG2, ZBTB16, PVRL1, ROBO4, LAG3, CD4, PTPN6, LRP6, IL23A, CLDN10, STXBP6, ZFP36L1, AKT1, RASGRP1, GLDN, TMOD3, CSK, CDH1, NFAT5, JUP, SDK2, BCL2, SERPINB8, MBP, PIP5K1C, ICAM3, LPHN1, JAK3, ACVR1, ITGA4, ICOS, CXADR, RUNX1, PPM1F, ADORA2A, MYH9, GRAP2, AMIGO3, ATP2C1, BCL6, FGFRL1…
GO_LIPID_METABOLIC_PROCESS	1241	102	1.66e-12	9.95e-11	PLCH2, PIK3CD, HSPG2, LYPLA2, DHCR24, GFI1, SLC27A3, PBX1, PIK3C2B, HSD11B1, ALOX5, SORBS1, INPP5F, PNPLA2, OSBPL5, HSD17B12, DGKZ, AMBRA1, NR1H3, DAGLA, SF1, CPT1A, THRSP, FDX1, SORL1, PDE3A, FAR2, DGKA, LRP1, NR1H4, NCOR2, CRYL1, GPC5, PCCA, PCK2, AKT1, CHRM5, LIPC, ACSBG1, ABHD2, LMF1, RP11-161M6.2, CREBBP, CES2, MBTPS1, WDR81, SREBF1, DHRS7B, ABHD15, BZRAP1, CYGB, PGS1, LPPR3, CSNK1G2, PIP5K1…
GO_CHROMOSOME_ORGANIZATION	1189	99	1.69e-12	1e-10	SKI, PRDM16, EXOSC10, SCMH1, GFI1, NUCKS1, SMYD3, BMI1, EPC1, H2AFY2, NAP1L4, PHF21A, SPI1, KDM2A, PAK1, CHD4, HNRNPA1, USP44, NR1H4, KDM2B, EP400, POLE, CUL4A, HNRNPC, JDP2, VRK1, MTA1, RTF1, CDAN1, USP3, MORF4L1, CREBBP, PRKCB, INO80E, TERF2, ZFPM1, SMG6, CHD3, SREBF1, CDC6, BRIP1, RECQL5, USP36, SMCHD1, MBD1, DOT1L, ZBTB7A, CHAF1A, KDM4B, SMARCA4, BRD4, UPF1, PRKD2, PRMT1, ATAD2B, BRE, SP100, …
GO_MUSCLE_STRUCTURE_DEVELOPMENT	648	66	1.97e-12	1.16e-10	SKI, HEYL, HIVEP3, CD53, TMOD4, SMYD3, EPC1, LDB3, BMPR1A, EHD1, RBM4, PAK1, CMTM5, ZFP36L1, AKT1, DLL4, TMOD3, RBPMS2, SMAD3, AKAP13, TMEM204, CTF1, CCL17, ZFPM1, MYH10, FHOD3, BCL2, PTBP1, TCF3, ACVR1, TANC1, HDAC4, RBM38, LAMA5, CXADR, MAPK1, SMTN, MYH9, MAFF, SFMBT1, MYLK, EPHB1, MBNL1, FXR1, FGFRL1, WDR1, LEF1, ANK2, BASP1, MEF2C, TIFAB, PDGFRB, MAML1, JARID2, SRF, MAP3K5, FOXK1, HDAC9, ACHE…
GO_NEGATIVE_REGULATION_OF_PROTEIN_METABOLIC_PROCESS	1123	95	1.98e-12	1.16e-10	SKI, RPS6KA1, YTHDF2, DHCR24, PTPN22, NGF, SMYD3, PARD3, CPEB3, INPP5F, SIGIRR, SWAP70, SPI1, RBM4, LRP5, SORL1, LAG3, PTPN6, LRP6, USP44, TESC, RNF34, FOXO1, SERPINE3, NDRG2, ZFP36L1, CALM1, BDKRB1, WARS, AKT1, MAP1A, CSK, TSC2, ZFPM1, HEXIM1, GGA3, TNRC6C, TIMP2, RPTOR, SERPINB2, SERPINB8, PIK3R2, PIK3R2, UPF1, URI1, PLAUR, NLRP12, U2AF2, CRIM1, MGAT5, SPOPL, EPHA4, PTPN1, ZGPAT, PPM1F, ADORA2A…
GO_REGULATION_OF_IMMUNE_RESPONSE	1072	92	2.02e-12	1.17e-10	PIK3CD, LCK, JAK1, GFI1, PTPN22, MNDA, CD48, TNFSF4, DENND1B, PIK3AP1, PSMA1, PSMA1, NR1H3, PAK1, GAB2, NLRX1, LAG3, CD4, PTPN6, IL23A, NR1H4, SPPL3, ELF1, CALM1, RASGRP1, B2M, SMAD3, CSK, PSMA4, CREBBP, PRKCB, LAT, ABR, MYO1C, PLD2, CD300LG, HEXIM1, UNC13D, SEC14L1, NPLOC4, BCL2, STK11, ICAM3, PGLYRP2, JAK3, PIK3R2, PIK3R2, LSM14A, KCNN4, PRKD2, FPR2, RSAD2, IL1R1, MARCO, TANK, WIPF1, ITGA4, PLC…
GO_T_CELL_ACTIVATION	457	53	2.27e-12	1.31e-10	PIK3CD, LCK, CTPS1, PTPN22, CD2, SPTA1, TNFSF18, TNFSF4, DLG5, CD5, PAK1, ZBTB16, LAG3, CD4, PTPN6, IL23A, LCP1, ZFP36L1, AKT1, RASGRP1, DLL4, B2M, RAB27A, SMAD3, CSK, LAT, ZFPM1, FANCA, BCL2, STK11, JAK3, RSAD2, ICOS, PREX1, CXADR, RUNX1, ADORA2A, MYH9, GRAP2, SATB1, FOXP1, BCL6, RHOH, LEF1, PIK3R1, IRF1, DOCK2, SRF, RUNX2, MAD1L1, CARD11, CDK6, CHD7
GO_RESPONSE_TO_HORMONE	973	86	2.31e-12	1.32e-10	HEYL, TXNIP, TNFSF4, RGS8, NUCKS1, ESRRG, CHRM3, SMYD3, SORBS1, PTPRE, NR1H3, CHRM1, ESRRA, PAK1, CD4, LRP6, NR1H4, PXN, NCOR2, FOXO1, PCK2, PTGER2, ZFP36L1, CALM1, AKT1, CHRM5, CSK, ACSBG1, AKAP13, ABHD2, AXIN1, UBE2I, TSC2, ABCA3, PRKCB, MYO1C, SREBF1, CDC6, BRIP1, TIMP2, BCL2, GNA15, ZBTB7A, INSR, SMARCA4, KANK2, JAK3, PIK3R2, PIK3R2, URI1, HDAC4, PTPN1, NRIP1, RUNX1, ABCG1, THRB, SCAP, UCN2, …
GO_RESPONSE_TO_CYTOKINE	1182	98	2.81e-12	1.59e-10	PIK3CD, TNFRSF8, TXLNA, JAK1, GFI1, ARHGEF2, MNDA, POU2F1, TNFSF18, TNFSF4, ALOX5, SIGIRR, TOLLIP, PSMA1, PSMA1, NR1H3, SPI1, GAB2, HSPA8, CD4, PTPN6, IL23A, SHMT2, NR1H4, FOXO1, ELF1, LCP1, PELI2, ZFP36L1, IFI27, AKT1, PDIA3, B2M, ADAM10, SMAD3, PSMA4, CTF1, CCL17, NFAT5, USP10, MYO1C, PRPF8, TIMP2, BCL2, SERPINB2, SBNO2, AES, SMARCA4, JAK3, UPF1, LSM14A, ACTN4, NLRP12, PXDN, RSAD2, IL1R1, PTPN1…
GO_TUBE_MORPHOGENESIS	894	81	2.92e-12	1.64e-10	SKI, HSPG2, JAK1, SARS, PBX1, NRP1, ARHGAP22, DLG5, BMPR1A, CREB3L1, SPI1, PPP1CA, LRP5, PAK1, ROBO4, LRP6, FMNL3, LRP1, KDM2B, ZFP36L1, WARS, AKT1, DLL4, RBPMS2, SMAD3, TSC2, PRKCB, GPR56, ESRP2, EPN2, JUP, HOXB3, CCDC40, RNF213, BCL2, CXCL17, PRKD2, ACVR1, EPHA4, SP100, PLCG1, STK4, LAMA5, SOX18, RUNX1, MYH9, TMPRSS6, FOXP1, MYLK, PLXND1, EPHB1, SLIT2, HPSE, ARHGAP24, LEF1, MEF2C, PDGFRB, COL23…
GO_PROTEIN_MODIFICATION_BY_SMALL_PROTEIN_CONJUGATION_OR_REMOVAL	1097	93	3.03e-12	1.69e-10	UBE2J2, MIB2, SPSB1, PEX14, UBR4, PTPN22, UBE2Q1, SDE2, BMI1, TOLLIP, PSMA1, PSMA1, SYVN1, ZBTB16, NFRKB, FBXL14, SHMT2, USP44, RNF34, KDM2B, CUL4A, DCUN1D2, PELI2, DCAF5, IFI27, AKT1, MTA1, RTF1, USP3, SMAD3, PSMA4, KLHL25, ASB7, AXIN1, UBE2I, UNKL, MGRN1, INO80E, ZNRF1, USP10, NPEPPS, NUP85, UBE2O, USP36, RNF213, FOXK2, NEDD4L, BCL2, ATP5SL, HSPBP1, U2AF2, BRE, BCL11A, FBXO41, USP39, SPOPL, STA…
GO_GROWTH	979	86	3.2e-12	1.77e-10	CLSTN1, RPS6KA1, STK40, MACF1, NGF, DDR2, EPC1, NRP1, BMPR1A, SLC1A2, PAK1, MMP13, LRP6, ACVR1B, LRP1, CHST11, KDM2B, ZFP36L1, BDKRB1, AKT1, RTF1, ADAM10, SMAD3, MORF4L1, AKAP13, SEMA4B, ANKRD11, RAI1, TMC8, RPTOR, EPB41L3, NEDD4L, BCL2, STK11, INSR, SMARCA4, PGLYRP2, URI1, ITSN2, BCL11A, SERTAD2, GPD2, SLC4A10, ITGA4, SH3BP4, CPNE1, STK4, ADNP, COL20A1, CXADR, RTN4R, MAPK1, PPM1F, OSM, COL7A1, S…
GO_NEGATIVE_REGULATION_OF_INTRACELLULAR_SIGNAL_TRANSDUCTION	521	57	3.73e-12	2.04e-10	PTPN22, ARHGEF2, TRIM67, DLG5, CREB3L1, SYVN1, NLRX1, SORL1, PTPN6, PDE3A, ZNF385A, DYRK2, NR1H4, RNF34, FOXO1, RASA3, NDRG2, CALM1, PPP2R5C, AKT1, CSK, BCL2A1, TSC2, TRAP1, MGRN1, USP10, SEC14L1, TIMP2, NPLOC4, PHLPP1, BCL2, STK11, PIK3R2, PIK3R2, URI1, PLAUR, NLRP12, ARHGAP25, TANK, SH3BP4, CPNE1, PTPN1, PTTG1IP, FBLN1, ITPR1, GNAI2, MECOM, BCL6, SLIT2, RHOH, TNIP3, PDE4D, TNIP1, SYNGAP1, TNFAI…
GO_RESPONSE_TO_LIPID	915	82	3.76e-12	2.04e-10	HEYL, GFI1, PTPN22, TXNIP, FMO1, TNFSF4, ESRRG, SMYD3, SIGIRR, NR1H3, ESRRA, CPT1A, TPCN2, PAK1, FDX1, CD4, LRP6, NR1H4, TESC, NCOR2, FOXO1, PCK2, PTGER2, ZFP36L1, CALM1, BDKRB1, AKT1, LTK, LOXL1, ACSBG1, AKAP13, ABHD2, AXIN1, UBE2I, ABCA3, ABR, PRPF8, SREBF1, BCL2, SBNO2, ZBTB7A, SMARCA4, KANK2, PTGER1, UPF1, URI1, PTGIR, NRIP1, RUNX1, ABCG1, COMT, MAPK1, BCR, THRB, FOXP1, CD96, ADCY5, SLIT2, PP…
GO_CELLULAR_RESPONSE_TO_HORMONE_STIMULUS	689	68	3.85e-12	2.08e-10	HEYL, TNFSF4, RGS8, NUCKS1, ESRRG, CHRM3, SMYD3, SORBS1, PTPRE, NR1H3, CHRM1, ESRRA, PAK1, NR1H4, PXN, NCOR2, FOXO1, PCK2, PTGER2, ZFP36L1, AKT1, CHRM5, CSK, AKAP13, ABHD2, AXIN1, UBE2I, TSC2, PRKCB, MYO1C, SREBF1, CDC6, BRIP1, GNA15, ZBTB7A, INSR, SMARCA4, KANK2, JAK3, PIK3R2, PIK3R2, URI1, HDAC4, PTPN1, NRIP1, RUNX1, THRB, UCN2, GNAI2, FOXP1, ADCY5, SLIT2, PPARGC1A, LEF1, PIK3R1, MEF2C, PRKAR1B…
GO_PROTEIN_LOCALIZATION_TO_ORGANELLE	916	82	3.97e-12	2.13e-10	UBE2J2, PEX14, VPS13D, RCC2, TXNIP, NRP1, TIMM23B, H2AFY2, RPS24, TOLLIP, EHD1, DLG2, ZBTB16, SORL1, HSPA8, DCTN2, VPS37B, MIPEP, TFDP1, CALM1, AKT1, MAP1A, ADAM10, SMAD3, RAB11FIP3, IFT140, TSC2, RPS15A, FAM65A, CDH1, TERF2, MBTPS1, GAS8, SREBF1, AP2B1, JUP, NPEPPS, NUP85, GGA3, USP36, CCDC40, CSNK1D, BCL2, STK11, ZBTB7A, TIMM44, PIK3R2, PIK3R2, GRIK5, AGPS, PIKFYVE, SP100, SH3BP4, SNAP25-AS1, C…
GO_CELL_JUNCTION_ASSEMBLY	238	36	4.11e-12	2.19e-10	NPHP4, RCC2, MACF1, NRP1, PARD3, DLG5, SORBS1, LRP1, NR1H4, ACTN1, SMAD3, CDH1, MYO1C, JUP, ITGB4, TBCD, EPB41L3, LAMA3, BCL2, PIP5K1C, ACTN4, MAP4K4, CLASP1, TNS1, LAMA5, RUNX1, PPM1F, WDR1, ANK2, SRF, DST, PTPRK, PTK2B, IKBKB, PTK2, TLN1
GO_CELLULAR_HOMEOSTASIS	967	85	4.16e-12	2.2e-10	NADK, PLCH2, CD52, LCK, LRRC8B, LRRC8D, QSOX1, NUCKS1, CDH23, MCU, BNIP3, SWAP70, SLC39A13, LRP5, TPCN2, CD4, PTPN6, LRP6, LRP1, NR1H4, SPPL3, POLE, FOXO1, CLN5, RASA3, PCK2, PTGER2, CALM1, BDKRB1, MAP1A, PDIA3, SMAD3, GRIN2A, PRKCB, SLC12A3, E2F4, SLC12A4, CTC-479C5.17, TERF2, BZRAP1, MAFG, NEDD4L, BCL2, GNA15, SMARCA4, PTGER1, PIK3R2, PIK3R2, UPF1, LPAR2, GRIK5, KCNN4, PTGIR, FPR2, TTC7A, MAP4K…
GO_REGULATION_OF_RHO_PROTEIN_SIGNAL_TRANSDUCTION	138	27	4.42e-12	2.32e-10	ARHGEF16, ARHGEF10L, ARHGEF2, NRP1, ARHGEF17, ARHGDIB, FARP1, MCF2L, AKAP13, GPR56, PLEKHG4, ABR, KANK2, ARHGEF1, ITSN2, FARP2, PREX1, RTN4R, BCR, KALRN, BCL6, PLEKHG4B, TRIO, CDC42SE2, PDGFRB, KANK1, VAV2
GO_REGULATION_OF_ESTABLISHMENT_OF_PROTEIN_LOCALIZATION	723	70	4.52e-12	2.35e-10	UBE2J2, NADK, PTPN22, CD2, TNFSF4, PFKFB2, MCU, NR1H3, CHRM1, LRP5, CPT1A, PAK1, SORL1, HSPA8, LRP1, NR1H4, LCP1, TFDP1, IFI27, RASGRP1, SMAD3, CSK, IDH2, RHBDF1, RAB11FIP3, FAM65A, CDH1, MYO1C, MYH10, SREBF1, MYO18A, JUP, NPEPPS, USP36, BCL2, MBP, PIK3R2, PIK3R2, KCNN4, NUCB1, NLRP12, RSAD2, MAP4K4, SP100, TM9SF4, PTPN1, MAPK1, PPM1F, ADORA2A, HPS4, OSM, SREBF2, ITPR1, EDEM1, CACNA1D, FOXP1, ADC…
GO_ACTIVATION_OF_IMMUNE_RESPONSE	692	68	4.69e-12	2.43e-10	PIK3CD, LCK, GFI1, PTPN22, MNDA, DENND1B, PIK3AP1, PSMA1, PSMA1, NR1H3, PAK1, NLRX1, CD4, PTPN6, NR1H4, SPPL3, ELF1, CSK, PSMA4, CREBBP, PRKCB, LAT, MYO1C, PLD2, HEXIM1, SEC14L1, NPLOC4, BCL2, STK11, ICAM3, PGLYRP2, PIK3R2, PIK3R2, LSM14A, KCNN4, PRKD2, FPR2, RSAD2, MARCO, TANK, WIPF1, PLCG1, COL20A1, RUNX1, MAPK1, GRAP2, NFAM1, NCKIPSD, FOXP1, TNIP3, ELF2, MYO10, FYB, PDE4D, PIK3R1, MEF2C, PJA2,…
GO_INOSITOL_LIPID_MEDIATED_SIGNALING	182	31	5.44e-12	2.8e-10	PLCH2, PIK3CD, NGF, NTRK1, PIK3C2B, PIK3AP1, INPP5F, GAB2, PTPN6, PITPNM2, ZFP36L1, ENTPD5, PPP2R5C, AKT1, RASGRP1, LTK, TSC2, MAZ, PLD2, PIP5K1C, INSR, PIK3R2, PIK3R2, PLCG1, MAPK1, OSM, PIK3R1, PDGFRB, PDGFA, ANGPT1, PTK2, SEMA4D
GO_REGULATION_OF_CELL_CYCLE	1201	98	7.02e-12	3.58e-10	ZBTB17, RCC2, YTHDF2, DHCR24, CDC7, PBX1, SDE2, GJC2, BMI1, EPC1, PSMA1, PSMA1, CKAP5, MS4A3, CDK2AP2, LRP5, PTPN6, LRP6, PDE3A, TUBA1A, CBX5, ZNF385A, DCTN2, USP44, MYO16, CUL4A, TFDP1, TGM1, RAD51B, ZFP36L1, FOXN3, CALM1, AKT1, CCNDBP1, TMOD3, SMAD3, PSMA4, RAB11FIP3, TSC2, NDE1, RPS15A, E2F4, TERF2, MNT, GIT1, CDC6, HEXIM1, BRIP1, RECQL5, TIMP2, RPTOR, CSNK1D, BCL2, STK11, DOT1L, INSR, KANK2, …
GO_CELL_MORPHOGENESIS_INVOLVED_IN_NEURON_DIFFERENTIATION	575	60	7.39e-12	3.75e-10	PIK3CD, LYPLA2, MACF1, NGF, NTRK1, SPTA1, NRP1, PARD3, PAK1, GAB2, PVRL1, ROBO4, LRP1, PLXNC1, SSH1, FARP1, SPTB, MAP1A, ADAM10, SEMA4B, MYH10, TBCD, NEDD4L, BCL2, STK11, ITGA4, ABI2, EPHA4, PLCG1, B4GALT5, ADNP, DOK5, RTN4R, MAPK1, SEMA3F, SEMA5B, KALRN, PLXND1, EPHB1, SLIT2, APBB2, BMPR1B, SLC1A3, PIK3R1, MEF2C, CYFIP2, PDLIM7, SYNGAP1, CUL7, SRF, ISPD, GRB10, CUX1, PTK2, BAI1, ARC, SCRIB, SEMA…
GO_POSITIVE_REGULATION_OF_NERVOUS_SYSTEM_DEVELOPMENT	530	57	7.44e-12	3.75e-10	CLSTN1, MACF1, HEYL, NGF, ARHGEF2, NTRK1, GJC2, TRIM67, DISC1, NRP1, PARD3, DLG5, CPEB3, PAK1, CNTN1, LRP1, PLXNC1, DCT, LTK, SH3GL3, TIMP2, CSNK1D, NEDD4L, BCL2, STK11, TCF3, LPHN1, ITSN2, EPHA4, CPNE1, ZMYND8, ADNP, NCKIPSD, AMIGO3, KALRN, PLXND1, EPHB1, EIF4G1, BCL6, SLIT2, SCARB2, MEF2C, MAN2A1, DPYSL3, PACSIN1, CUL7, PTK7, SRF, FIG4, MAGI2, CUX1, EZH2, PTK2B, STAR, BAI1, SEMA4D, NOTCH1
GO_EXOCYTOSIS	897	80	8.81e-12	4.41e-10	KCNAB2, PIK3CD, UBR4, TXLNA, CD53, MNDA, QSOX1, TMEM63A, ALOX5, TSPAN14, AP2A2, TOLLIP, MS4A3, PAK1, GAB2, ENDOD1, HSPA8, SNX19, VWF, PTPN6, RHOF, STXBP6, ACTN1, CALM1, RASGRP1, B2M, RAB27A, ADAM10, CHRNB4, PRKCB, LAT, DOC2A, GALNS, ABR, MYH10, GIT1, JUP, CACNA1G, UNC13D, TMC6, TIMP2, HMHA1, PIP5K1C, ACTN4, GRIK5, PLAUR, FPR2, ACTR1B, CLASP1, STK11IP, CPNE1, PDXK, MAPK1, BCR, ADORA2A, NFAM1, ATG7…
GO_CELL_ACTIVATION_INVOLVED_IN_IMMUNE_RESPONSE	702	68	8.97e-12	4.45e-10	KCNAB2, PIK3CD, UBR4, CD53, MNDA, TNFSF18, TNFSF4, QSOX1, TMEM63A, ALOX5, TSPAN14, AP2A2, TOLLIP, SWAP70, MS4A3, GAB2, HSPA8, PTPN6, IL23A, LRP1, RHOF, LCP1, RASGRP1, B2M, RAB27A, ADAM10, CHRNB4, LAT, ZFPM1, GALNS, ABR, JUP, UNC13D, TMC6, TIMP2, HMHA1, SBNO2, PGLYRP2, JAK3, PLAUR, FPR2, ACTR1B, STK11IP, CPNE1, PDXK, MAPK1, BCR, NFAM1, ATG7, NBEAL2, IMPDH2, FOXP1, RAB7A, SUCNR1, BCL6, WHSC1, HPSE,…
GO_POSITIVE_REGULATION_OF_NEURON_DIFFERENTIATION	361	45	9.05e-12	4.46e-10	MACF1, HEYL, NGF, ARHGEF2, NTRK1, TRIM67, NRP1, DLG5, CPEB3, PAK1, CNTN1, LRP1, PLXNC1, LTK, SH3GL3, TIMP2, CSNK1D, NEDD4L, BCL2, STK11, TCF3, ITSN2, EPHA4, CPNE1, ZMYND8, ADNP, NCKIPSD, KALRN, PLXND1, EIF4G1, BCL6, SLIT2, SCARB2, MEF2C, DPYSL3, PACSIN1, CUL7, PTK7, SRF, FIG4, MAGI2, CUX1, EZH2, PTK2B, SEMA4D
GO_REGULATION_OF_CELL_MORPHOGENESIS	475	53	1.01e-11	4.94e-10	RCC2, EPB41, MACF1, NGF, SPTA1, NRP1, ARAP1, PAK1, FMNL3, LRP1, PLXNC1, SSH1, RHOF, ADAM10, SEMA4B, MYH10, UNC13D, EPB41L3, NEDD4L, STK11, ACTN4, ITSN2, BCL11A, ARHGAP15, ABI2, EPHA4, PREX1, ADNP, RTN4R, MYH9, FBLN1, SEMA3F, SEMA5B, KALRN, PLXND1, WDR1, SLIT2, RHOH, SH3D19, MYO10, CDC42SE2, RREB1, NEDD9, LRRC16A, SYNGAP1, CUL7, SRF, CUX1, PTK2B, PTK2, ARC, KANK1, SEMA4D
GO_POSITIVE_REGULATION_OF_PHOSPHORUS_METABOLIC_PROCESS	1075	90	1.35e-11	6.57e-10	CAMTA1, PTPN22, NGF, ARHGEF2, NTRK1, DDR2, TNFSF18, PFKFB2, SMYD3, NRP1, BMPR1A, DGKZ, AMBRA1, MAP3K11, PAK1, CD4, CNTN1, ACVR1B, IL23A, LRP1, KITLG, SPPL3, CDK2AP1, PELI2, CALM1, AKT1, RASGRP1, EHD4, SMAD3, CSK, AKAP13, AXIN1, MAPK8IP3, LAT, CTF1, CCL17, SCIMP, KSR1, CDC6, TIMP2, RPTOR, CSNK1D, BCL2, PTBP1, STK11, MAP2K2, INSR, CXCL17, PLAUR, PRKD2, PRMT1, FPR2, ALK, MAP4K4, MARCO, ACVR1, EPHA4,…
GO_IMPORT_INTO_CELL	773	72	1.37e-11	6.61e-10	HSPG2, DENND1B, INPP5F, AP2A2, SLC1A2, LDLRAD3, NR1H3, CD5, EHD1, ANKRD13D, LRP5, SORL1, LRP6, SLC38A1, LRP1, ATXN2, HEATR5A, CALM1, AKT1, EHD4, B2M, SNX1, SH3GL3, TSC2, SLC12A3, SLC12A4, CTC-479C5.17, EPN2, AP2B1, ARHGAP27, NEDD4L, CSNK1G2, PIP5K1C, INSR, EPS15L1, ACTN4, RINL, SLC1A5, FPR2, ITSN2, ARHGAP25, MARCO, WIPF1, ITGA4, SH3BP4, SNX5, PTPN1, MAPK1, MYH9, MICALL1, RAB7A, AP2M1, GAK, SCARB2…
GO_MYELOID_LEUKOCYTE_ACTIVATION	646	64	1.41e-11	6.8e-10	KCNAB2, PIK3CD, UBR4, CD53, CD2, MNDA, QSOX1, TMEM63A, ALOX5, TSPAN14, AP2A2, TOLLIP, NR1H3, SPI1, MS4A3, GAB2, HSPA8, PTPN6, RHOF, RASGRP1, B2M, RAB27A, ADAM10, CHRNB4, LAT, GALNS, ABR, MYO18A, JUP, UNC13D, TMC6, TIMP2, HMHA1, SBNO2, PLAUR, FPR2, ACTR1B, STK11IP, CPNE1, PREX1, PDXK, MAPK1, BCR, NFAM1, ATG7, NBEAL2, IMPDH2, FOXP1, RAB7A, SUCNR1, RHOH, HPSE, MANBA, IQGAP2, PJA2, DOCK2, IGF2R, GUSB…
GO_ACTIN_FILAMENT_ORGANIZATION	396	47	1.78e-11	8.49e-10	ARHGEF10L, TMOD4, ARHGEF2, SPTA1, NRP1, SORBS1, SWAP70, PPFIA1, ARAP1, PAK1, SSH1, PXN, RHOF, LCP1, SPTB, ACTN1, TMOD3, SMAD3, CORO7, MYO1C, SPIRE1, FHOD3, PSTPIP2, BCL2, ACTN4, ARHGAP25, CLASP1, WIPF1, ABI2, PREX1, PPM1F, ADD1, WDR1, SLIT2, RHOH, PIK3R1, IQGAP2, DPYSL3, SYNPO, NEDD9, CAP2, LRRC16A, PACSIN1, SRF, ARPC1B, PTK2B, KANK1
GO_REGULATION_OF_BODY_FLUID_LEVELS	497	54	1.79e-11	8.49e-10	PIK3CD, LCK, COPA, CHRM3, HBG2, PHF21A, DGKZ, NR1H3, CHRM1, EHD1, FLI1, VWF, PTPN6, CBX5, ZNF385A, DGKA, SH2B3, RAD51B, RAB27A, PRKCB, ZFPM1, MAFG, SERPINB2, GNA15, PLAUR, KCNN4, MAPK1, ADORA2A, HPS4, MYH9, TMPRSS6, MAFF, FBLN1, ITPR1, GNAI2, ADCY5, KALRN, HPSE, SLC7A11, PIK3R1, IRF1, TIFAB, F12, LRRC16A, ITPR3, SRF, PDGFA, PRKAR1B, PLAT, AQP3, TLN1, GNAQ, ADAMTS13, VAV2
GO_ENDOCYTOSIS	634	63	1.8e-11	8.49e-10	HSPG2, DENND1B, INPP5F, AP2A2, LDLRAD3, NR1H3, CD5, EHD1, ANKRD13D, LRP5, SORL1, LRP6, LRP1, ATXN2, HEATR5A, CALM1, EHD4, B2M, SNX1, SH3GL3, TSC2, EPN2, AP2B1, ARHGAP27, NEDD4L, CSNK1G2, PIP5K1C, INSR, EPS15L1, ACTN4, RINL, FPR2, ITSN2, ARHGAP25, MARCO, WIPF1, ITGA4, SH3BP4, SNX5, PTPN1, MAPK1, MYH9, MICALL1, RAB7A, AP2M1, GAK, SCARB2, ANK2, CSNK1G3, DOCK2, PDLIM7, LRRC16A, PACSIN1, IGF2R, MAGI2,…
GO_RESPONSE_TO_NITROGEN_COMPOUND	968	83	2.64e-11	1.23e-09	PTPN22, ARHGEF2, TNFSF4, RGS8, NUCKS1, CHRM3, RNLS, CPEB3, SORBS1, PTPRE, KCNQ1, SLC1A2, CHRM1, ESRRA, PAK1, FDX1, LRP6, PDE3A, LRP1, SHMT2, NR1H4, SSH1, PXN, FOXO1, PCK2, ZFP36L1, CALM1, AKT1, CHRM5, CSK, TSC2, GRIN2A, PRKCB, CDH1, FUK, MYO1C, SREBF1, CDC6, JUP, BRIP1, RECQL5, RPTOR, GNA15, INSR, JAK3, PIK3R2, PIK3R2, FPR2, BCL11A, ITGA4, EPHA4, SH3BP4, PTPN1, MAPK1, ADORA2A, SREBF2, ATG7, SCAP,…
GO_CELL_SURFACE_RECEPTOR_SIGNALING_PATHWAY_INVOLVED_IN_CELL_CELL_SIGNALING	612	61	3.33e-11	1.55e-09	SKI, NPHP4, MACF1, DISC1, BICC1, AP2A2, PSMA1, PSMA1, PPP1CA, LRP5, LRP6, IGFBP6, LRP1, SSH1, FOXO1, NDRG2, CALM1, CCDC88C, AKT1, RTF1, SMAD3, PSMA4, CHRNB4, AXIN1, TSC2, GRIN2A, AP2B1, JUP, TNRC6C, RNF213, CSNK1D, APCDD1, STK11, CSNK1G2, AES, SMARCA4, GRIK5, STK4, ZMYND8, RUNX1, ADORA2A, AP2M1, LEF1, DEPDC1B, MEF2C, CSNK1G3, PDE6A, GRK6, DAAM2, PTK7, TNFAIP3, GRB10, MAGI2, CDK14, PTK2B, RSPO2, C…
GO_REGULATION_OF_TRANSFERASE_ACTIVITY	956	82	3.42e-11	1.58e-09	PTPN22, NGF, NTRK1, DDR2, PFKFB2, SMYD3, BMI1, DGKZ, AMBRA1, MAP3K11, LRP5, PAK1, SORL1, CD4, PTPN6, LRP6, IL23A, KITLG, USP44, TESC, DCUN1D2, CALM1, WARS, AKT1, RASGRP1, CSK, AKAP13, AXIN1, UBE2I, MAPK8IP3, TSC2, LAT, WDR81, SMG6, KSR1, CDC6, HEXIM1, RPTOR, STK11, MAP2K2, INSR, PIK3R2, PIK3R2, CXCL17, FPR2, ALK, MAP4K4, EPHA4, STK4, PTPN1, ADNP, ZGPAT, MAPK1, PPM1F, ADORA2A, DOCK3, ADCY5, DCUN1D…
GO_NEGATIVE_REGULATION_OF_MOLECULAR_FUNCTION	1131	92	3.74e-11	1.72e-09	PEX14, RCC2, RPS6KA1, HEYL, PTPRF, DHCR24, GFI1, PTPN22, NGF, TXNIP, TNFSF4, DISC1, SMYD3, SIGIRR, PPP1CA, LRP5, DLG2, SORL1, PTPN6, LRP6, USP44, NR1H4, TESC, RNF34, SERPINE3, FARP1, CALM1, WARS, AKT1, B2M, CSK, TSC2, TERF2, ZFPM1, WDR81, HEXIM1, PRPSAP1, TMC8, TIMP2, RPTOR, NEDD4L, SERPINB2, SERPINB8, AES, ELL, URI1, PLAUR, NLRP12, HSPBP1, CRIM1, MGAT5, ITGA4, SP100, SH3BP4, HDAC4, CPNE1, PCIF1,…
GO_NEGATIVE_REGULATION_OF_PROTEIN_MODIFICATION_PROCESS	599	60	3.95e-11	1.81e-09	SKI, PTPN22, SMYD3, PARD3, INPP5F, SWAP70, SPI1, LRP5, SORL1, PTPN6, LRP6, USP44, TESC, FOXO1, NDRG2, CALM1, BDKRB1, WARS, AKT1, CSK, TSC2, HEXIM1, RPTOR, PIK3R2, PIK3R2, URI1, NLRP12, U2AF2, MGAT5, SPOPL, PTPN1, ZGPAT, PPM1F, ADORA2A, FBLN1, CRTAP, CTDSPL, USP4, GNAI2, MECOM, EIF4G1, ZFYVE28, SLIT2, PPARGC1A, PDE4D, TNIP1, NPM1, CDYL, JARID2, TNFAIP3, FBXO5, PRKAR1B, PRKRIP1, PRKAG2, IKBKB, OXR1…
GO_TAXIS	633	62	4.74e-11	2.15e-09	ARHGEF16, PIK3CD, LYPLA2, NTRK1, SPTA1, NRP1, SWAP70, GAB2, PVRL1, ROBO4, IL23A, LRP1, PLXNC1, CMTM5, SPTB, ADAM10, SMAD3, SEMA4B, TSC2, CCL17, MYH10, NUP85, PIP5K1C, CXCL17, PLAUR, PRKD2, FPR2, EPHA4, PLCG1, PREX1, DOK5, CXADR, MAPK1, PPM1F, CMTM7, ITGA9, SEMA3F, SEMA5B, PLXND1, EPHB1, SUCNR1, SLIT2, APBB2, BMPR1B, LEF1, PDE4D, PIK3R1, PDGFRB, CYFIP2, DOCK2, PDLIM7, PDGFA, ISPD, RALA, GRB10, PTK…
GO_COAGULATION	341	42	6.51e-11	2.92e-09	PIK3CD, LCK, HBG2, PHF21A, DGKZ, EHD1, VWF, PTPN6, CBX5, DGKA, SH2B3, RAD51B, RAB27A, PRKCB, ZFPM1, MAFG, SERPINB2, GNA15, PLAUR, MAPK1, ADORA2A, HPS4, MYH9, TMPRSS6, MAFF, FBLN1, ITPR1, HPSE, SLC7A11, PIK3R1, IRF1, F12, LRRC16A, ITPR3, SRF, PDGFA, PRKAR1B, PLAT, TLN1, GNAQ, ADAMTS13, VAV2
GO_REGULATION_OF_CELLULAR_RESPONSE_TO_STRESS	718	67	6.52e-11	2.92e-09	PTPRF, PTPN22, ARHGEF2, BMPR1A, INPP5F, CREB3L1, SYVN1, MAP3K11, PAK1, HSPA8, ZNF385A, LRP1, FOXO1, CUL4A, AKT1, RASGRP1, AXIN1, MAPK8IP3, TRAP1, CREBBP, TERF2, NUP85, RECQL5, RPTOR, PYCR1, SMCHD1, SPIRE1, PHLPP1, BCL2, MAP2K2, PRMT1, BRE, MAP4K4, EPHA4, PTPN1, PTTG1IP, RTN4R, MAPK1, THOC5, EDEM1, ATG7, EPHB1, MECOM, EIF4G1, BCL6, WHSC1, TMEM33, SLC7A11, WDR70, PIK3R1, PJA2, NPM1, ATF6B, HMGA1, T…
GO_CARBOHYDRATE_DERIVATIVE_BIOSYNTHETIC_PROCESS	655	63	7.04e-11	3.14e-09	HSPG2, MAN1C1, CTPS1, ST3GAL3, AKR1A1, AK5, BCAN, NME7, PRELP, GUK1, GALNT2, PRTFDC1, FUT11, HSD17B12, SYVN1, GUCY2C, CHST11, CRYL1, GPC5, ENTPD5, DUT, ACSBG1, LMF1, RP11-161M6.2, AMDHD2, XYLT1, FUK, GUCY2D, PRPSAP1, BCL2, JAK3, FKRP, GALNT14, UXS1, MGAT5, B3GNT7, PANK2, B4GALT5, STT3B, XYLB, IMPDH2, ADCY5, XXYLT1, PPARGC1A, BMPR1B, ELOVL6, GALNTL6, MAN2A1, PDGFRB, TNIP1, GALNT10, GMDS, NT5E, ISP…
GO_POSITIVE_REGULATION_OF_IMMUNE_RESPONSE	871	76	8.24e-11	3.65e-09	PIK3CD, LCK, GFI1, PTPN22, MNDA, TNFSF4, DENND1B, PIK3AP1, PSMA1, PSMA1, NR1H3, PAK1, GAB2, NLRX1, LAG3, CD4, PTPN6, IL23A, NR1H4, SPPL3, ELF1, RASGRP1, B2M, CSK, PSMA4, CREBBP, PRKCB, LAT, MYO1C, PLD2, HEXIM1, SEC14L1, NPLOC4, BCL2, STK11, ICAM3, PGLYRP2, PIK3R2, PIK3R2, LSM14A, KCNN4, PRKD2, FPR2, RSAD2, IL1R1, MARCO, TANK, WIPF1, PLCG1, COL20A1, RUNX1, MAPK1, GRAP2, NFAM1, NCKIPSD, FOXP1, WHSC…
GO_ION_TRANSPORT	1663	120	8.86e-11	3.9e-09	PLCH2, KCNAB2, PQLC2, LCK, KCNQ4, SLC6A9, LRRC8B, LRRC8D, SLC6A17, KCNA2, SLC27A3, KCNT2, PPFIA4, SLC26A9, TMEM63A, GJC2, CDH23, MCU, CALHM3, KCNQ1, OSBPL5, SLC1A2, SLC39A13, SLC43A1, CHRM1, CPT1A, TPCN2, PPFIA1, THRSP, DLG2, PVRL1, CD4, PTPN6, CNTN1, PLEKHA8P1, SLC38A1, SCN8A, NR1H4, TESC, PITPNM2, CLDN10, RASA3, CALM1, BDKRB1, AKT1, CHRM5, B2M, CA12, GRAMD2, CHRNB4, GRIN2A, PRKCB, SLC12A3, SLC1…
GO_REGULATION_OF_CELLULAR_PROTEIN_LOCALIZATION	519	54	9.22e-11	4.03e-09	UBE2J2, ARHGEF16, KCNAB2, EPB41, STX6, TRIM67, SORBS1, CHRM1, PPFIA1, PAK1, SORL1, LRP1, SSH1, LCP1, TFDP1, IFI27, AKT1, MAP1A, ADAM10, SMAD3, CSK, FAM65A, CDH1, GAS8, MYO1C, SREBF1, AP2B1, JUP, NPEPPS, USP36, NEDD4L, BCL2, STK11, PIK3R2, PIK3R2, NUCB1, SP100, TM9SF4, CEP250, ZMYND8, PTPN1, MAPK1, PPM1F, HPS4, SREBF2, EDEM1, AP2M1, SLC7A11, PIK3R1, SPIDR, ANGPT1, ARC, SCRIB, ANP32B, SEC16A
GO_REGULATION_OF_KINASE_ACTIVITY	857	75	9.6e-11	4.15e-09	PTPN22, NGF, NTRK1, DDR2, PFKFB2, SMYD3, DGKZ, AMBRA1, MAP3K11, LRP5, PAK1, SORL1, CD4, PTPN6, LRP6, IL23A, KITLG, TESC, CALM1, WARS, AKT1, RASGRP1, CSK, AKAP13, AXIN1, MAPK8IP3, TSC2, LAT, WDR81, KSR1, CDC6, HEXIM1, RPTOR, STK11, MAP2K2, INSR, PIK3R2, PIK3R2, CXCL17, FPR2, ALK, MAP4K4, EPHA4, STK4, PTPN1, ADNP, ZGPAT, MAPK1, PPM1F, ADORA2A, DOCK3, ADCY5, ZFYVE28, HTT, LDB2, RHOH, PIK3R1, PDGFRB,…
GO_ACTOMYOSIN_STRUCTURE_ORGANIZATION	191	30	9.6e-11	4.15e-09	ARHGEF10L, EPB41, TMOD4, NRP1, LDB3, SORBS1, PPFIA1, ARAP1, PAK1, PXN, CDC42BPB, TMOD3, SMAD3, AKAP13, MYH10, MYO18A, EPB41L3, FHOD3, CLASP1, EPB41L1, PPM1F, MYH9, WDR1, PIK3R1, MEF2C, PDGFRB, LRRC16A, SRF, PTK2B, PGM5
GO_CELL_CYCLE_PROCESS	1370	104	1.05e-10	4.52e-09	ZBTB17, RCC2, YTHDF2, DHCR24, CDC7, GFI1, PHGDH, ARHGEF2, PBX1, SDE2, GJC2, BMI1, EPC1, TUBGCP2, PSMA1, PSMA1, CKAP5, CDK2AP2, LRP5, ARAP1, PTPN6, PDE3A, TUBA1A, ACVR1B, CBX5, ZNF385A, DCTN2, USP44, POLE, MYO16, CUL4A, TFDP1, RAD51B, ZFP36L1, FOXN3, CALM1, VRK1, AKT1, STARD9, TMOD3, SMAD3, PSMA4, RAB11FIP3, NDE1, PRKCB, E2F4, TERF2, FANCA, CHD3, MYH10, TTC19, GIT1, CDC6, BRIP1, RECQL5, SEPT9, RPT…
GO_EXTRACELLULAR_STRUCTURE_ORGANIZATION	417	47	1.06e-10	4.52e-09	HSPG2, BCAN, DDR2, HSD17B12, CREB3L1, MMP13, VWF, MFAP5, LRP1, LCP1, LIPC, ADAM10, SMAD3, LOXL1, CDH1, MFAP4, ITGB4, TIMP2, LAMA3, ICAM3, PXDN, CLASP1, ITGA4, LAMA5, ABCG1, ZDHHC8, TMPRSS6, FBLN1, FBLN2, ITGA9, COL7A1, ABI3BP, APBB2, ADAMTS3, COL23A1, PDGFA, ITGB8, PLOD3, LAMB1, ST7, BMP1, PTK2, DGAT1, B4GALT1, ECM2, POMT1, NOTCH1
GO_POSITIVE_REGULATION_OF_CATABOLIC_PROCESS	418	47	1.15e-10	4.87e-09	VPS13D, YTHDF2, PFKFB2, TRIM67, CPEB3, BNIP3, PNPLA2, AMBRA1, CPT1A, SORL1, LRP1, FOXO1, ZFP36L1, ENTPD5, AKT1, SNX1, AXIN1, TSC2, CBFA2T3, RILP, GGA3, TNRC6C, CSNK1D, NEDD4L, STK11, INSR, UPF1, HSPBP1, SH3BP4, ATG4B, PTPN1, PTTG1IP, GTPBP1, EDEM1, ATG7, PFKFB4, RAB7A, HTT, SH3D19, TNFAIP3, NOD1, PTK2B, CLU, TP53INP1, CASC7, AGO2, PTK2, DAPK1
GO_POSITIVE_REGULATION_OF_TRANSPORT	950	80	1.44e-10	6.1e-09	UBE2J2, NADK, PTPN22, CD2, TNFSF4, PFKFB2, GJC2, MCU, SORBS1, KCNQ1, SLC1A2, NR1H3, CHRM1, EHD1, PAK1, GAB2, SORL1, CD4, CNTN1, LRP1, CPSF6, NR1H4, TESC, TFDP1, CALM1, BDKRB1, AKT1, RASGRP1, B2M, RAB27A, SMAD3, FAM65A, CDH1, ABR, MYO1C, MYH10, MYO18A, AP2B1, JUP, NPEPPS, CACNA1G, UNC13D, USP36, NEDD4L, BCL2, MBP, INSR, PIK3R2, PIK3R2, ACTN4, KCNN4, NLRP12, CLASP1, SNX5, TM9SF4, PLCG1, ABCG1, MAPK…
GO_MYELOID_CELL_DIFFERENTIATION	408	46	1.65e-10	6.93e-09	PIK3CD, FAM213A, SPI1, ESRRA, GAB2, ZBTB16, FLI1, CD4, PTPN6, ACVR1B, ZNF385A, IL23A, KITLG, TESC, CUL4A, ZFP36L1, ACTN1, KLF13, B2M, TMOD3, CREBBP, PRKCB, ZFPM1, CBFA2T3, DHRS7B, TNRC6C, SBNO2, ZBTB7A, JAK3, PRMT1, FARP2, RUNX1, THOC5, MYH9, NBEAL2, FOXP1, BCL6, ADD1, WDR1, LEF1, PIK3R1, MEF2C, SRF, IKZF1, CDK6, PTK2B
GO_CENTRAL_NERVOUS_SYSTEM_DEVELOPMENT	972	81	1.83e-10	7.63e-09	SKI, HSPG2, SLC6A17, PHGDH, BCAN, GJC2, NRP1, H2AFY2, DLG5, BMPR1A, BNIP3, SLC1A2, PAK1, ZBTB16, LRP6, CNTN1, ACVR1B, LRP1, KDM2B, CLN5, DCT, MYO16, NDRG2, CALM1, AKT1, DLL4, CSK, BCL2A1, SH3GL3, GRIN2A, NDE1, GPR56, CDH1, GAS8, ABR, MYH10, HOXB3, TIMP2, CSNK1D, BCL2, MBP, CIC, SMG9, FPR2, ALK, SLC4A10, ADAM23, EPHA4, STK4, B4GALT5, RTN4R, MAPK1, BCR, ADORA2A, AMIGO3, SEMA3F, PTPRG, EPHB1, TRA2B,…
GO_RESPONSE_TO_DRUG	1008	83	1.94e-10	8.06e-09	KIF1B, PQLC2, LCK, CTPS1, SLC6A9, SLC6A17, KCNA2, PTPN22, TXNIP, ARHGEF2, NTRK1, RGS8, CHRM3, SMYD3, BNIP3, KCNQ1, HBG2, SLC1A2, NR1H3, SPI1, CHRM1, CPT1A, FDX1, PDE3A, HNRNPA1, SSH1, FOXO1, PCK2, PTGER2, CALM1, CHRM5, B2M, ADAM10, CHRNB4, ABHD2, ABCA3, TRAP1, GRIN2A, CDH1, FUK, SREBF1, JUP, RECQL5, CYGB, TIMP2, PYCR1, BCL2, GNA15, CD320, SLC25A42, SLC1A5, NUCB1, BCL11A, HDAC4, RGS19, COMT, MAPK1…
GO_NEGATIVE_REGULATION_OF_PHOSPHORUS_METABOLIC_PROCESS	546	55	2.09e-10	8.62e-09	PTPN22, SMYD3, PARD3, INPP5F, SWAP70, LRP5, DLG2, SORL1, PTPN6, LRP6, TESC, FOXO1, FARP1, NDRG2, CALM1, BDKRB1, WARS, AKT1, CSK, TSC2, WDR81, HEXIM1, RPTOR, PIK3R2, PIK3R2, ELL, URI1, NLRP12, MGAT5, PCIF1, PTPN1, ZGPAT, PPM1F, ADORA2A, FBLN1, CTDSPL, GNAI2, MECOM, EIF4G1, ZFYVE28, SLIT2, PPARGC1A, RHOH, PDE4D, TNIP1, NPM1, TNFAIP3, PRKAR1B, GRB10, PRKRIP1, PRKAG2, IKBKB, ANGPT1, GNAQ, SEMA4D, PPP…
GO_ADHERENS_JUNCTION_ORGANIZATION	140	25	2.13e-10	8.75e-09	RCC2, MACF1, CADM3, NRP1, DLG5, SORBS1, PVRL1, LRP1, ACTN1, SMAD3, CSK, CDH1, JUP, TBCD, BCL2, PIP5K1C, MAP4K4, CLASP1, LAMA5, PPM1F, IQSEC1, ADD1, PTPRK, PTK2B, PTK2
GO_CELLULAR_PROTEIN_CATABOLIC_PROCESS	756	68	2.29e-10	9.35e-09	UBE2J2, SPSB1, UBR4, UBXN11, TRIM67, BNIP3, AP2A2, TOLLIP, PSMA1, PSMA1, SYVN1, FBXL14, LRP1, USP44, RNF34, VPS37B, CUL4A, IFI27, PPP2R5C, AKT1, MTA1, MAP1A, USP3, PSMA4, KLHL25, RHBDF1, AXIN1, UBE2I, ZNRF1, USP10, CBFA2T3, WDR81, AP2B1, KCTD2, USP36, RNF213, NPLOC4, CSNK1D, NEDD4L, ATP5SL, HSPBP1, SPOPL, EPHA4, SNX5, PTTG1IP, CRBN, EDEM1, UBE2E1, STT3B, USP4, RNF123, FHIT, RAB7A, AP2M1, RNF175, …
GO_ORGANOPHOSPHATE_METABOLIC_PROCESS	532	54	2.3e-10	9.35e-09	NADK, PLCH2, KCNAB2, PIK3CD, AK5, NME7, FMO1, PIK3C2B, PFKFB2, GUK1, INPP5F, OSBPL5, DGKZ, AMBRA1, NADSYN1, DLG2, HSPA8, FAR2, THTPA, ENTPD5, CALM1, CHRM5, IDH2, WDR81, LPPR3, PIP5K1C, PIK3R2, PIK3R2, FPR2, TTC7A, SUCLG1, GPD2, PIKFYVE, PLCB4, PLCG1, AGPAT3, TPST2, GTPBP1, OSBPL10, PFKFB4, FHIT, INPP4B, PIK3R1, HSD17B4, PDGFRB, ME1, NT5E, CARD11, TPST1, MTMR7, ATP6V1B2, PTK2B, PTK2, DGAT1, VAV2
GO_ION_HOMEOSTASIS	810	71	2.85e-10	1.15e-08	PLCH2, PQLC2, CD52, LCK, CDH23, MCU, BNIP3, SWAP70, SLC39A13, TPCN2, CD4, PTPN6, LRP6, LRP1, NR1H4, SPPL3, CLN5, RASA3, PTGER2, CALM1, BDKRB1, B2M, CA12, SMAD3, GRIN2A, PRKCB, SLC12A3, SLC12A4, CTC-479C5.17, CACNA1G, BZRAP1, TMC8, MAFG, NEDD4L, BCL2, GNA15, PTGER1, LPAR2, PTGIR, FPR2, TTC7A, CNNM4, SLC4A10, SNX5, TM9SF4, PLCG1, SLC9A8, ABCG1, COMT, MAPK1, ADORA2A, TMPRSS6, ITPR1, GNAI2, CACNA1D, …
GO_RHO_PROTEIN_SIGNAL_TRANSDUCTION	200	30	3.05e-10	1.23e-08	ARHGEF16, ARHGEF10L, ARHGEF2, NRP1, ARHGEF17, ARHGDIB, RHOF, FARP1, MCF2L, AKAP13, GPR56, PLEKHG4, FAM65A, ABR, KANK2, ARHGEF1, ITSN2, FARP2, PREX1, RTN4R, BCR, KALRN, BCL6, RHOH, PLEKHG4B, TRIO, CDC42SE2, PDGFRB, KANK1, VAV2
GO_POSITIVE_REGULATION_OF_CELL_PROJECTION_ORGANIZATION	373	43	3.22e-10	1.29e-08	MACF1, NGF, NTRK1, TRIM67, NRP1, DLG5, CPEB3, ARAP1, PAK1, CNTN1, LRP1, PLXNC1, LTK, SEPT9, NEDD4L, STK11, ITSN2, EPHA4, HDAC4, ZMYND8, ADNP, NCKIPSD, ZMYND10, KALRN, PLXND1, HTT, SLIT2, SCARB2, DPYSL3, TENM2, RREB1, LRRC16A, PACSIN1, CUL7, PTK7, SRF, FIG4, RALA, MAGI2, CUX1, EZH2, PTK2B, SEMA4D
GO_SIGNAL_TRANSDUCTION_BY_PROTEIN_PHOSPHORYLATION	952	79	3.74e-10	1.49e-08	STK40, JAK1, PTPN22, NGF, NTRK1, SPTA1, NRP1, PSMA1, PSMA1, MAP3K11, PAK1, DLG2, SORL1, CD4, PTPN6, LRP1, KITLG, FOXO1, RASA3, NDRG2, PELI2, SPTB, ZFP36L1, CALM1, AKT1, RASGRP1, CSK, PSMA4, AKAP13, AXIN1, MAPK8IP3, LAT, CCL17, SCIMP, KSR1, TIMP2, PHLPP1, MBP, MAP2K2, INSR, JAK3, PIK3R2, PIK3R2, CXCL17, PRKD2, PRMT1, FPR2, NLRP12, ALK, MAP4K4, MARCO, EPHA4, STK4, PTPN1, DOK5, MAPK1, OSM, IL2RB, FB…
GO_CELL_CELL_SIGNALING_BY_WNT	510	52	4.22e-10	1.67e-08	SKI, NPHP4, MACF1, DISC1, BICC1, AP2A2, PSMA1, PSMA1, PPP1CA, LRP5, LRP6, IGFBP6, LRP1, FOXO1, NDRG2, CALM1, CCDC88C, RTF1, SMAD3, PSMA4, AXIN1, TSC2, AP2B1, JUP, TNRC6C, RNF213, CSNK1D, APCDD1, STK11, CSNK1G2, AES, SMARCA4, STK4, RUNX1, AP2M1, LEF1, DEPDC1B, CSNK1G3, PDE6A, GRK6, DAAM2, PTK7, TNFAIP3, GRB10, MAGI2, CDK14, RSPO2, CASC7, AGO2, KANK1, MLLT3, GNAQ, PSMB7, NOTCH1
GO_DEVELOPMENTAL_GROWTH	654	61	4.77e-10	1.88e-08	STK40, MACF1, NGF, DDR2, NRP1, BMPR1A, SLC1A2, PAK1, MMP13, LRP6, LRP1, CHST11, ZFP36L1, AKT1, RTF1, SMAD3, AKAP13, SEMA4B, ANKRD11, RAI1, NEDD4L, BCL2, STK11, INSR, ITSN2, BCL11A, GPD2, SLC4A10, ITGA4, CPNE1, STK4, ADNP, COL20A1, CXADR, RTN4R, MAPK1, COL7A1, SEMA3F, SEMA5B, ADD1, SLIT2, BMPR1B, NDUFS6, BASP1, PDE4D, MEF2C, PDGFRB, CYFIP2, STC2, JARID2, PTK7, SRF, EYS, MAGI2, EZH2, CHD7, RSPO2, P…
GO_REGULATION_OF_ANATOMICAL_STRUCTURE_SIZE	499	51	5.72e-10	2.23e-08	MACF1, LRRC8B, LRRC8D, NGF, TMOD4, SPTA1, CHRM3, NRP1, SWAP70, PPP1CA, PAK1, LRP1, SSH1, SPTB, AKT1, TMOD3, SEMA4B, SLC12A3, E2F4, SLC12A4, CTC-479C5.17, MYO1C, RILP, RAP1GAP2, RPTOR, SPIRE1, FHOD3, PEX11G, KCNN4, WIPF1, ABI2, PREX1, ADNP, RTN4R, ADORA2A, SEMA3F, SEMA5B, AP2M1, UTS2B, ADD1, WDR1, SLIT2, IQGAP2, LRRC16A, SRF, ARPC1B, SLC12A9, PLOD3, PTK2B, KANK1, SEMA4D, VAV2
GO_ORGANELLE_ASSEMBLY	824	71	5.99e-10	2.33e-08	NPHP4, TMOD4, ARHGEF2, DISC1, LDB3, TUBGCP2, AMBRA1, CKAP5, NRXN2, EHD1, ATG2A, TUBA1A, DCTN2, IFT81, ATXN2, CCDC42B, UNC119B, VPS37B, LCP1, PACS2, STARD9, TMOD3, EDC3, AKAP13, IFT140, NDE1, E2F4, GAS8, RILP, MYH10, DNAI2, SEPT9, CCDC40, CSNK1D, FHOD3, LSM14A, CLASP1, STAM2, PIKFYVE, ATG9A, FARP2, ATG4B, KIF3B, CEP250, LAMA5, HPS4, TUBGCP6, ATG7, ZMYND10, DNAH1, RAB7A, HTT, TBC1D14, WDR1, SPINK2,…
GO_RESPONSE_TO_GROWTH_FACTOR	724	65	6.19e-10	2.39e-08	SKI, PRDM16, KIF1B, HEYL, NGF, NTRK1, NRP1, PARD3, BMPR1A, CREB3L1, EHD1, FAM89B, PDE3A, ACVR1B, HNRNPA1, CHST11, PXN, ZFP36L1, AKT1, DLL4, EHD4, RBPMS2, SMAD3, TMEM204, CREBBP, VASN, PRKCB, ESRP2, MYO1C, EPN2, UBE2O, CSNK1D, PTBP1, POLR2E, STK11, ZBTB7A, INSR, URI1, PRKD2, LTBP1, ACVR1, PLCG1, PTPN1, DOK5, MAPK1, TMPRSS6, MICALL1, POLR2F, FGFRL1, SLIT2, PPARGC1A, ADAMTS3, BMPR1B, LEF1, MEF2C, PD…
GO_PROCESS_UTILIZING_AUTOPHAGIC_MECHANISM	485	50	6.26e-10	2.4e-08	VPS13D, PTPN22, QSOX1, PIK3C2B, BNIP3, TOLLIP, AMBRA1, ATG2A, SNX32, TPCN2, HSPA8, VPS37B, FOXO1, AKT1, PACS2, TSC2, USP10, WDR81, SREBF1, ITGB4, USP36, RPTOR, BCL2, STK11, PIK3R2, PIK3R2, STAM2, PIKFYVE, ATG9A, SH3BP4, ATG4B, SNX5, RGS19, SREBF2, ITPR1, ATG7, RAB7A, EIF4G1, HTT, TBC1D14, PPARGC1A, WDFY3, NOD1, PRKAG2, ATP6V1B2, CLU, ATP6V1H, CHMP4C, TP53INP1, PTK2, DAPK1
GO_REGULATION_OF_ACTIN_FILAMENT_BASED_PROCESS	381	43	6.27e-10	2.4e-08	ARHGEF10L, TMOD4, SPTA1, NRP1, SWAP70, PPFIA1, ARAP1, PAK1, ARHGDIB, LRP1, SSH1, PXN, RHOF, SPTB, TMOD3, SMAD3, AKAP13, MYO1C, JUP, SPIRE1, FHOD3, CLASP1, WIPF1, ABI2, PREX1, PPM1F, MYH9, ADD1, WDR1, SLIT2, RHOH, ANK2, PDE4D, PIK3R1, IQGAP2, MEF2C, PDGFRB, SYNPO, LRRC16A, PDGFA, ARPC1B, PTK2B, KANK1
GO_POSITIVE_REGULATION_OF_CELL_ADHESION	397	44	7.06e-10	2.69e-08	LCK, SPTA1, TNFSF18, TNFSF4, NRP1, HSD17B12, CD5, PAK1, ZBTB16, CD4, PTPN6, IL23A, AKT1, RASGRP1, SMAD3, CSK, GPR56, NFAT5, JUP, UNC13D, JAK3, PRKD2, MAP4K4, ITGA4, ICOS, PREX1, RUNX1, PPM1F, GRAP2, FBLN2, ABI3BP, BCL6, MYO10, PIK3R1, RREB1, NEDD9, LRRC16A, CARD11, CYTH3, CDK6, PTK2B, ANGPT1, IFT74, ECM2
GO_COVALENT_CHROMATIN_MODIFICATION	458	48	7.96e-10	3.02e-08	SKI, PRDM16, GFI1, SMYD3, BMI1, EPC1, SPI1, KDM2A, NR1H4, KDM2B, EP400, JDP2, VRK1, MTA1, RTF1, USP3, MORF4L1, CREBBP, PRKCB, SREBF1, USP36, MBD1, DOT1L, KDM4B, BRD4, PRKD2, PRMT1, HDAC4, PPM1F, BRD1, SETD5, SATB1, UBE2E1, MSL2, MECOM, BCL6, PCGF3, WHSC1, TADA2B, PPARGC1A, LEF1, WDR70, NSD1, JARID2, SUPT3H, HDAC9, TRRAP, EZH2
GO_CELL_SUBSTRATE_JUNCTION_ASSEMBLY	96	20	8.04e-10	3.03e-08	RCC2, MACF1, NRP1, SORBS1, LRP1, ACTN1, SMAD3, ITGB4, LAMA3, BCL2, MAP4K4, CLASP1, TNS1, LAMA5, PPM1F, DST, PTPRK, PTK2B, PTK2, TLN1
GO_CELL_MATRIX_ADHESION	221	31	8.49e-10	3.18e-08	RCC2, MACF1, DDR2, NRP1, SORBS1, PPFIA1, LRP1, PXN, ITGBL1, ACTN1, SMAD3, JUP, ITGB4, BCL2, BCAM, MAP4K4, CLASP1, ITGA4, LAMA5, PPM1F, CD96, BCL6, HPSE, PIK3R1, SRF, PTPRK, CDK6, PTK2B, PTK2, ECM2, ADAMTS13
GO_PEPTIDYL_TYROSINE_MODIFICATION	356	41	8.53e-10	3.18e-08	LCK, JAK1, ARHGEF2, NTRK1, DDR2, TNFSF18, NRP1, INPP5F, CD4, PTPN6, CNTN1, IL23A, DYRK2, KITLG, LTK, EHD4, CLK3, CSK, CTF1, MAP2K2, INSR, JAK3, ALK, ABI2, EPHA4, PTPN1, ADNP, ZGPAT, TPST2, OSM, DOCK3, EPHB1, ZFYVE28, PDGFRB, NEDD9, PDGFA, TPST1, PTK2B, ANGPT1, PTK2, SEMA4D
GO_TRANSMEMBRANE_TRANSPORT	1574	112	8.72e-10	3.23e-08	PLCH2, KCNAB2, PEX14, SLC25A34, PQLC2, LCK, KCNQ4, SLC6A9, LRRC8B, LRRC8D, SLC6A17, KCNA2, KCNT2, SLC26A9, TMEM63A, GJC2, TIMM23B, MCU, SORBS1, KCNQ1, PSMA1, PSMA1, SLC1A2, SLC39A13, SLC43A1, CPT1A, TPCN2, THRSP, DLG2, HSPA8, PTPN6, SLC38A1, SCN8A, TESC, RASA3, CALM1, BDKRB1, AKT1, PSMA4, CHRNB4, ABCA3, GRIN2A, PRKCB, SPNS1, SLC12A3, SLC12A4, CTC-479C5.17, SLC7A6, SLC7A5, SLC5A10, SLC35B1, CACNA1…
GO_T_CELL_DIFFERENTIATION	234	32	8.75e-10	3.23e-08	PIK3CD, LCK, PTPN22, CD2, TNFSF4, ZBTB16, CD4, IL23A, ZFP36L1, RASGRP1, DLL4, B2M, ZFPM1, FANCA, BCL2, STK11, JAK3, RSAD2, PREX1, RUNX1, SATB1, FOXP1, BCL6, RHOH, LEF1, IRF1, DOCK2, SRF, RUNX2, CARD11, CDK6, CHD7
GO_ORGANOPHOSPHATE_BIOSYNTHETIC_PROCESS	553	54	9.38e-10	3.45e-08	NADK, PLCH2, PIK3CD, CTPS1, AKR1A1, AK5, NME7, PIK3C2B, GUK1, RNLS, INPP5F, HSD17B12, NADSYN1, GUCY2C, PITPNM2, CRYL1, CARKD, DUT, ACSBG1, IDH2, FUK, GUCY2D, PHOSPHO1, PRPSAP1, PGS1, PIP5K1C, PIK3R2, PIK3R2, FPR2, SUCLG1, PIKFYVE, PANK2, PLCB4, CPNE1, PLCG1, AGPAT3, MAPK1, SBF1, XYLB, IMPDH2, ADCY5, PPARGC1A, ELOVL6, INPP4B, PIK3R1, ME1, FIG4, PDGFA, GARS, ACHE, IMPDH1, PRKAG2, MTMR7, PTK2B, IDO2
GO_REGULATION_OF_CYTOSKELETON_ORGANIZATION	522	52	9.58e-10	3.5e-08	ARHGEF10L, PRUNE, TMOD4, ARHGEF2, SPTA1, NRP1, SWAP70, CDK2AP2, PPFIA1, ARAP1, PAK1, ARHGDIB, LRP1, SSH1, PXN, RHOF, SPTB, MAP1A, TMOD3, SMAD3, AKAP13, MYO1C, TBCD, SPIRE1, FHOD3, EML2, CLASP1, WIPF1, ABI2, CEP250, PREX1, MAPK1, PPM1F, RASSF1, IQCJ-SCHIP1, ADD1, WDR1, SLIT2, RHOH, PIK3R1, IQGAP2, MEF2C, PDGFRB, SYNPO, NPM1, LRRC16A, PDGFA, ARPC1B, PTK2B, CHMP4C, PTK2, KANK1
GO_REGULATION_OF_CELL_SUBSTRATE_ADHESION	210	30	1.01e-09	3.69e-08	RCC2, MACF1, DDR2, NRP1, HSD17B12, LRP1, SMAD3, JUP, UNC13D, TBCD, BCL2, ACTN4, MAP4K4, CLASP1, PREX1, PPM1F, FBLN1, FBLN2, ABI3BP, BCL6, PIK3R1, RREB1, NEDD9, LRRC16A, CDK6, PTK2B, PTK2, KANK1, ECM2, NOTCH1
GO_CYTOKINE_PRODUCTION	750	66	1.04e-09	3.75e-08	PIK3CD, TNFRSF8, SARS, PTPN22, CD2, POLR3GL, ARHGEF2, TNFSF4, DENND1B, SIGIRR, NLRX1, LAG3, CD4, PTPN6, IL23A, LRP1, NR1H4, ELF1, NDRG2, RASGRP1, B2M, SMAD3, CSK, CREBBP, POLR3E, GPR56, NFAT5, ZFPM1, SEC14L1, NPLOC4, MBP, POLR2E, PGLYRP2, JAK3, LSM14A, CXCL17, PRKD2, NLRP12, RSAD2, LTBP1, IL1R1, RUNX1, OSM, POLR2F, NFAM1, FOXP1, CD96, SUCNR1, BCL6, ADAMTS3, HPSE, LEF1, PDE4D, PIK3R1, IRF1, POLR1C…
GO_AXON_DEVELOPMENT	508	51	1.06e-09	3.83e-08	PIK3CD, LYPLA2, MACF1, PTPRF, NGF, NTRK1, SPTA1, NRP1, PARD3, INPP5F, PAK1, GAB2, PVRL1, ROBO4, LRP1, PLXNC1, SSH1, SPTB, MAP1A, SEMA4B, MAPK8IP3, MYH10, BCL2, STK11, ITGA4, EPHA4, PLCG1, B4GALT5, ADNP, DOK5, RTN4R, MAPK1, SEMA3F, SEMA5B, PLXND1, EPHB1, SLIT2, APBB2, BMPR1B, PIK3R1, CYFIP2, PDLIM7, SYNGAP1, SRF, ISPD, GRB10, PTK2, BAI1, SEMA4D, FAM129B, NOTCH1
GO_REGULATION_OF_SUPRAMOLECULAR_FIBER_ORGANIZATION	345	40	1.12e-09	4.02e-08	ARHGEF10L, PRUNE, TMOD4, ARHGEF2, SPTA1, NRP1, SWAP70, PPFIA1, ARAP1, PAK1, HSPA8, SSH1, PXN, SPTB, MAP1A, TMOD3, SMAD3, AKAP13, MYO1C, TBCD, SPIRE1, FHOD3, EML2, CLASP1, WIPF1, ABI2, PREX1, PPM1F, ADD1, WDR1, SLIT2, PIK3R1, IQGAP2, MEF2C, SYNPO, LRRC16A, ARPC1B, PTK2B, CLU, KANK1
GO_REGULATION_OF_TRANS_SYNAPTIC_SIGNALING	433	46	1.16e-09	4.13e-08	TPRG1L, CLSTN1, SLC6A9, NGF, NTRK1, CPEB3, SSH1, CALM1, MAP1A, CHRNB4, GRIN2A, PRKCB, CDH1, ABR, GIT1, GRIK5, EPHA4, PLCB4, PLCG1, ZMYND8, ADNP, MAPK1, BCR, ADORA2A, GNAI2, NISCH, CACNA1D, EPHB1, SLC7A11, SLC1A3, MEF2C, SNCAIP, SYNPO, SYNGAP1, ITPR3, GRM4, SRF, AKAP12, PRKAR1B, RNF216, ACHE, PTK2B, STAR, PLAT, BAI1, ARC
GO_CELLULAR_CHEMICAL_HOMEOSTASIS	803	69	1.18e-09	4.17e-08	NADK, PLCH2, CD52, LCK, NUCKS1, CDH23, MCU, BNIP3, SWAP70, SLC39A13, LRP5, TPCN2, CD4, PTPN6, LRP6, LRP1, NR1H4, SPPL3, FOXO1, CLN5, RASA3, PCK2, PTGER2, CALM1, BDKRB1, SMAD3, GRIN2A, PRKCB, BZRAP1, MAFG, NEDD4L, BCL2, GNA15, SMARCA4, PTGER1, PIK3R2, PIK3R2, LPAR2, GRIK5, PTGIR, FPR2, TTC7A, MAP4K4, SLC4A10, TM9SF4, PLCG1, SLC9A8, MAPK1, TMPRSS6, ITPR1, CACNA1D, ADCY5, RAB7A, ATP2C1, TRA2B, HTT, …
GO_PROTEIN_MODIFICATION_BY_SMALL_PROTEIN_CONJUGATION	896	74	1.67e-09	5.91e-08	UBE2J2, MIB2, SPSB1, PEX14, UBR4, PTPN22, UBE2Q1, SDE2, BMI1, TOLLIP, PSMA1, PSMA1, SYVN1, ZBTB16, FBXL14, USP44, RNF34, KDM2B, CUL4A, DCUN1D2, PELI2, DCAF5, IFI27, AKT1, MTA1, RTF1, PSMA4, KLHL25, ASB7, AXIN1, UBE2I, UNKL, MGRN1, ZNRF1, NPEPPS, NUP85, UBE2O, RNF213, NEDD4L, BCL2, ATP5SL, HSPBP1, U2AF2, BCL11A, FBXO41, SPOPL, HDAC4, PTTG1IP, CRBN, ATG7, CAND2, UBE2E2, UBE2E1, USP4, RNF123, MSL2, …
GO_NEGATIVE_REGULATION_OF_CATALYTIC_ACTIVITY	793	68	1.69e-09	5.94e-08	RCC2, RPS6KA1, DHCR24, GFI1, PTPN22, NGF, TXNIP, SMYD3, LRP5, DLG2, SORL1, PTPN6, LRP6, USP44, TESC, RNF34, SERPINE3, FARP1, WARS, AKT1, CSK, TSC2, TERF2, WDR81, HEXIM1, PRPSAP1, TIMP2, RPTOR, SERPINB2, SERPINB8, ELL, URI1, PLAUR, HSPBP1, CRIM1, MGAT5, SH3BP4, PCIF1, PTPN1, ZGPAT, PPM1F, ADORA2A, COL7A1, GNAI2, ITIH1, MCM2, ZFYVE28, SLIT2, RHOH, SPINK2, LEF1, FNIP2, IQGAP2, GPR98, TNFAIP8, NPM1, …
GO_BLOOD_VESSEL_MORPHOGENESIS	660	60	1.77e-09	6.18e-08	HSPG2, JAK1, SARS, NRP1, ARHGAP22, BMPR1A, CREB3L1, SPI1, LRP5, ROBO4, FMNL3, LRP1, ZFP36L1, WARS, AKT1, DLL4, PRKCB, GPR56, EPN2, JUP, HOXB3, RNF213, CXCL17, PRKD2, ACVR1, SP100, PLCG1, STK4, LAMA5, SOX18, RUNX1, MYH9, TMPRSS6, MYLK, PLXND1, EPHB1, SLIT2, HPSE, ARHGAP24, LEF1, PDGFRB, COL23A1, CUL7, SRF, TNFAIP3, PDGFA, HDAC9, ITGB8, SRPK2, PTK2B, CHD7, ANGPT1, CASC7, AGO2, PTK2, BAI1, B4GALT1, …
GO_MYELOID_LEUKOCYTE_MEDIATED_IMMUNITY	548	53	1.88e-09	6.54e-08	KCNAB2, PIK3CD, UBR4, CD53, MNDA, QSOX1, TMEM63A, ALOX5, TSPAN14, AP2A2, TOLLIP, MS4A3, GAB2, HSPA8, PTPN6, RHOF, RASGRP1, B2M, RAB27A, ADAM10, CHRNB4, LAT, GALNS, ABR, JUP, UNC13D, TMC6, TIMP2, HMHA1, PLAUR, FPR2, ACTR1B, STK11IP, CPNE1, PDXK, MAPK1, BCR, NFAM1, ATG7, NBEAL2, IMPDH2, RAB7A, WDR1, HPSE, MANBA, IQGAP2, DOCK2, IGF2R, GUSB, IMPDH1, DGAT1, B4GALT1, PSMB7
GO_REGULATION_OF_CELL_MORPHOGENESIS_INVOLVED_IN_DIFFERENTIATION	296	36	2.08e-09	7.22e-08	RCC2, MACF1, NGF, NRP1, PAK1, LRP1, PLXNC1, SSH1, ADAM10, SEMA4B, UNC13D, NEDD4L, STK11, ACTN4, ABI2, EPHA4, PREX1, ADNP, RTN4R, FBLN1, SEMA3F, SEMA5B, KALRN, PLXND1, SLIT2, RREB1, NEDD9, LRRC16A, SYNGAP1, CUL7, SRF, CUX1, PTK2, ARC, KANK1, SEMA4D
GO_HEAD_DEVELOPMENT	764	66	2.18e-09	7.54e-08	SKI, HSPG2, SLC6A17, PHGDH, BCAN, GJC2, NRP1, H2AFY2, DLG5, BMPR1A, BNIP3, SLC1A2, PAK1, LRP6, CNTN1, LRP1, KDM2B, CLN5, DCT, MYO16, NDRG2, CALM1, CSK, BCL2A1, GRIN2A, NDE1, GPR56, CDH1, ANKRD11, GAS8, ABR, MYH10, HOXB3, CSNK1D, BCL2, MBP, CIC, SMG9, ALK, SLC4A10, RTN4R, MAPK1, BCR, LIMK2, AMIGO3, PTPRG, TRA2B, SLIT2, PPARGC1A, LEF1, SLC7A11, BASP1, SRF, CDK6, LAMB1, IMMP2L, EZH2, STAR, TACC1, CH…
GO_SENSORY_ORGAN_DEVELOPMENT	535	52	2.25e-09	7.72e-08	SKI, PRDM16, NPHP4, KCNQ4, NRP1, CDH23, KCNQ1, LRP5, C1QTNF5, MFRP, MFRP, PVRL1, LRP6, KDM2B, TTLL5, DLL4, SMAD3, IFT140, ABR, MYH10, SDK2, SMCHD1, BCL2, SMARCA4, SMG9, GPD2, ABI2, MAPK1, BCR, LIMK2, THRB, IMPDH2, LRIG1, MCM2, EPHB1, CLCN2, BMPR1B, LEF1, SLC7A11, GPR98, MAN2A1, TIFAB, PDE6A, PDGFRB, PTK7, SRF, SOBP, ACHE, CHD7, SCRIB, ANP32B, RXRA, NOTCH1
GO_MICROTUBULE_BASED_PROCESS	731	64	2.27e-09	7.76e-08	KIF1B, PEX14, MACF1, PRUNE, ARHGEF2, KIF21B, DISC1, PARD3, CCSER2, TUBGCP2, CKAP5, MAP3K11, CDK2AP2, PAK1, DLG2, SIK3, HSPA8, KIF21A, TUBA1A, DCTN2, IFT81, CCDC42B, DNAH10, CCDC88C, RASGRP1, STARD9, MAP1A, IFT140, MAPK8IP3, NDE1, E2F4, TERF2, GAS8, KIF1C, CHD3, DNAI2, CCDC40, CSNK1D, TBCD, SPIRE1, EML2, CLASP1, PARD3B, KIF3B, CEP250, MYH9, TUBGCP6, RASSF1, ZMYND10, DNAH1, HTT, NPM1, KIF6, CUL7, D…
GO_ESTABLISHMENT_OR_MAINTENANCE_OF_CELL_POLARITY	205	29	2.42e-09	8.22e-08	ARHGEF2, PARD3, DLG5, CKAP5, FAM89B, PAK1, DLG2, RHOF, CDC42BPB, NDE1, MYO18A, STK11, CLASP1, PARD3B, MYH9, FRMD4B, EPHB1, HTT, WDR1, RHOH, DOCK2, CAP2, PTK7, DST, CYTH3, PTK2B, PTK2, SCRIB, KANK1
GO_REGULATION_OF_BINDING	369	41	2.48e-09	8.39e-08	SKI, PEX14, EPB41, PTPRF, NGF, SPTA1, NUCKS1, DISC1, NRP1, PPP1CA, SORL1, LRP1, SPPL3, CLN5, AKT1, B2M, SMAD3, ZFPM1, GAS8, TMC8, BCL2, DOT1L, AES, ZBTB7A, PLAUR, ITGA4, EPHA4, SP100, HDAC4, CPNE1, STK4, ADNP, CRBN, PLXND1, EIF4G1, ADD1, LEF1, MEF2C, NSD1, ANGPT1, FAM129B
GO_POSITIVE_REGULATION_OF_NEURON_PROJECTION_DEVELOPMENT	271	34	2.59e-09	8.74e-08	MACF1, NGF, NTRK1, TRIM67, NRP1, DLG5, CPEB3, PAK1, CNTN1, LRP1, PLXNC1, LTK, NEDD4L, STK11, ITSN2, EPHA4, ZMYND8, ADNP, NCKIPSD, KALRN, PLXND1, SLIT2, SCARB2, DPYSL3, PACSIN1, CUL7, PTK7, SRF, FIG4, MAGI2, CUX1, EZH2, PTK2B, SEMA4D
GO_PHOSPHATIDYLINOSITOL_3_KINASE_SIGNALING	146	24	2.77e-09	9.28e-08	PIK3CD, NTRK1, PIK3C2B, PIK3AP1, PTPN6, ZFP36L1, ENTPD5, PPP2R5C, AKT1, RASGRP1, LTK, TSC2, MAZ, PIP5K1C, INSR, PIK3R2, PIK3R2, MAPK1, OSM, PIK3R1, PDGFRB, PDGFA, ANGPT1, PTK2, SEMA4D
GO_LIPID_BIOSYNTHETIC_PROCESS	668	60	2.78e-09	9.29e-08	PIK3CD, DHCR24, GFI1, PBX1, PIK3C2B, HSD11B1, ALOX5, SORBS1, INPP5F, HSD17B12, NR1H3, SF1, THRSP, FDX1, NR1H4, PITPNM2, PCK2, AKT1, LIPC, ABHD2, MBTPS1, SREBF1, DHRS7B, PHOSPHO1, BZRAP1, PGS1, CSNK1G2, PIP5K1C, PIK3R2, PIK3R2, PRKD2, FPR2, CERS6, AGPS, OSBPL6, PIKFYVE, SGPP2, CPNE1, B4GALT5, ABCG1, AGPAT3, SREBF2, SBF1, SCAP, MGLL, CLCN2, PPARGC1A, ELOVL6, INPP4B, PIK3R1, HSD17B4, FIG4, PDGFA, IS…
GO_AMEBOIDAL_TYPE_CELL_MIGRATION	446	46	2.97e-09	9.88e-08	RCC2, MACF1, DDR2, NRP1, PAK1, ARHGDIB, ACVR1B, KITLG, PXN, AKT1, DLL4, SEMA4B, JUP, CYGB, KANK2, PRKD2, MAP4K4, CLASP1, ACVR1, ITGA4, TNS1, SP100, PLCG1, LAMA5, SOX18, PPM1F, MYH9, IQSEC1, SEMA3F, PTPRG, FOXP1, SEMA5B, PLXND1, SLIT2, MEF2C, RREB1, SRF, HDAC9, PTK2B, ANGPT1, CASC7, AGO2, PTK2, BAI1, KANK1, SEMA4D, NOTCH1
GO_MITOTIC_CELL_CYCLE	998	79	3.2e-09	1.06e-07	RCC2, CDC7, GFI1, ARHGEF2, PBX1, GJC2, TUBGCP2, PSMA1, PSMA1, CKAP5, CDK2AP2, LRP5, PTPN6, TUBA1A, ACVR1B, ZNF385A, DCTN2, USP44, POLE, MYO16, CUL4A, TFDP1, RAD51B, ZFP36L1, FOXN3, VRK1, AKT1, TMOD3, USP3, SMAD3, PSMA4, NDE1, PRKCB, E2F4, MYH10, TTC19, CDC6, RECQL5, TIMP2, RPTOR, CSNK1D, TBCD, BCL2, INSR, KANK2, BRD4, PRMT1, CLASP1, ACVR1, DIS3L2, KIF3B, CEP250, TUBGCP6, UBE2E2, UBE2E1, CTDSPL, M…
GO_RESPIRATORY_SYSTEM_DEVELOPMENT	196	28	3.63e-09	1.2e-07	SKI, STK40, HSD11B1, DLG5, BMPR1A, PPP1CA, LRP6, ESRP2, SREBF1, CCDC40, SMCHD1, CIC, LAMA5, MAPK1, THRB, FGFRL1, LEF1, SLC7A11, BASP1, MAN2A1, PDGFRB, PTK7, SRF, PDGFA, PLOD3, CHD7, RSPO2, NOTCH1
GO_SYNAPSE_ORGANIZATION	404	43	3.78e-09	1.24e-07	CLSTN1, PTPRF, BCAN, NTRK1, NRP1, ARHGAP22, DLG5, NRXN2, DLG2, PVRL1, TUBA1A, SSH1, FARP1, ACTN1, ADAM10, CDH1, MYH10, SDK2, INSR, LPHN1, TANC1, ABI2, EPHA4, ZMYND8, ADNP, AMIGO3, SEMA3F, ERC2, KALRN, PLXND1, EPHB1, EIF4G1, SLC7A11, MEF2C, SYNPO, SYNGAP1, MAGI2, ACHE, NDRG1, PTK2, BAI1, ARC, SEMA4D
GO_BEHAVIOR	592	55	3.92e-09	1.28e-07	NPHP4, KCNA2, NGF, UBE2Q1, NTRK1, CDH23, CPEB3, INPP5F, SLC1A2, NRXN2, CPT1A, ZNF385A, ZFHX2, MTA1, GPR176, MAP1A, CHRNB4, GRIN2A, MAFG, BCL2, INSR, CIC, ALK, TANC1, SLC4A10, EPHA4, HDAC4, ADNP, COMT, ZDHHC8, MAPK1, ADORA2A, THRB, ADCY5, KALRN, EIF4G1, HTT, SLC7A11, SLC1A3, MEF2C, PJA2, TIFAB, SYNPO, SYNGAP1, ITPR3, SRF, SOBP, FIG4, PRKAR1B, STAR, CHD7, NCOA2, OXR1, ARC, PTGDS
GO_IMMUNE_RESPONSE_REGULATING_CELL_SURFACE_RECEPTOR_SIGNALING_PATHWAY	481	48	3.97e-09	1.29e-07	PIK3CD, LCK, PTPN22, MNDA, DENND1B, PSMA1, PSMA1, PAK1, GAB2, CD4, PTPN6, SPPL3, ELF1, CALM1, CSK, PSMA4, CREBBP, PRKCB, LAT, MYO1C, PLD2, BCL2, STK11, ICAM3, PIK3R2, PIK3R2, KCNN4, PRKD2, FPR2, WIPF1, PLCG1, RUNX1, MAPK1, GRAP2, NFAM1, NCKIPSD, FOXP1, ELF2, MYO10, FYB, PDE4D, PIK3R1, MEF2C, CYFIP2, CARD11, ARPC1B, IKBKB, PTK2, PSMB7, VAV2
GO_NEGATIVE_REGULATION_OF_CELL_DEVELOPMENT	332	38	4.15e-09	1.35e-07	SKI, RCC2, GFI1, ARHGEF2, PBX1, NRP1, BMPR1A, INPP5F, PAK1, SORL1, LRP1, B2M, IDH2, SEMA4B, GPR56, RAP1GAP2, BCL2, ACTN4, BCL11A, MAP4K4, EPHA4, RTN4R, FBLN1, THRB, SEMA3F, PTPRG, SEMA5B, GAK, SLIT2, DPYSL3, KIAA0319, SYNGAP1, DAAM2, ASAP1, PTK2, KANK1, SEMA4D, NOTCH1
GO_CELL_CYCLE_PHASE_TRANSITION	611	56	4.59e-09	1.48e-07	RCC2, CDC7, GFI1, PBX1, GJC2, PSMA1, PSMA1, CKAP5, CDK2AP2, PTPN6, TUBA1A, ACVR1B, ZNF385A, DCTN2, USP44, POLE, MYO16, CUL4A, TFDP1, RAD51B, ZFP36L1, FOXN3, AKT1, TMOD3, PSMA4, NDE1, E2F4, CDC6, RPTOR, CSNK1D, BCL2, KANK2, BRD4, UPF1, PRMT1, BRE, CLASP1, ACVR1, CEP250, UBE2E2, UBE2E1, CTDSPL, MCM2, EIF4G1, NPM1, TPD52L1, FBXO5, MAD1L1, FBXL18, CDK14, CDK6, EZH2, CHMP4C, RAD21, NSMCE2, NEK6, PSMB7
GO_REGULATION_OF_CELL_CYCLE_PHASE_TRANSITION	468	47	4.71e-09	1.51e-07	RCC2, CDC7, PBX1, GJC2, PSMA1, PSMA1, CKAP5, CDK2AP2, PTPN6, TUBA1A, ZNF385A, DCTN2, USP44, MYO16, CUL4A, TFDP1, RAD51B, ZFP36L1, FOXN3, AKT1, TMOD3, PSMA4, NDE1, E2F4, CDC6, RPTOR, CSNK1D, BCL2, KANK2, BRD4, PRMT1, BRE, CLASP1, CEP250, UBE2E2, UBE2E1, CTDSPL, EIF4G1, NPM1, FBXO5, MAD1L1, CDK6, EZH2, CHMP4C, RAD21, NSMCE2, NEK6, PSMB7
GO_CELLULAR_LIPID_METABOLIC_PROCESS	885	72	5.22e-09	1.67e-07	PLCH2, PIK3CD, HSPG2, LYPLA2, SLC27A3, PIK3C2B, ALOX5, INPP5F, PNPLA2, OSBPL5, DGKZ, AMBRA1, NR1H3, DAGLA, CPT1A, THRSP, DGKA, LRP1, CRYL1, GPC5, PCCA, PCK2, AKT1, CHRM5, LIPC, ACSBG1, ABHD2, LMF1, RP11-161M6.2, CES2, WDR81, SREBF1, DHRS7B, ABHD15, CYGB, PGS1, LPPR3, CSNK1G2, PIP5K1C, PIK3R2, PIK3R2, PRKD2, FPR2, TTC7A, CERS6, AGPS, PIKFYVE, SGPP2, PANK2, PLCG1, B4GALT5, ABCG1, AGPAT3, CERK, OSBP…
GO_DEFENSE_RESPONSE	1684	115	5.32e-09	1.69e-07	PIK3CD, HSPG2, AGBL4, JAK1, GFI1, PTPN22, ARHGEF2, MNDA, CD48, TNFSF4, ALOX5, PIK3AP1, BNIP3, SIGIRR, TOLLIP, PSMA1, PSMA1, NR1H3, PTPRCAP, PAK1, NLRX1, NFRKB, LAG3, CD4, PTPN6, IL23A, LRP1, SHMT2, NR1H4, PTGER2, IFI27, BDKRB1, AKT1, RASGRP1, B2M, RAB27A, SMAD3, PSMA4, CREBBP, POLR3E, LAT, CCL17, FANCA, ABR, MYO1C, HEXIM1, UNC13D, SEC14L1, NPLOC4, BCL2, SBNO2, ICAM3, PTGER1, BRD4, PGLYRP2, JAK3, …
GO_RESPONSE_TO_ABIOTIC_STIMULUS	1211	90	5.57e-09	1.76e-07	NPHP4, TNFRSF8, LRRC8D, TXNIP, ARHGEF2, NTRK1, FMO1, NUCKS1, SDE2, HSPA14, BNIP3, PSMA1, PSMA1, SLC1A2, NRXN2, MALAT1, RBM4, PPP1CA, PAK1, HSPA8, RNF34, FOXO1, ZFP36L1, CALM1, BDKRB1, AKT1, MTA1, SMAD3, PSMA4, CREBBP, VASN, GRIN2A, NFAT5, CBFA2T3, GUCY2D, MFAP4, JUP, NPEPPS, BRIP1, NUP85, RECQL5, CYGB, RPTOR, BCL2, STK11, ACTN4, BRE, TANC1, TANK, SLC4A10, HDAC4, TM9SF4, MAPK1, BRD1, ITPR1, ATG7, …
GO_REGULATION_OF_INTRACELLULAR_TRANSPORT	425	44	5.81e-09	1.83e-07	UBE2J2, INPP5F, CHRM1, EHD1, RBM4, PAK1, GAB2, SORL1, CPSF6, LCP1, CALM1, IFI27, SMAD3, PRKCB, FAM65A, CDH1, MYO1C, SREBF1, GIT1, JUP, NPEPPS, UNC13D, USP36, MAP2K2, PIK3R2, PIK3R2, GRIK5, NUCB1, PREB, SP100, TM9SF4, PTPN1, MAPK1, ADORA2A, HPS4, SREBF2, EDEM1, CACNA1D, PIK3R1, ANGPT1, ARC, SCRIB, ANP32B, SEC16A, ABCA2
GO_REGULATION_OF_WNT_SIGNALING_PATHWAY	351	39	6.03e-09	1.89e-07	SKI, NPHP4, MACF1, DISC1, BICC1, PSMA1, PSMA1, PPP1CA, LRP6, IGFBP6, LRP1, FOXO1, SMAD3, PSMA4, AXIN1, TSC2, JUP, RNF213, CSNK1D, APCDD1, STK11, CSNK1G2, AES, SMARCA4, STK4, RUNX1, LEF1, DEPDC1B, CSNK1G3, DAAM2, PTK7, TNFAIP3, GRB10, CDK14, RSPO2, KANK1, MLLT3, GNAQ, PSMB7, NOTCH1
GO_CELLULAR_RESPONSE_TO_LIPID	601	55	6.64e-09	2.08e-07	HEYL, GFI1, PTPN22, TNFSF4, ESRRG, SMYD3, SIGIRR, NR1H3, ESRRA, CPT1A, PAK1, FDX1, LRP6, NR1H4, TESC, NCOR2, FOXO1, PCK2, PTGER2, ZFP36L1, AKT1, LTK, AKAP13, ABHD2, AXIN1, UBE2I, PRPF8, SREBF1, SBNO2, ZBTB7A, SMARCA4, KANK2, UPF1, URI1, NRIP1, RUNX1, MAPK1, BCR, THRB, FOXP1, ADCY5, PPARGC1A, LEF1, TNIP3, PDE4D, MEF2C, LY86, PTK7, CDK19, TNFAIP3, PTK2B, CLU, STAR, ADAMTS13, RXRA
GO_CELLULAR_RESPONSE_TO_DNA_DAMAGE_STIMULUS	841	69	7.79e-09	2.42e-07	CDC7, MNDA, NUCKS1, KDM2A, PAK1, NFRKB, CBX5, ZNF385A, DYRK2, POLE, FOXO1, CUL4A, TFDP1, RAD51B, KIAA0247, FOXN3, AKT1, MTA1, USP3, MORF4L1, BCL2A1, NTHL1, INO80E, E2F4, TERF2, USP10, FANCA, CBX1, BRIP1, RECQL5, NPLOC4, SMCHD1, SPIRE1, BCL2, POLR2E, STK11, DOT1L, ZBTB7A, CHAF1A, BRD4, UPF1, PRMT1, BRE, TANK, SP100, PTTG1IP, MAPK1, THOC5, POLR2F, UBE2E2, ATRIP, FOXP1, BCL6, WHSC1, FNIP2, WDR70, PI…
GO_ACTIN_FILAMENT_BUNDLE_ORGANIZATION	154	24	8.23e-09	2.55e-07	ARHGEF10L, NRP1, SORBS1, SWAP70, PPFIA1, ARAP1, PAK1, PXN, RHOF, LCP1, ACTN1, SMAD3, SPIRE1, ACTN4, CLASP1, PPM1F, ADD1, PIK3R1, DPYSL3, SYNPO, NEDD9, LRRC16A, SRF, PTK2B
GO_MODIFICATION_DEPENDENT_MACROMOLECULE_CATABOLIC_PROCESS	623	56	9.12e-09	2.82e-07	UBE2J2, SPSB1, EXOSC10, UBR4, UBXN11, TRIM67, TOLLIP, PSMA1, PSMA1, SYVN1, FBXL14, USP44, RNF34, VPS37B, CUL4A, IFI27, PPP2R5C, AKT1, MTA1, MAP1A, USP3, PSMA4, KLHL25, AXIN1, UBE2I, ZNRF1, USP10, CBFA2T3, WDR81, KCTD2, USP36, RNF213, NPLOC4, CSNK1D, NEDD4L, ATP5SL, HSPBP1, SPOPL, DIS3L2, CRBN, EDEM1, UBE2E1, STT3B, USP4, FHIT, RNF175, TRIM39, CUL7, TNFAIP3, FBXO5, FBXL18, RNF216, USP42, PTK2B, CL…
GO_ADHERENS_JUNCTION_ASSEMBLY	89	18	9.19e-09	2.83e-07	RCC2, MACF1, NRP1, DLG5, SORBS1, LRP1, ACTN1, SMAD3, TBCD, BCL2, PIP5K1C, MAP4K4, CLASP1, LAMA5, PPM1F, PTPRK, PTK2B, PTK2
GO_CELLULAR_RESPONSE_TO_DRUG	358	39	1.04e-08	3.2e-07	PTPN22, ARHGEF2, NTRK1, RGS8, CHRM3, SMYD3, BNIP3, KCNQ1, SPI1, CHRM1, FDX1, HNRNPA1, SSH1, FOXO1, PCK2, CHRM5, TRAP1, CDH1, JUP, RECQL5, PYCR1, GNA15, BCL11A, MAPK1, PPM1F, ATG7, GNAI2, ADCY5, SLIT2, PPARGC1A, MEF2C, MAP3K5, TNFAIP3, NOD1, EZH2, STAR, SPIDR, TP53INP1, GNAQ
GO_PROTEIN_LOCALIZATION_TO_MEMBRANE	613	55	1.32e-08	4.02e-07	ARHGEF16, CLSTN1, MACF1, PARD3, RPS24, TSPAN14, SORBS1, NRXN2, PPFIA1, PAK1, DLG2, LRP6, LRP1, SSH1, TESC, VPS37B, TFDP1, CALM1, AKT1, PACS2, ADAM10, CSK, GRIN2A, RPS15A, CDH1, MYO1C, AP2B1, JUP, GGA3, EPB41L3, BCL2, GRIK5, TTC7A, ITGA4, SNAP25-AS1, TM9SF4, ZMYND8, LAMA5, MICALL1, SAMM50, AP2M1, GAK, ANK2, SLC7A11, FYB, RPL37, PIK3R1, SYNGAP1, PACSIN1, GET4, MAGI2, IKBKB, SCRIB, RPL12, SEC16A
GO_INFLAMMATORY_RESPONSE	714	61	1.33e-08	4.05e-07	PIK3CD, HSPG2, TNFSF4, ALOX5, PIK3AP1, SIGIRR, TOLLIP, PSMA1, PSMA1, NR1H3, NLRX1, NFRKB, IL23A, LRP1, NR1H4, PTGER2, BDKRB1, AKT1, RASGRP1, SMAD3, LAT, CCL17, FANCA, ABR, UNC13D, SBNO2, PTGER1, BRD4, PGLYRP2, CXCL17, PTGIR, FPR2, NLRP12, IL1R1, ACVR1, HDAC4, BCR, ADORA2A, OSM, NFAM1, FOXP1, CD96, MGLL, SUCNR1, BCL6, BMPR1B, TNIP3, PJA2, HNRNPA0, TNIP1, F12, LY86, NT5E, CDK19, TNFAIP3, HDAC9, NOD…
GO_ENDOMEMBRANE_SYSTEM_ORGANIZATION	422	43	1.38e-08	4.17e-07	PLEKHM2, SPTA1, STX6, COG2, ATL3, SNX19, ZNF385A, VPS37B, VRK1, AKT1, RAB27A, PRKCB, RILP, MYH10, MYO18A, NPLOC4, CSNK1D, EPB41L3, MAP2K2, CLASP1, STAM2, DOPEY2, MAPK1, MICALL1, ALS2CL, RAB7A, GAK, HTT, TMEM33, SPINK2, SCARB2, ANK2, PACSIN1, CUL7, GET4, XKR6, CLU, VCPIP1, CHMP4C, ASAP1, NDRG1, NEK6, SEC16A
GO_CELLULAR_RESPONSE_TO_PEPTIDE	377	40	1.43e-08	4.31e-07	PTPN22, ARHGEF2, NUCKS1, SORBS1, PTPRE, ESRRA, PAK1, LRP1, NR1H4, PXN, FOXO1, PCK2, ZFP36L1, AKT1, CSK, TSC2, PRKCB, MYO1C, SREBF1, CDC6, BRIP1, INSR, JAK3, PIK3R2, PIK3R2, FPR2, ITGA4, EPHA4, PTPN1, GNAI2, ADCY5, PIK3R1, PRKAR1B, HDAC9, NOD1, GRB10, ATP6V1B2, STAR, ATP6V1H, PTK2, KANK1
GO_NEGATIVE_REGULATION_OF_CELL_ADHESION	276	33	1.47e-08	4.42e-07	RCC2, YTHDF2, PTPN22, TNFSF4, DLG5, SWAP70, LAG3, PTPN6, ARHGDIB, LRP1, PLXNC1, AKT1, ADAM10, CDH1, TBCD, MBP, JAK3, ACTN4, MAP4K4, RUNX1, PPM1F, ADORA2A, FBLN1, PLXND1, BCL6, PIK3R1, IRF1, MAD1L1, ANGPT1, PTK2, KANK1, SEMA4D, NOTCH1
GO_NEGATIVE_REGULATION_OF_CELL_CYCLE	632	56	1.5e-08	4.49e-07	ZBTB17, DHCR24, CDC7, SDE2, GJC2, BMI1, EPC1, PSMA1, PSMA1, CDK2AP2, CBX5, ZNF385A, USP44, MYO16, CUL4A, TFDP1, ZFP36L1, FOXN3, SMAD3, PSMA4, E2F4, TERF2, CDC6, HEXIM1, BRIP1, RECQL5, TIMP2, RPTOR, BCL2, STK11, DOT1L, KANK2, PRMT1, BRE, THOC5, CTDSPL, ATRIP, RASSF1, BCL6, APBB2, IRF1, NPM1, PTPRK, TNFAIP3, FBXO5, MAD1L1, MAGI2, CDK6, EZH2, PRKAG2, TRIM35, CHMP4C, TP53INP1, RAD21, SCRIB, PSMB7, NO…
GO_NEGATIVE_REGULATION_OF_LOCOMOTION	378	40	1.54e-08	4.58e-07	NRP1, DLG5, BMPR1A, ARHGDIB, LRP1, AKT1, DLL4, ABHD2, IDH2, SEMA4B, GPR56, CDH1, ABR, JUP, CYGB, BCL2, CLASP1, SP100, ZMYND8, BCR, ADORA2A, FBLN1, SEMA3F, NISCH, PTPRG, SEMA5B, SLIT2, PPARGC1A, MEF2C, DPYSL3, TRIM26, SRF, PTPRK, MAGI2, TRIM35, TP53INP1, BAI1, KANK1, SEMA4D, NOTCH1
GO_ESTABLISHMENT_OF_PROTEIN_LOCALIZATION_TO_ORGANELLE	552	51	1.72e-08	5.09e-07	UBE2J2, PEX14, VPS13D, TXNIP, TIMM23B, H2AFY2, RPS24, SORL1, HSPA8, VPS37B, MIPEP, TFDP1, CALM1, AKT1, SMAD3, TSC2, RPS15A, CDH1, MBTPS1, SREBF1, AP2B1, JUP, NPEPPS, NUP85, USP36, BCL2, TIMM44, PIK3R2, PIK3R2, AGPS, SNAP25-AS1, PTTG1IP, MAPK1, HPS4, SREBF2, SAMM50, RAB7A, SCARB2, RPL37, IPO11, PIK3R1, HSD17B4, TNFAIP3, IMMP2L, CLU, SPIDR, ANGPT1, ARC, SCRIB, RPL12, NUP188, CRAT
GO_NEGATIVE_REGULATION_OF_PHOSPHORYLATION	441	44	1.76e-08	5.19e-07	PTPN22, SMYD3, PARD3, INPP5F, LRP5, SORL1, PTPN6, LRP6, TESC, FOXO1, NDRG2, CALM1, BDKRB1, WARS, AKT1, CSK, TSC2, HEXIM1, RPTOR, PIK3R2, PIK3R2, NLRP12, PTPN1, ZGPAT, PPM1F, ADORA2A, FBLN1, CTDSPL, MECOM, EIF4G1, ZFYVE28, SLIT2, PPARGC1A, RHOH, PDE4D, TNIP1, NPM1, TNFAIP3, PRKAR1B, GRB10, PRKRIP1, PRKAG2, ANGPT1, GNAQ, SEMA4D
GO_CELLULAR_COMPONENT_DISASSEMBLY	537	50	1.85e-08	5.43e-07	PEX14, VPS13D, TMOD4, DAP3, ARHGEF2, SPTA1, DDR2, BNIP3, SWAP70, AMBRA1, CKAP5, ATG2A, PPP1CA, MMP13, HSPA8, LRP6, LRP1, LCP1, SPTB, VRK1, MAP1A, TMOD3, ADAM10, AXIN1, MRPL28, TSC2, PRKCB, SREBF1, USP36, TIMP2, INSR, SMARCA4, UPF1, CLASP1, ATG9A, EPHA4, MRPL44, TMPRSS6, SREBF2, ATG7, GAK, ADD1, HTT, WDR1, PPARGC1A, LRRC16A, HMGA1, BMP1, ASPH, NEK6
GO_NEGATIVE_REGULATION_OF_CELL_DEATH	1003	77	1.88e-08	5.5e-07	RPS6KA1, STK40, DHCR24, NGF, ARHGEF2, NTRK1, TNFSF18, NRP1, BNIP3, CREB3L1, AMBRA1, SYVN1, SORL1, LRP6, PDE3A, ZNF385A, LRP1, KITLG, NR1H4, CHST11, RNF34, KDM2B, FOXO1, AKT1, LTK, SMAD3, BCL2A1, TRAP1, MAZ, MNT, MYO18A, AP2B1, PYCR1, BCL2, SERPINB2, KANK2, JAK3, URI1, PLAUR, BRE, MAP4K4, ACVR1, PTPN1, ADNP, PTTG1IP, ADORA2A, IL2RB, ATG7, GNAI2, FOXP1, MECOM, EIF4G1, BCL6, HTT, PPARGC1A, APBB2, LE…
GO_EMBRYO_DEVELOPMENT_ENDING_IN_BIRTH_OR_EGG_HATCHING	621	55	2.05e-08	5.98e-07	SKI, SLC25A34, CCDC24, PHGDH, PBX1, SEC24C, BMPR1A, AMBRA1, MFRP, MFRP, LRP6, ACVR1B, CHST11, KDM2B, CUL4A, ZFP36L1, AKT1, RTF1, ADAM10, SMAD3, IFT140, TSC2, XYLT1, ANKRD11, MYH10, HOXB3, HOXB4, MAFG, ELL, PRMT1, PTPN18, ACVR1, EIF2S2, PLCG1, STK4, SOX18, MAPK1, MYH9, MAFF, MBNL1, ADD1, LEF1, MEF2C, MAN2A1, PTK7, SRF, RUNX2, MTHFD1L, RALA, PLOD3, CHD7, ANGPT1, ZFAT, SCRIB, RXRA, NOTCH1
GO_ANTIGEN_RECEPTOR_MEDIATED_SIGNALING_PATHWAY	294	34	2.07e-08	6.02e-07	PIK3CD, LCK, PTPN22, MNDA, DENND1B, PSMA1, PSMA1, PAK1, CD4, PTPN6, SPPL3, ELF1, CSK, PSMA4, PRKCB, LAT, BCL2, STK11, PIK3R2, PIK3R2, KCNN4, PRKD2, PLCG1, RUNX1, MAPK1, GRAP2, NFAM1, FOXP1, ELF2, FYB, PDE4D, PIK3R1, MEF2C, CARD11, IKBKB, PSMB7
GO_NUCLEAR_TRANSPORT	338	37	2.18e-08	6.3e-07	TXNIP, NXF1, RBM4, HNRNPA1, XPOT, CPSF6, IFI27, AKT1, SMAD3, ANP32A, AKAP13, TSC2, XPO6, CDH1, MBTPS1, SMG6, JUP, NUP85, PIK3R2, PIK3R2, UPF1, U2AF2, SP100, PTTG1IP, MAPK1, THOC5, POLDIP3, FYTTD1, IPO11, PIK3R1, NPM1, CCHCR1, HMGA1, BACH2, CPSF4, ANGPT1, ANP32B, NUP188
GO_REGULATION_OF_RESPONSE_TO_EXTERNAL_STIMULUS	779	64	2.58e-08	7.44e-07	PTPRF, TNFSF4, NRP1, PIK3AP1, INPP5F, SIGIRR, SWAP70, PSMA1, PSMA1, NR1H3, NLRX1, IL23A, LRP1, NR1H4, CALM1, ADAM10, SMAD3, SEMA4B, FANCA, ABR, GUCY2D, SEC14L1, NPLOC4, SERPINB2, SBNO2, KANK2, BRD4, PGLYRP2, CXCL17, PLAUR, PRKD2, FPR2, NLRP12, IL1R1, CLASP1, EPHA4, RTN4R, PPM1F, BCR, ADORA2A, OSM, TMPRSS6, SEMA3F, FOXP1, SEMA5B, MGLL, SUCNR1, BCL6, SLIT2, HPSE, PDE6A, PDGFRB, TNIP1, F12, LY86, NT…
GO_CELL_DIVISION	592	53	2.59e-08	7.44e-07	RCC2, EPB41, CDC7, TXNIP, ARHGEF2, SDE2, PARD3, CKAP5, PPP1CA, CDK2AP2, ZBTB16, TUBA1A, USP44, DCT, CALM1, VRK1, RAB11FIP3, UBE2I, NDE1, MYH10, TTC19, GIT1, CDC6, HOXB4, BRIP1, RECQL5, SEPT9, SPIRE1, BRE, USP39, CLASP1, PARD3B, DIS3L2, KIF3B, OSM, MYH9, GNAI2, LEF1, NEDD9, CUL7, FBXO5, PDGFA, MAD1L1, MACC1, RALA, CDK14, CDK6, TACC1, CHMP4C, RAD21, NSMCE2, NEK6, NOTCH1
GO_EMBRYONIC_MORPHOGENESIS	577	52	2.82e-08	8.08e-07	SKI, ZBTB17, YTHDF2, KCNQ4, PBX1, BMPR1A, LRP5, ZBTB16, LRP6, CHST11, KDM2B, ZFP36L1, DLL4, RTF1, RBPMS2, SMAD3, IFT140, TSC2, CREBBP, ABR, HOXB3, HOXB4, ITGB4, CCDC40, LAMA3, MBP, CLASP1, ACVR1, ITGA4, STK4, LAMA5, SOX18, MAPK1, BCR, COL7A1, LRIG1, MBNL1, LEF1, MEF2C, TIFAB, PTK7, SRF, RUNX2, SOBP, MTHFD1L, HOXA10, RALA, LAMB1, CHD7, RSPO2, SCRIB, NOTCH1
GO_MEMBRANE_ORGANIZATION	869	69	2.84e-08	8.09e-07	CLSTN1, PLEKHM2, CD2, SPTA1, STX6, SEC24C, BNIP3, AP2A2, NRXN2, HSPA8, CD4, PLEKHA8P1, SSH1, TFDP1, STXBP6, CALM1, VRK1, AKT1, GLDN, PRKCB, RILP, MYH10, EPN2, MYO18A, AP2B1, CSNK1D, EPB41L3, SPIRE1, BCL2, MBP, PIP5K1C, EPS15L1, GRIK5, KCNN4, PREB, ARHGAP25, MARCO, STAM2, ZMYND8, MYH9, MICALL1, SAMM50, ATG7, COL7A1, RAB7A, AP2M1, GAK, TBC1D1, SCARB2, ANK2, SLC7A11, DOCK2, KIAA0319, PACSIN1, IGF2R,…
GO_NEGATIVE_REGULATION_OF_NEURON_PROJECTION_DEVELOPMENT	152	23	2.96e-08	8.39e-07	GFI1, NRP1, INPP5F, LRP1, B2M, SEMA4B, RAP1GAP2, BCL11A, MAP4K4, EPHA4, RTN4R, SEMA3F, PTPRG, SEMA5B, GAK, SLIT2, DPYSL3, KIAA0319, SYNGAP1, ASAP1, PTK2, KANK1, SEMA4D
GO_REGULATION_OF_PROTEIN_BINDING	216	28	3.16e-08	8.93e-07	PEX14, EPB41, PTPRF, SPTA1, DISC1, NRP1, PPP1CA, SORL1, LRP1, SPPL3, AKT1, B2M, ZFPM1, GAS8, TMC8, BCL2, AES, ITGA4, EPHA4, HDAC4, STK4, ADNP, CRBN, PLXND1, ADD1, LEF1, MEF2C, ANGPT1
GO_NEURON_PROJECTION_GUIDANCE	271	32	3.26e-08	9.19e-07	PIK3CD, LYPLA2, NTRK1, SPTA1, NRP1, GAB2, PVRL1, ROBO4, LRP1, PLXNC1, SPTB, SEMA4B, MYH10, EPHA4, PLCG1, DOK5, MAPK1, SEMA3F, SEMA5B, PLXND1, EPHB1, SLIT2, APBB2, BMPR1B, PIK3R1, CYFIP2, PDLIM7, ISPD, GRB10, PTK2, SEMA4D, FAM129B
GO_REGULATION_OF_CELL_CYCLE_PROCESS	785	64	3.43e-08	9.63e-07	ZBTB17, RCC2, YTHDF2, CDC7, PBX1, SDE2, GJC2, BMI1, EPC1, PSMA1, PSMA1, CKAP5, CDK2AP2, LRP5, PTPN6, PDE3A, TUBA1A, CBX5, ZNF385A, DCTN2, USP44, MYO16, CUL4A, TFDP1, RAD51B, ZFP36L1, FOXN3, CALM1, AKT1, TMOD3, PSMA4, RAB11FIP3, NDE1, E2F4, TERF2, GIT1, CDC6, RPTOR, CSNK1D, BCL2, INSR, KANK2, BRD4, PRMT1, BRE, CLASP1, KIF3B, CEP250, UBE2E2, UBE2E1, CTDSPL, EIF4G1, BCL6, PDGFRB, NPM1, CUL7, FBXO5, …
GO_CELLULAR_PROTEIN_CONTAINING_COMPLEX_ASSEMBLY	1112	82	3.78e-08	1.06e-06	SRSF10, WDR77, PRUNE, TMOD4, SPTA1, SMYD3, H2AFY2, TUBGCP2, NAP1L4, CKAP5, SF1, PAK1, CPSF6, ATXN2, CCDC42B, PXN, CUL4A, STXBP6, SPTB, BRF1, TMOD3, SMAD3, CELF6, CELF6, EDC3, AXIN1, CORO7, NDE1, MYO1C, PRPF8, TTC19, AP2B1, DNAI2, CCDC40, CSNK1D, TBCD, SPIRE1, FHOD3, PSTPIP2, CHAF1A, SMARCA4, LSM14A, ATP5SL, EML2, USP39, CLASP1, WIPF1, ABI2, SNAP25-AS1, TM9SF4, PREX1, PRPF6, EIF3L, SAMM50, TUBGCP6…
GO_RETINA_DEVELOPMENT_IN_CAMERA_TYPE_EYE	142	22	3.8e-08	1.06e-06	SKI, NPHP4, NRP1, LRP5, MFRP, MFRP, PVRL1, LRP6, TTLL5, DLL4, IFT140, MYH10, SDK2, SMARCA4, THRB, IMPDH2, CLCN2, BMPR1B, MAN2A1, PDE6A, PDGFRB, ACHE, CHD7
GO_PEPTIDYL_THREONINE_MODIFICATION	119	20	3.88e-08	1.07e-06	CDC7, GALNT2, PARD3, ACVR1B, CALM1, VRK1, AKT1, AXIN1, PRKCB, RPTOR, CSNK1D, BCL2, CSNK1G2, PRKD2, ACVR1, MAPK1, EIF4G1, GALNTL6, CSNK1G3, PRKAG2
GO_RESPONSE_TO_ORGANIC_CYCLIC_COMPOUND	912	71	3.91e-08	1.08e-06	KIF1B, HEYL, TXNIP, ESRRG, SMYD3, RNLS, KCNQ1, NR1H3, ESRRA, CPT1A, TPCN2, PAK1, FDX1, CD4, LRP6, PDE3A, SHMT2, NR1H4, SSH1, NCOR2, FOXO1, PCK2, PTGER2, ZFP36L1, CALM1, AKT1, ACSBG1, AKAP13, ABHD2, AXIN1, UBE2I, ABCA3, CDH1, FUK, SREBF1, JUP, RECQL5, BCL2, ZBTB7A, SMARCA4, KANK2, URI1, NRIP1, RUNX1, COMT, MAPK1, ADORA2A, ATG7, THRB, FOXP1, ADCY5, SLIT2, PPARGC1A, LEF1, SLC7A11, PDE4D, MEF2C, PDGF…
GO_PLATELET_MORPHOGENESIS	21	9	4.07e-08	1.12e-06	PTPN6, ZNF385A, ACTN1, ZFPM1, MYH9, NBEAL2, WDR1, MEF2C, SRF
GO_REGULATION_OF_ACTIN_FILAMENT_ORGANIZATION	260	31	4.26e-08	1.17e-06	ARHGEF10L, TMOD4, SPTA1, NRP1, SWAP70, PPFIA1, ARAP1, PAK1, SSH1, PXN, SPTB, TMOD3, SMAD3, MYO1C, SPIRE1, FHOD3, CLASP1, WIPF1, ABI2, PREX1, PPM1F, ADD1, WDR1, SLIT2, PIK3R1, IQGAP2, SYNPO, LRRC16A, ARPC1B, PTK2B, KANK1
GO_PROTEIN_AUTOPHOSPHORYLATION	233	29	4.48e-08	1.22e-06	LCK, NTRK1, DDR2, MAP3K11, PAK1, ACVR1B, CALM1, VRK1, PPP2R5C, AKT1, CLK3, CSK, STK11, CSNK1G2, MAP2K2, INSR, PRKD2, NLRP12, ALK, EPHA4, STK4, BCR, EPHB1, PDGFRB, PDGFA, PTK2B, PTK2, DAPK1, NEK6
GO_POSITIVE_REGULATION_OF_CELLULAR_COMPONENT_BIOGENESIS	521	48	4.9e-08	1.33e-06	NPHP4, CLSTN1, ARHGEF10L, NTRK1, NRP1, DLG5, SWAP70, ARAP1, PAK1, PXN, LCP1, CUL4A, WARS, SMAD3, MYO1C, SEPT9, SPIRE1, LPHN1, MAP4K4, CLASP1, WIPF1, ABI2, HDAC4, ZMYND8, ADNP, PPM1F, AMIGO3, ZMYND10, RAB7A, EPHB1, EIF4G1, HTT, LDB2, FNIP2, IQGAP2, DPYSL3, SYNPO, TENM2, LRRC16A, SRF, RALA, ARPC1B, PTK2B, CLU, SPIDR, ASAP1, BAI1, SEMA4D
GO_NEGATIVE_REGULATION_OF_NERVOUS_SYSTEM_DEVELOPMENT	305	34	5.14e-08	1.39e-06	SKI, GFI1, ARHGEF2, PBX1, NRP1, BMPR1A, INPP5F, SORL1, LRP1, B2M, IDH2, SEMA4B, GPR56, RAP1GAP2, BCL11A, MAP4K4, EPHA4, RTN4R, THRB, SEMA3F, PTPRG, SEMA5B, GAK, SLIT2, DPYSL3, KIAA0319, SYNGAP1, DAAM2, FIG4, ASAP1, PTK2, KANK1, SEMA4D, NOTCH1
GO_INTEGRIN_MEDIATED_SIGNALING_PATHWAY	99	18	5.26e-08	1.42e-06	RCC2, NRP1, ITGBL1, ADAM10, LAT, ITGB4, ITGA4, LAMA5, MYH9, ITGA9, FYB, NEDD9, DST, ITGB8, PTK2B, PTK2, TLN1, ADAMTS13
GO_ORGANIC_ACID_METABOLIC_PROCESS	901	70	5.28e-08	1.42e-06	LYPLA2, YARS, CTPS1, AKR1A1, SARS, PHGDH, SLC27A3, FMO1, PFKFB2, SEPHS1, ALOX5, CARS, PSMA1, PSMA1, HSD17B12, NR1H3, DAGLA, CPT1A, CSAD, SHMT2, NR1H4, CRYL1, PCCA, PCK2, WARS, AKT1, LIPC, ACSBG1, PSMA4, ABHD2, IDH2, AMDHD2, CES2, SLC7A6, SLC7A5, SREBF1, CYGB, PYCR1, SLC16A3, PEPD, SUCLG1, OSBPL6, D2HGDH, PANK2, COMT, XYLB, SCAP, HGD, MGLL, PPARGC1A, ELOVL6, SLC7A11, NDUFS6, SLC1A3, HSD17B4, P4HA2…
GO_NEGATIVE_REGULATION_OF_ORGANELLE_ORGANIZATION	380	39	5.3e-08	1.42e-06	SKI, EXOSC10, TMOD4, ARHGEF2, SPTA1, BNIP3, SWAP70, SPI1, PPFIA1, ARAP1, HNRNPA1, USP44, HNRNPC, SPTB, AKT1, TMOD3, TSC2, TERF2, SMG6, TBCD, FHOD3, EML2, ATAD2B, CLASP1, MCM2, RAB7A, IQCJ-SCHIP1, ADD1, SLIT2, PPARGC1A, NPM1, JARID2, LRRC16A, HMGA1, FBXO5, MAD1L1, CLU, RAD21, KANK1
GO_REGULATION_OF_INTRACELLULAR_PROTEIN_TRANSPORT	235	29	5.41e-08	1.45e-06	UBE2J2, CHRM1, PAK1, SORL1, LCP1, IFI27, SMAD3, FAM65A, CDH1, MYO1C, SREBF1, JUP, NPEPPS, USP36, PIK3R2, PIK3R2, NUCB1, SP100, TM9SF4, PTPN1, MAPK1, HPS4, SREBF2, EDEM1, PIK3R1, ANGPT1, ARC, SCRIB, ANP32B, SEC16A
GO_EPITHELIUM_DEVELOPMENT	1273	90	5.65e-08	1.5e-06	SKI, HEYL, WDR77, PHGDH, TXNIP, NTRK1, PBX1, NRP1, H2AFY2, DLG5, BMPR1A, AP2A2, TOLLIP, PSMA1, PSMA1, AMBRA1, PPP1CA, LRP5, CPT1A, PAK1, LRP6, ACVR1B, KDM2B, PCK2, TGM1, ZFP36L1, AKT1, DLL4, SMAD3, PSMA4, IFT140, TSC2, E2F4, ESRP2, AP2B1, KRT36, JUP, HOXB4, CCDC40, MAFG, APCDD1, BCL2, KANK2, PRKD2, CLASP1, ACVR1, ABI2, EPHA4, STK4, LAMA5, SOX18, RUNX1, MAPK1, MAFF, THRB, FOXP1, PLXND1, AP2M1, ADD…
GO_T_CELL_RECEPTOR_SIGNALING_PATHWAY	196	26	6.06e-08	1.61e-06	PIK3CD, LCK, PTPN22, DENND1B, PSMA1, PSMA1, PAK1, CD4, PTPN6, SPPL3, ELF1, CSK, PSMA4, LAT, STK11, PIK3R2, PIK3R2, KCNN4, PRKD2, PLCG1, MAPK1, GRAP2, FYB, PDE4D, PIK3R1, CARD11, IKBKB, PSMB7
GO_APOPTOTIC_SIGNALING_PATHWAY	591	52	6.13e-08	1.62e-06	LCK, NGF, DAP3, ARHGEF2, NRP1, BNIP3, CREB3L1, CD5, SYVN1, PPP1CA, ACVR1B, ZNF385A, DYRK2, KITLG, RNF34, CUL4A, TFDP1, IFI27, AKT1, PDIA3, SMAD3, BCL2A1, TRAP1, MAZ, MNT, TMC8, BCL2, STK11, URI1, PLAUR, ACVR1, SP100, STK4, PTPN1, DIDO1, PTTG1IP, PPM1F, ADORA2A, ITPR1, GNAI2, FHIT, HTT, BMPR1B, FNIP2, PIK3R1, TRIM39, TPD52L1, BCLAF1, MAP3K5, TNFAIP3, CLU, DAPK1
GO_MUSCLE_CELL_DIFFERENTIATION	367	38	6.21e-08	1.63e-06	SKI, CD53, TMOD4, SMYD3, EPC1, LDB3, EHD1, RBM4, PAK1, AKT1, TMOD3, RBPMS2, AKAP13, TMEM204, MYH10, FHOD3, BCL2, PTBP1, TCF3, ACVR1, TANC1, HDAC4, RBM38, CXADR, MYH9, WDR1, ANK2, MEF2C, PDGFRB, MAML1, SRF, HDAC9, EZH2, BAI1, PGM5, FAM129B, RXRA, NOTCH1
GO_CELL_PROJECTION_ASSEMBLY	558	50	6.22e-08	1.63e-06	NPHP4, RCC2, DISC1, NRP1, CKAP5, EHD1, ARAP1, TUBA1A, DCTN2, SSH1, IFT81, CCDC42B, UNC119B, IFT140, NDE1, E2F4, GAS8, RILP, MYH10, DNAI2, NUP85, SEPT9, CCDC40, CSNK1D, CLASP1, HDAC4, KIF3B, CEP250, ZMYND8, LAMA5, ZMYND10, DNAH1, MYLK, HTT, SLIT2, MYO10, DPYSL3, CYFIP2, TENM2, LRRC16A, SRF, PDGFA, HEATR2, RALA, ASAP1, KANK1, IFT74, WDR34, VAV2, NOTCH1
GO_TISSUE_MORPHOGENESIS	659	56	6.26e-08	1.64e-06	SKI, HEYL, PBX1, NRP1, DLG5, BMPR1A, AP2A2, PSMA1, PSMA1, PPP1CA, LRP5, PAK1, LRP6, KDM2B, DLL4, SMAD3, PSMA4, TSC2, ESRP2, ZFPM1, AP2B1, HOXB4, ITGB4, CCDC40, BCL2, PRKD2, CLASP1, ACVR1, EPHA4, STK4, LAMA5, COL20A1, SOX18, COL7A1, FOXP1, MYLK, PLXND1, AP2M1, WDR1, SLIT2, LEF1, MEF2C, RREB1, PTK7, SRF, MTHFD1L, PDGFA, RALA, MAGI2, PLOD3, CHD7, RSPO2, SCRIB, MLLT3, PSMB7, RXRA, NOTCH1
GO_MORPHOGENESIS_OF_AN_EPITHELIUM	526	48	6.55e-08	1.71e-06	SKI, PBX1, NRP1, DLG5, AP2A2, PSMA1, PSMA1, PPP1CA, LRP5, PAK1, LRP6, KDM2B, DLL4, SMAD3, PSMA4, TSC2, ESRP2, AP2B1, HOXB4, CCDC40, BCL2, PRKD2, CLASP1, ACVR1, EPHA4, STK4, LAMA5, SOX18, FOXP1, PLXND1, AP2M1, WDR1, SLIT2, LEF1, MEF2C, RREB1, PTK7, SRF, MTHFD1L, PDGFA, RALA, MAGI2, PLOD3, RSPO2, SCRIB, MLLT3, PSMB7, RXRA, NOTCH1
GO_REGULATION_OF_MITOTIC_CELL_CYCLE	660	56	6.58e-08	1.71e-06	RCC2, CDC7, PBX1, GJC2, PSMA1, PSMA1, CKAP5, CDK2AP2, LRP5, PTPN6, TUBA1A, ZNF385A, DCTN2, USP44, MYO16, CUL4A, TFDP1, RAD51B, ZFP36L1, FOXN3, AKT1, TMOD3, SMAD3, PSMA4, NDE1, E2F4, CDC6, RECQL5, TIMP2, RPTOR, CSNK1D, BCL2, INSR, KANK2, BRD4, PRMT1, CLASP1, CEP250, UBE2E2, UBE2E1, CTDSPL, EIF4G1, BCL6, PDGFRB, CUL7, FBXO5, MAD1L1, MAGI2, CDK6, EZH2, TRIM35, CHMP4C, RAD21, NSMCE2, SCRIB, NEK6, PSM…
GO_POSITIVE_REGULATION_OF_TRANSFERASE_ACTIVITY	643	55	6.6e-08	1.71e-06	NGF, NTRK1, DDR2, PFKFB2, BMI1, DGKZ, AMBRA1, MAP3K11, PAK1, SORL1, CD4, IL23A, KITLG, DCUN1D2, CALM1, AKT1, RASGRP1, CSK, AKAP13, AXIN1, UBE2I, MAPK8IP3, LAT, CDC6, RPTOR, STK11, MAP2K2, INSR, CXCL17, FPR2, ALK, MAP4K4, EPHA4, STK4, PTPN1, ADNP, MAPK1, DOCK3, ADCY5, DCUN1D1, PDGFRB, NEDD9, GRM4, TPD52L1, MAP3K5, PDGFA, PRKAR1B, NOD1, EZH2, PRKAG2, PTK2B, CLU, ANGPT1, PTK2, VAV2
GO_PHAGOCYTOSIS	339	36	7.27e-08	1.87e-06	NR1H3, PAK1, LRP1, RAB27A, CSK, ELMO3, ABR, MYO1C, PLD2, MYO18A, UNC13D, PIP5K1C, ICAM3, PIK3R2, PIK3R2, ARHGAP25, MARCO, WIPF1, TM9SF4, PLCG1, MAPK1, BCR, ADORA2A, MYH9, IL2RB, NCKIPSD, RAB7A, MYO10, PIK3R1, CDC42SE2, CYFIP2, DOCK2, ARPC1B, XKR6, PTK2, BAI1, VAV2
GO_REGULATION_OF_GROWTH	680	57	7.6e-08	1.95e-06	CLSTN1, RPS6KA1, MACF1, NGF, EPC1, NRP1, BMPR1A, PAK1, ACVR1B, LRP1, KDM2B, BDKRB1, AKT1, ADAM10, SMAD3, MORF4L1, SEMA4B, RAI1, TMC8, RPTOR, EPB41L3, NEDD4L, BCL2, STK11, INSR, SMARCA4, URI1, ITSN2, BCL11A, SERTAD2, SH3BP4, STK4, ADNP, CXADR, RTN4R, MAPK1, PPM1F, OSM, SEMA3F, DCBLD2, SEMA5B, EIF4G1, BCL6, SLIT2, APBB2, LEF1, BASP1, MEF2C, STC2, NEDD9, JARID2, SRF, PTK2B, CHD7, PTK2, SEMA4D, NOTCH1
GO_LEUKOCYTE_MEDIATED_IMMUNITY	857	67	8.07e-08	2.07e-06	KCNAB2, PIK3CD, UBR4, CD53, MNDA, TNFSF4, QSOX1, DENND1B, TMEM63A, ALOX5, TSPAN14, AP2A2, TOLLIP, SWAP70, MS4A3, GAB2, HSPA8, LAG3, PTPN6, IL23A, RHOF, RASGRP1, B2M, RAB27A, ADAM10, CHRNB4, LAT, GALNS, ABR, JUP, UNC13D, TMC6, TIMP2, HMHA1, JAK3, POU2F2, PLAUR, FPR2, RSAD2, ACTR1B, IL1R1, STK11IP, CPNE1, PDXK, MAPK1, BCR, NFAM1, ATG7, NBEAL2, IMPDH2, CD96, RAB7A, BCL6, WHSC1, WDR1, HPSE, MANBA, IQ…
GO_REGULATION_OF_CELL_SIZE	174	24	9.16e-08	2.34e-06	MACF1, LRRC8B, LRRC8D, NGF, NRP1, PAK1, LRP1, AKT1, SEMA4B, SLC12A3, E2F4, SLC12A4, CTC-479C5.17, RAP1GAP2, RPTOR, KCNN4, ADNP, RTN4R, SEMA3F, SEMA5B, ADD1, SRF, SLC12A9, SEMA4D, VAV2
GO_PATTERN_SPECIFICATION_PROCESS	436	42	9.84e-08	2.5e-06	SKI, SCMH1, PBX1, BMI1, NRP1, BICC1, BMPR1A, LRP5, ZBTB16, LRP6, ACVR1B, KDM2B, DLL4, SMAD3, IFT140, GPR56, PSKH1, GAS8, PLD6, HOXB3, HOXB4, DNAI2, CCDC40, ACVR1, KIF3B, SOX18, SEMA3F, TRA2B, BMPR1B, LEF1, BASP1, MEF2C, TIFAB, SYNGAP1, DAAM2, SRF, HOXA10, ASPH, ARC, MLLT3, IFT74, NOTCH1
GO_REGULATION_OF_VESICLE_MEDIATED_TRANSPORT	517	47	1e-07	2.54e-06	NRP1, INPP5F, NR1H3, EHD1, ANKRD13D, GAB2, SORL1, LRP1, ATXN2, STXBP6, CALM1, EHD4, B2M, RAB27A, CSK, SH3GL3, TSC2, PRKCB, DOC2A, ABR, MYO18A, GIT1, AP2B1, CACNA1G, UNC13D, NEDD4L, MAP2K2, ACTN4, GRIK5, PREB, CLASP1, PTPN1, MAPK1, BCR, ADORA2A, IL2RB, GNAI2, CACNA1D, RAB7A, DOCK2, RALA, MAGI2, CLU, ANGPT1, ARC, SCRIB, NOTCH1
GO_IN_UTERO_EMBRYONIC_DEVELOPMENT	344	36	1.05e-07	2.65e-06	SLC25A34, CCDC24, SEC24C, BMPR1A, ACVR1B, CUL4A, ZFP36L1, AKT1, RTF1, ADAM10, SMAD3, ANKRD11, MYH10, MAFG, ELL, PRMT1, PTPN18, ACVR1, EIF2S2, PLCG1, STK4, SOX18, MAPK1, MYH9, MAFF, MBNL1, ADD1, LEF1, MAN2A1, SRF, PLOD3, CHD7, ANGPT1, ZFAT, RXRA, NOTCH1
GO_OXIDATION_REDUCTION_PROCESS	954	72	1.06e-07	2.67e-06	PRDM16, KCNAB2, H6PD, STK40, AKR1A1, DHCR24, PHGDH, FMO1, QSOX1, HSD11B1, ALOX5, FAM213A, RNLS, SORBS1, BNIP3, HSD17B12, KDM2A, PPP1CA, CPT1A, NDUFC2-KCTD14, FDX1, FAR2, SHMT2, DYRK2, KDM2B, CRYL1, DCT, CALM1, AKT1, PDIA3, LOXL1, IDH2, TRAP1, CYB5B, CBFA2T3, TTC19, DHRS7B, PNPO, CYGB, PYCR1, LOXHD1, KDM4B, INSR, UQCRFS1, PXDN, SUCLG1, GPD2, AGPS, D2HGDH, PANK2, IMPDH2, GBE1, HGD, PPARGC1A, NDUFS6…
GO_METAL_ION_HOMEOSTASIS	653	55	1.1e-07	2.75e-06	PLCH2, CD52, LCK, CDH23, MCU, BNIP3, SWAP70, SLC39A13, TPCN2, CD4, PTPN6, LRP6, LRP1, SPPL3, RASA3, PTGER2, CALM1, BDKRB1, B2M, SMAD3, GRIN2A, PRKCB, SLC12A3, SLC12A4, CTC-479C5.17, BZRAP1, TMC8, NEDD4L, BCL2, GNA15, PTGER1, LPAR2, PTGIR, FPR2, TTC7A, CNNM4, SNX5, PLCG1, COMT, ADORA2A, TMPRSS6, ITPR1, GNAI2, CACNA1D, ADCY5, ATP2C1, HTT, ANK2, PDE4D, PDE6A, SYNPO, STC2, ITPR3, SLC12A9, PTK2B, CHD7
GO_PROTEIN_DEPHOSPHORYLATION	315	34	1.12e-07	2.81e-06	SSU72, CAMTA1, LCK, PTPRF, PTPN22, PTPRE, SWAP70, PPP1CA, PTPN6, SSH1, PPTC7, SPPL3, CALM1, PPP2R5C, PHLPP1, BCL2, PTBP1, STK11, URI1, PTPN18, MGAT5, PTPN1, PPM1F, SBF1, CTDSPL, GNAI2, PTPRG, HTT, PDGFRB, PTPRK, MAGI2, MTMR7, IKBKB, PPP2R4
GO_POSITIVE_REGULATION_OF_KINASE_ACTIVITY	569	50	1.14e-07	2.84e-06	NGF, NTRK1, DDR2, PFKFB2, DGKZ, AMBRA1, MAP3K11, PAK1, CD4, IL23A, KITLG, CALM1, AKT1, RASGRP1, CSK, AKAP13, AXIN1, MAPK8IP3, LAT, CDC6, RPTOR, STK11, MAP2K2, INSR, CXCL17, FPR2, ALK, MAP4K4, EPHA4, STK4, PTPN1, ADNP, MAPK1, DOCK3, ADCY5, PDGFRB, NEDD9, GRM4, TPD52L1, MAP3K5, PDGFA, PRKAR1B, NOD1, EZH2, PRKAG2, PTK2B, CLU, ANGPT1, PTK2, VAV2
GO_AORTA_DEVELOPMENT	54	13	1.2e-07	2.98e-06	BMPR1A, LRP1, DLL4, LOXL1, MYH10, AP2B1, LTBP1, MYLK, PLXND1, PDGFRB, SRF, CHD7, NOTCH1
GO_ION_TRANSMEMBRANE_TRANSPORT	1125	81	1.25e-07	3.09e-06	PLCH2, KCNAB2, PQLC2, LCK, KCNQ4, SLC6A9, LRRC8B, LRRC8D, KCNA2, KCNT2, SLC26A9, TMEM63A, GJC2, MCU, KCNQ1, SLC1A2, SLC39A13, SLC43A1, CPT1A, TPCN2, THRSP, DLG2, PTPN6, SLC38A1, SCN8A, TESC, RASA3, CALM1, BDKRB1, AKT1, CHRNB4, GRIN2A, SLC12A3, SLC12A4, CTC-479C5.17, SLC7A6, SLC7A5, SLC5A10, SLC35B1, CACNA1G, TMC6, TMC8, SLC16A3, NEDD4L, SLC25A42, ACTN4, GRIK5, KCNN4, SLC1A5, CNNM4, SLC20A1, SLC4A…
GO_REGULATION_OF_PROTEIN_STABILITY	273	31	1.3e-07	3.2e-06	SYVN1, HSPA8, TESC, CCDC88C, USP3, SMAD3, CREBBP, WDR81, SREBF1, GGA3, USP36, NEDD4L, BCL2, NCLN, EPHA4, STK4, B4GALT5, MAPK1, HPS4, CRTAP, USP4, HTT, PPARGC1A, ANK2, PIK3R1, GPR98, GET4, CLU, ASPH, GNAQ, SEC16A
GO_CYTOKINE_MEDIATED_SIGNALING_PATHWAY	780	62	1.38e-07	3.39e-06	PIK3CD, TNFRSF8, TXLNA, JAK1, GFI1, POU2F1, TNFSF18, TNFSF4, ALOX5, SIGIRR, TOLLIP, PSMA1, PSMA1, NR1H3, SPI1, GAB2, HSPA8, CD4, PTPN6, IL23A, NR1H4, FOXO1, ELF1, LCP1, PELI2, IFI27, AKT1, B2M, PSMA4, CTF1, CCL17, BCL2, SERPINB2, SMARCA4, JAK3, LSM14A, ACTN4, PXDN, RSAD2, IL1R1, SP100, CPNE1, PTPN1, LAMA5, RUNX1, OSM, IL2RB, MIRLET7A3, IL17RD, BCL6, SLIT2, PIK3R1, LMNB1, IRF1, TRIM26, TNFAIP3, NO…
GO_REGULATION_OF_SECRETION	782	62	1.51e-07	3.69e-06	NADK, KCNA2, PTPN22, CD2, TNFSF4, PFKFB2, MCU, KCNQ1, NR1H3, LRP5, CPT1A, GAB2, LRP1, NR1H4, STXBP6, CALM1, RASGRP1, RAB27A, CHRNB4, IDH2, RHBDF1, RAB11FIP3, PRKCB, DOC2A, ABR, MYH10, SREBF1, MYO18A, GIT1, CACNA1G, UNC13D, MBP, GRIK5, KCNN4, NLRP12, RSAD2, MAP4K4, CLASP1, SNX5, COMT, BCR, ADORA2A, OSM, ITPR1, GNAI2, CACNA1D, FOXP1, ADCY5, KALRN, RAB7A, MEF2C, SNCAIP, TIFAB, ITPR3, TNFAIP3, ICA1, …
GO_POSITIVE_REGULATION_OF_CELL_POPULATION_PROLIFERATION	965	72	1.65e-07	4.02e-06	CDC7, WDR77, SPTA1, DDR2, PBX1, TNFSF4, GJC2, DISC1, BMI1, NRP1, BMPR1A, CHRM1, MALAT1, LRP5, PAK1, GAB2, CD4, PTPN6, IL23A, SHMT2, KITLG, DCT, CUL4A, TGM1, AKT1, DLL4, ADAM10, RBPMS2, RPS15A, MAZ, CTF1, GPR56, ESRP2, CDC6, RPTOR, BCL2, DOT1L, INSR, CD320, JAK3, PRKD2, PRMT1, ITGA4, HDAC4, PLCG1, MAPK1, OSM, GNAI2, FOXP1, EIF4G1, BCL6, PPARGC1A, HPSE, LEF1, MEF2C, PDGFRB, NPM1, RREB1, RUNX2, MAP3…
GO_REGULATION_OF_PROTEIN_COMPLEX_ASSEMBLY	429	41	1.72e-07	4.19e-06	PEX14, PRUNE, TMOD4, ARHGEF2, SPTA1, PAK1, SORL1, HSPA8, ATXN2, LCP1, CUL4A, STXBP6, SPTB, WARS, TMOD3, MYO1C, TMC8, TBCD, SPIRE1, FHOD3, NCLN, EML2, PREB, CLASP1, WIPF1, ABI2, FARP2, PREX1, CRBN, EIF4G1, ADD1, SLIT2, FNIP2, IQGAP2, LRRC16A, ARPC1B, PTK2B, CLU, SPIDR, ASAP1, KANK1
GO_HOMEOSTASIS_OF_NUMBER_OF_CELLS	248	29	1.75e-07	4.24e-06	PIK3CD, SPTA1, RPS24, SPI1, ACVR1B, KITLG, ZFP36L1, AKT1, KLF13, B2M, TMOD3, LAT, ZFPM1, BCL2, ZBTB7A, JAK3, PRMT1, BCR, BCL6, ADD1, SLC7A11, MEF2C, SRF, TNFAIP3, CARD11, IKZF1, CDK6, EZH2, NOTCH1
GO_ESTABLISHMENT_OF_CELL_POLARITY	130	20	1.75e-07	4.24e-06	ARHGEF2, PARD3, FAM89B, PAK1, NDE1, MYO18A, STK11, CLASP1, PARD3B, MYH9, FRMD4B, EPHB1, HTT, DOCK2, PTK7, CYTH3, PTK2B, PTK2, SCRIB, KANK1
GO_REGULATION_OF_MAPK_CASCADE	751	60	1.84e-07	4.43e-06	STK40, PTPN22, NGF, NTRK1, NRP1, MAP3K11, PAK1, SORL1, CD4, PTPN6, LRP1, KITLG, FOXO1, NDRG2, PELI2, AKT1, RASGRP1, CSK, AKAP13, AXIN1, MAPK8IP3, CCL17, SCIMP, KSR1, TIMP2, PHLPP1, MAP2K2, INSR, PIK3R2, PIK3R2, CXCL17, PRKD2, PRMT1, FPR2, NLRP12, ALK, MAP4K4, MARCO, EPHA4, PTPN1, DOK5, MAPK1, OSM, FBLN1, GNAI2, EPHB1, MECOM, PJA2, PDGFRB, TNIP1, SYNGAP1, GRM4, TPD52L1, MAP3K5, PDGFA, NOD1, KLHDC1…
GO_REGULATION_OF_CYTOSOLIC_CALCIUM_ION_CONCENTRATION	352	36	1.86e-07	4.46e-06	PLCH2, CD52, LCK, CDH23, SWAP70, TPCN2, CD4, PTPN6, LRP6, LRP1, SPPL3, RASA3, PTGER2, CALM1, BDKRB1, SMAD3, GRIN2A, BZRAP1, BCL2, GNA15, PTGER1, LPAR2, PTGIR, FPR2, PLCG1, ITPR1, CACNA1D, ADCY5, HTT, ANK2, PDE4D, PDE6A, SYNPO, ITPR3, PTK2B, CHD7
GO_CYTOSOLIC_TRANSPORT	155	22	1.87e-07	4.47e-06	KIF1B, SRSF10, STX6, SORL1, CLN5, HEATR5A, SNX1, CORO7, RILP, WDR81, SGSM2, KIF1C, UBE2O, MAP2K2, PIKFYVE, SNX5, DOPEY2, MAPK1, RAB7A, RAB6B, GAK, TBC1D14
GO_REGULATION_OF_LIPID_METABOLIC_PROCESS	383	38	1.87e-07	4.47e-06	GFI1, SORBS1, PNPLA2, DGKZ, AMBRA1, NR1H3, SF1, CPT1A, THRSP, NR1H4, NCOR2, AKT1, CHRM5, LMF1, RP11-161M6.2, CREBBP, MBTPS1, WDR81, SREBF1, PIK3R2, PIK3R2, FPR2, PANK2, ABCG1, SREBF2, SCAP, CLCN2, PPARGC1A, ELOVL6, PIK3R1, PDGFRB, ME1, PDGFA, PRKAG2, PTK2B, STAR, NCOA2, PTK2, VAV2, RXRA
GO_STRIATED_MUSCLE_CELL_DIFFERENTIATION	279	31	2.11e-07	5.03e-06	SKI, CD53, TMOD4, SMYD3, LDB3, EHD1, PAK1, AKT1, TMOD3, AKAP13, MYH10, FHOD3, BCL2, ACVR1, TANC1, HDAC4, RBM38, CXADR, MYH9, WDR1, MEF2C, PDGFRB, MAML1, SRF, HDAC9, EZH2, BAI1, PGM5, FAM129B, RXRA, NOTCH1
GO_RESPONSE_TO_STEROID_HORMONE	386	38	2.28e-07	5.41e-06	HEYL, TXNIP, ESRRG, SMYD3, NR1H3, ESRRA, PAK1, NR1H4, NCOR2, FOXO1, PCK2, PTGER2, ZFP36L1, CALM1, ACSBG1, AKAP13, ABHD2, AXIN1, UBE2I, ABCA3, SREBF1, BCL2, ZBTB7A, SMARCA4, KANK2, URI1, NRIP1, RUNX1, THRB, FOXP1, SLIT2, PPARGC1A, LEF1, STAR, NCOA2, RXRA, NOTCH1, ABCA2
GO_MAINTENANCE_OF_LOCATION	325	34	2.37e-07	5.6e-06	PLCH2, VPS13D, LCK, PNPLA2, NR1H3, EHD1, TPCN2, SORL1, CD4, PTPN6, RASA3, CALM1, BDKRB1, AKT1, JUP, EPB41L3, GRIK5, LTBP1, SP100, PLCG1, NRIP1, ABCG1, SREBF2, ITPR1, HTT, ANK2, PDE4D, ITPR3, GET4, PTK2B, CHD7, DGAT1, TONSL, TLN1
GO_MICROTUBULE_CYTOSKELETON_ORGANIZATION	533	47	2.45e-07	5.77e-06	PEX14, PRUNE, ARHGEF2, DISC1, PARD3, CCSER2, TUBGCP2, CKAP5, CDK2AP2, PAK1, SIK3, TUBA1A, DCTN2, CCDC42B, CCDC88C, STARD9, MAP1A, NDE1, E2F4, GAS8, CHD3, DNAI2, CCDC40, CSNK1D, TBCD, SPIRE1, EML2, CLASP1, PARD3B, KIF3B, CEP250, MYH9, TUBGCP6, RASSF1, ZMYND10, DNAH1, HTT, NPM1, CUL7, DST, FBXO5, HEATR2, TACC1, CHMP4C, PTK2, NEK6, PPP2R4
GO_CELL_GROWTH	468	43	2.59e-07	6.07e-06	CLSTN1, RPS6KA1, MACF1, NGF, NRP1, PAK1, ACVR1B, LRP1, KDM2B, BDKRB1, AKT1, ADAM10, SMAD3, AKAP13, SEMA4B, TMC8, RPTOR, EPB41L3, NEDD4L, BCL2, STK11, SMARCA4, URI1, ITSN2, BCL11A, SERTAD2, ITGA4, SH3BP4, CPNE1, ADNP, RTN4R, SEMA3F, DCBLD2, SEMA5B, EIF4G1, BCL6, SLIT2, APBB2, LEF1, CYFIP2, SRF, PTK2B, SEMA4D
GO_REGULATION_OF_HEMOPOIESIS	468	43	2.59e-07	6.07e-06	YTHDF2, CD2, TNFSF4, FAM213A, PSMA1, PSMA1, SPI1, ESRRA, ZBTB16, CD4, PTPN6, ACVR1B, IL23A, KITLG, TESC, CUL4A, ZFP36L1, KLF13, RASGRP1, B2M, PSMA4, CREBBP, PRKCB, ZFPM1, FANCA, TNRC6C, TCF3, PGLYRP2, JAK3, PRMT1, RUNX1, NFAM1, FOXP1, BCL6, LEF1, PIK3R1, MEF2C, IRF1, CARD11, CDK6, PTK2B, TOX, PSMB7, NOTCH1
GO_REGULATION_OF_PHOSPHATIDYLINOSITOL_3_KINASE_SIGNALING	122	19	2.91e-07	6.79e-06	PIK3CD, NTRK1, PIK3AP1, PTPN6, ENTPD5, PPP2R5C, RASGRP1, TSC2, MAZ, PIP5K1C, INSR, MAPK1, OSM, PIK3R1, PDGFRB, PDGFA, ANGPT1, PTK2, SEMA4D
GO_RESPONSE_TO_PEPTIDE	503	45	2.93e-07	6.82e-06	PTPN22, ARHGEF2, NUCKS1, SORBS1, PTPRE, ESRRA, PAK1, LRP6, LRP1, NR1H4, PXN, FOXO1, PCK2, ZFP36L1, AKT1, CSK, TSC2, PRKCB, MYO1C, SREBF1, CDC6, BRIP1, INSR, JAK3, PIK3R2, PIK3R2, FPR2, ITGA4, EPHA4, PTPN1, SCAP, GNAI2, ADCY5, PIK3R1, STC2, TNFAIP3, PRKAR1B, HDAC9, NOD1, GRB10, ATP6V1B2, STAR, ATP6V1H, PTK2, KANK1, NOTCH1
GO_EPITHELIAL_TUBE_MORPHOGENESIS	314	33	3.19e-07	7.39e-06	SKI, PBX1, NRP1, DLG5, PPP1CA, LRP5, PAK1, LRP6, KDM2B, DLL4, SMAD3, TSC2, ESRP2, CCDC40, BCL2, PRKD2, ACVR1, EPHA4, STK4, LAMA5, SOX18, FOXP1, PLXND1, SLIT2, LEF1, MEF2C, PTK7, SRF, MTHFD1L, RALA, RSPO2, SCRIB, NOTCH1
GO_EMBRYONIC_ORGAN_DEVELOPMENT	423	40	3.2e-07	7.39e-06	KCNQ4, PBX1, BMPR1A, LRP6, KITLG, CHST11, SH2B3, KDM2B, POLE, ZFP36L1, AKT1, RBPMS2, SMAD3, IFT140, ZFPM1, ABR, HOXB3, HOXB4, CCDC40, ACVR1, STK4, SOX18, MAPK1, BCR, THOC5, LRIG1, TRA2B, LEF1, MEF2C, TIFAB, PTK7, SRF, RUNX2, SOBP, MTHFD1L, PDGFA, CHD7, ZFAT, SCRIB, NOTCH1
GO_DEVELOPMENTAL_PROCESS_INVOLVED_IN_REPRODUCTION	658	54	3.25e-07	7.5e-06	YTHDF2, WDR77, NTRK1, PBX1, BMPR1A, SF1, ZBTB16, LRP6, PDE3A, ACVR1B, KITLG, TESC, ZFP36L1, AKT1, ABHD2, GPR56, FANCA, ZMYND15, PLD6, BRIP1, BCL2, STK11, INSR, ACVR1, PANK2, EIF2S2, STK4, NRIP1, MAPK1, DNAH1, SLIT2, SPINK2, BMPR1B, LEF1, BASP1, HSD17B4, AFF4, TIFAB, PDGFRB, STC2, CDYL, CUL7, FBXO5, ITGB8, HOXA10, IMMP2L, PTK2B, STAR, CHD7, ZFAT, PTK2, B4GALT1, RXRA, NOTCH1
GO_CELLULAR_RESPONSE_TO_PEPTIDE_HORMONE_STIMULUS	315	33	3.43e-07	7.88e-06	NUCKS1, SORBS1, PTPRE, ESRRA, PAK1, NR1H4, PXN, FOXO1, PCK2, ZFP36L1, AKT1, CSK, TSC2, PRKCB, MYO1C, SREBF1, CDC6, BRIP1, INSR, JAK3, PIK3R2, PIK3R2, PTPN1, GNAI2, ADCY5, PIK3R1, PRKAR1B, HDAC9, GRB10, ATP6V1B2, STAR, ATP6V1H, PTK2, KANK1
GO_POSITIVE_REGULATION_OF_CELL_MORPHOGENESIS_INVOLVED_IN_DIFFERENTIATION	148	21	3.54e-07	8.11e-06	MACF1, NGF, NRP1, PAK1, LRP1, PLXNC1, UNC13D, STK11, EPHA4, PREX1, ADNP, KALRN, PLXND1, SLIT2, RREB1, NEDD9, LRRC16A, CUL7, SRF, CUX1, SEMA4D
GO_CELLULAR_ION_HOMEOSTASIS	661	54	3.75e-07	8.57e-06	PLCH2, CD52, LCK, CDH23, MCU, BNIP3, SWAP70, SLC39A13, TPCN2, CD4, PTPN6, LRP6, LRP1, SPPL3, CLN5, RASA3, PTGER2, CALM1, BDKRB1, SMAD3, GRIN2A, PRKCB, BZRAP1, MAFG, NEDD4L, BCL2, GNA15, PTGER1, LPAR2, PTGIR, FPR2, TTC7A, SLC4A10, TM9SF4, PLCG1, SLC9A8, MAPK1, TMPRSS6, ITPR1, CACNA1D, ADCY5, RAB7A, ATP2C1, HTT, ANK2, PDE4D, PDE6A, SYNPO, STC2, ITPR3, ATP6V1B2, PTK2B, ATP6V1H, CHD7
GO_REGULATION_OF_NEUROTRANSMITTER_LEVELS	332	34	3.9e-07	8.88e-06	SLC6A9, PPFIA4, SLC1A2, DAGLA, NRXN2, PPFIA1, HSPA8, SLC38A1, CALM1, AKT1, SMAD3, CHRNB4, GRIN2A, PRKCB, DOC2A, GIT1, BZRAP1, PIP5K1C, INSR, GRIK5, COMT, ADORA2A, SYN2, CACNA1D, ERC2, SLC7A11, SLC1A3, MEF2C, SNCAIP, GRM4, ACHE, PTK2B, CLU, SCRIB
GO_ANION_TRANSPORT	611	51	4.14e-07	9.39e-06	PQLC2, SLC6A9, LRRC8B, LRRC8D, SLC6A17, SLC27A3, PPFIA4, SLC26A9, OSBPL5, SLC1A2, SLC43A1, CPT1A, PPFIA1, THRSP, PLEKHA8P1, SLC38A1, NR1H4, PITPNM2, AKT1, CA12, SLC12A3, SLC12A4, CTC-479C5.17, SLC7A6, SLC7A5, CA5A, GS1-21A4.1, SLC35B1, BZRAP1, SLC16A3, SLC25A42, KCNN4, SLC1A5, SLC20A1, SLC4A10, SLCO4A1, ABCG1, ADORA2A, OSBPL10, CLCN2, MFSD10, SCARB2, SLC7A11, SLC1A3, CLIC5, TTYH3, SLC12A9, SLC13A…
GO_REGULATION_OF_NUCLEOBASE_CONTAINING_COMPOUND_METABOLIC_PROCESS	510	45	4.31e-07	9.75e-06	EXOSC10, SRSF10, TNFSF4, NUCKS1, CPEB3, SPI1, RBM4, HNRNPA1, CPSF6, NCOR2, MBNL2, CUL4A, HNRNPC, ZFP36L1, AKT1, CELF6, CELF6, CLK3, ESRP2, TERF2, SMG6, RECQL5, USP36, SMCHD1, SPIRE1, PTBP1, ZBTB7A, MAP2K2, UPF1, U2AF2, BRE, RBM38, MAPK1, MBNL1, TRA2B, BCL6, WHSC1, PPARGC1A, WDR70, PIK3R1, NPM1, ME1, CPSF4, SRPK2, SPIDR, FAM129B
GO_REGULATION_OF_AUTOPHAGY	319	33	4.58e-07	1.03e-05	VPS13D, PTPN22, QSOX1, BNIP3, AMBRA1, SNX32, TPCN2, FOXO1, AKT1, TSC2, USP10, SREBF1, USP36, RPTOR, BCL2, STK11, PIK3R2, PIK3R2, PIKFYVE, SH3BP4, SNX5, SREBF2, ITPR1, ATG7, EIF4G1, HTT, TBC1D14, NOD1, PRKAG2, ATP6V1B2, ATP6V1H, TP53INP1, PTK2, DAPK1
GO_POSITIVE_REGULATION_OF_CELLULAR_PROTEIN_LOCALIZATION	319	33	4.58e-07	1.03e-05	UBE2J2, ARHGEF16, EPB41, SORBS1, CHRM1, PAK1, SORL1, LRP1, SSH1, TFDP1, AKT1, MAP1A, SMAD3, FAM65A, CDH1, GAS8, MYO1C, AP2B1, JUP, NPEPPS, USP36, BCL2, STK11, PIK3R2, PIK3R2, TM9SF4, CEP250, MAPK1, HPS4, SREBF2, EDEM1, PIK3R1, ANP32B, SEC16A
GO_REGULATION_OF_CELL_ACTIVATION	596	50	4.61e-07	1.03e-05	RPS6KA1, LCK, PTPN22, CD2, SPTA1, MNDA, TNFSF18, TNFSF4, DLG5, NR1H3, CD5, PAK1, GAB2, ZBTB16, LAG3, CD4, PTPN6, IL23A, ZFP36L1, AKT1, RASGRP1, CSK, LAT, FANCA, ABR, MYO18A, UNC13D, CYGB, BCL2, CD320, PGLYRP2, JAK3, ICOS, RUNX1, BCR, ADORA2A, GRAP2, NFAM1, BCL6, WHSC1, PIK3R1, MEF2C, PJA2, IRF1, PDGFRB, TNFAIP3, PDGFA, MAD1L1, CARD11, TOX
GO_REGULATION_OF_DEFENSE_RESPONSE	754	59	4.63e-07	1.03e-05	JAK1, GFI1, PTPN22, MNDA, TNFSF4, PIK3AP1, PSMA1, PSMA1, NR1H3, PAK1, NLRX1, LAG3, PTPN6, IL23A, NR1H4, RASGRP1, SMAD3, PSMA4, CREBBP, FANCA, ABR, HEXIM1, SEC14L1, NPLOC4, SBNO2, ICAM3, BRD4, PGLYRP2, LSM14A, CXCL17, NLRP12, RSAD2, IL1R1, MARCO, TANK, PTPN1, BCR, ADORA2A, OSM, FOXP1, CD96, MGLL, SUCNR1, BCL6, TNIP3, MEF2C, PJA2, IRF1, MATR3, TNIP1, F12, NT5E, CDK19, TNFAIP3, CARD11, RNF216, NOD1,…
GO_REGULATION_OF_CELLULAR_RESPONSE_TO_INSULIN_STIMULUS	70	14	4.67e-07	1.04e-05	NUCKS1, SORBS1, PTPRE, ESRRA, PAK1, NR1H4, TSC2, PRKCB, MYO1C, PTPN1, GNAI2, PIK3R1, GRB10, KANK1
GO_REGULATION_OF_OSSIFICATION	190	24	4.82e-07	1.07e-05	SKI, DDR2, PBX1, BMPR1A, ESRRA, LRP5, ZBTB16, SMAD3, PHOSPHO1, BCL2, ACVR1, HDAC4, MAPK1, BMPR1B, MEF2C, GPR98, PDLIM7, RUNX2, FBXO5, CDK6, PTK2B, PTK2, SEMA4D, NOTCH1
GO_PROTEIN_POLYMERIZATION	276	30	5.29e-07	1.17e-05	PRUNE, TMOD4, SPTA1, TUBGCP2, CKAP5, PAK1, SPTB, TMOD3, CORO7, NDE1, MYO1C, CSNK1D, TBCD, SPIRE1, FHOD3, PSTPIP2, EML2, CLASP1, WIPF1, ABI2, PREX1, TUBGCP6, ADD1, SLIT2, IQGAP2, LRRC16A, FBXO5, ARPC1B, PTK2B, KANK1
GO_RESPONSE_TO_MOLECULE_OF_BACTERIAL_ORIGIN	337	34	5.52e-07	1.22e-05	GFI1, PTPN22, FMO1, TNFSF4, SIGIRR, NR1H3, NR1H4, PTGER2, BDKRB1, AKT1, B2M, LOXL1, ABR, PRPF8, SBNO2, PTGER1, UPF1, PTGIR, COMT, MAPK1, BCR, FOXP1, CD96, PPARGC1A, TNIP3, PDE4D, MEF2C, HNRNPA0, LY86, CDK19, TNFAIP3, STAR, ADAMTS13, NOTCH1
GO_I_KAPPAB_KINASE_NF_KAPPAB_SIGNALING	262	29	5.58e-07	1.23e-05	MIB2, NLRX1, CD4, NR1H4, PELI2, AKT1, AKAP13, UBE2I, PRKCB, USP10, SECTM1, BRD4, NLRP12, SLC20A1, TANK, CPNE1, ATP2C1, RHOH, TNIP3, TIFAB, TNIP1, TNFAIP3, CARD11, NOD1, IKBKB, ANGPT1, EEF1D, LURAP1L, NEK6
GO_INTRACELLULAR_RECEPTOR_SIGNALING_PATHWAY	277	30	5.71e-07	1.25e-05	HEYL, PTPN22, ESRRG, NR1H3, ESRRA, PAK1, NLRX1, NR1H4, RNF34, NCOR2, AXIN1, UBE2I, SREBF1, SEC14L1, NPLOC4, ZBTB7A, SMARCA4, KANK2, LSM14A, ACTN4, NRIP1, RUNX1, THRB, FOXP1, DCBLD2, PPARGC1A, TNFAIP3, NOD1, EZH2, RXRA
GO_POSITIVE_REGULATION_OF_ORGANELLE_ORGANIZATION	619	51	6.11e-07	1.34e-05	UBE2J2, VPS13D, ARHGEF10L, NRP1, BNIP3, SWAP70, ATL3, LRP5, PAK1, HNRNPA1, PXN, LCP1, TFDP1, JDP2, RTF1, SMAD3, MYO1C, PLD6, SREBF1, NPEPPS, SEPT9, USP36, SPIRE1, BCL2, INSR, BRD4, PLAUR, PRKD2, CLASP1, WIPF1, ABI2, MAPK1, PPM1F, HPS4, SREBF2, ZMYND10, BCL6, HTT, TADA2B, WDR1, PPARGC1A, IQGAP2, PDGFRB, SYNPO, JARID2, LRRC16A, ARPC1B, PTK2B, RAD21, NSMCE2, ASAP1
GO_SKELETAL_SYSTEM_DEVELOPMENT	517	45	6.29e-07	1.37e-05	SKI, BCAN, PBX1, PRELP, BMPR1A, ESRRA, LRP5, MMP13, ZBTB16, FLI1, SNX19, PTPN6, LRP6, ZNF385A, CHST11, FOXN3, SMAD3, AKAP13, IFT140, XYLT1, ZFPM1, ANKRD11, RAI1, HOXB3, HOXB4, PHOSPHO1, HDAC4, COL20A1, COL7A1, FOXP1, FGFRL1, WHSC1, BMPR1B, MEF2C, TIFAB, SRF, RUNX2, MTHFD1L, ITGB8, HOXA10, BMP1, CHD7, RSPO2, TRPS1, SEMA4D
GO_REGULATION_OF_DENDRITE_DEVELOPMENT	141	20	6.72e-07	1.46e-05	DLG5, CPEB3, ADAM10, NEDD4L, STK11, BCL11A, ABI2, EPHA4, ZMYND8, PREX1, KALRN, MEF2C, KIAA0319, PACSIN1, CUL7, CUX1, EZH2, ASAP1, ARC, SEMA4D
GO_ORGANIC_ANION_TRANSPORT	485	43	6.8e-07	1.47e-05	PQLC2, SLC6A9, LRRC8D, SLC6A17, SLC27A3, PPFIA4, SLC26A9, OSBPL5, SLC1A2, SLC43A1, CPT1A, PPFIA1, THRSP, PLEKHA8P1, SLC38A1, NR1H4, PITPNM2, AKT1, CA12, SLC7A6, SLC7A5, CA5A, GS1-21A4.1, SLC35B1, BZRAP1, SLC16A3, SLC25A42, KCNN4, SLC1A5, SLC4A10, SLCO4A1, ABCG1, ADORA2A, OSBPL10, MFSD10, SCARB2, SLC7A11, SLC1A3, SLC13A4, PRKAG2, XKR6, SLCO5A1, NCOA2, RXRA
GO_NEGATIVE_REGULATION_OF_NEURON_DIFFERENTIATION	222	26	7.21e-07	1.56e-05	GFI1, PBX1, NRP1, INPP5F, LRP1, B2M, SEMA4B, RAP1GAP2, BCL11A, MAP4K4, EPHA4, RTN4R, THRB, SEMA3F, PTPRG, SEMA5B, GAK, SLIT2, DPYSL3, KIAA0319, SYNGAP1, ASAP1, PTK2, KANK1, SEMA4D, NOTCH1
GO_PROTEIN_LOCALIZATION_TO_CELL_PERIPHERY	311	32	7.65e-07	1.65e-05	ARHGEF16, CLSTN1, KIF1B, EPB41, MACF1, TSPAN14, SORBS1, PPFIA1, DLG2, LRP6, LRP1, TESC, AKT1, PACS2, ADAM10, CSK, GRIN2A, CDH1, JUP, GGA3, EPB41L3, TTC7A, LAMA5, AP2M1, GAK, ANK2, FYB, PIK3R1, PACSIN1, IKBKB, SCRIB, SEC16A
GO_CELLULAR_RESPONSE_TO_ORGANIC_CYCLIC_COMPOUND	539	46	8.2e-07	1.76e-05	HEYL, ESRRG, SMYD3, KCNQ1, NR1H3, ESRRA, PAK1, FDX1, LRP6, PDE3A, SHMT2, NR1H4, SSH1, NCOR2, FOXO1, PCK2, ZFP36L1, AKT1, AKAP13, ABHD2, AXIN1, UBE2I, CDH1, JUP, RECQL5, ZBTB7A, SMARCA4, KANK2, URI1, NRIP1, RUNX1, MAPK1, ATG7, THRB, FOXP1, ADCY5, PPARGC1A, LEF1, PDE4D, MEF2C, NPM1, EZH2, CLU, STAR, SPIDR, RXRA
GO_VASCULAR_ENDOTHELIAL_GROWTH_FACTOR_RECEPTOR_SIGNALING_PATHWAY	95	16	8.45e-07	1.81e-05	NRP1, PXN, TMEM204, PRKCB, EPN2, PIK3R2, PIK3R2, PRKD2, PTPN1, PIK3R1, CYFIP2, GRB10, PTK2B, PTK2, SHB, FAM129B, VAV2
GO_REPRODUCTIVE_SYSTEM_DEVELOPMENT	423	39	8.45e-07	1.81e-05	WDR77, UBE2Q1, NTRK1, SF1, LRP6, PLEKHA5, KITLG, TESC, ZFP36L1, AKT1, GPR56, FANCA, BRIP1, BCL2, STK11, INSR, EIF2S2, STK4, NRIP1, MAPK1, SLIT2, BMPR1B, LEF1, NDUFS6, BASP1, HSD17B4, TIFAB, PDGFRB, STC2, CUL7, ITGB8, HOXA10, IMMP2L, STAR, CHD7, ZFAT, PTK2, RXRA, NOTCH1
GO_DIVALENT_INORGANIC_CATION_HOMEOSTASIS	506	44	8.56e-07	1.82e-05	PLCH2, CD52, LCK, CDH23, MCU, BNIP3, SWAP70, SLC39A13, TPCN2, CD4, PTPN6, LRP6, LRP1, SPPL3, RASA3, PTGER2, CALM1, BDKRB1, SMAD3, GRIN2A, PRKCB, BZRAP1, TMC8, BCL2, GNA15, PTGER1, LPAR2, PTGIR, FPR2, CNNM4, PLCG1, ITPR1, CACNA1D, ADCY5, ATP2C1, HTT, ANK2, PDE4D, PDE6A, SYNPO, STC2, ITPR3, PTK2B, CHD7
GO_NEGATIVE_REGULATION_OF_CELL_PROJECTION_ORGANIZATION	183	23	9.05e-07	1.92e-05	GFI1, NRP1, INPP5F, LRP1, B2M, SEMA4B, RAP1GAP2, BCL11A, MAP4K4, EPHA4, RTN4R, SEMA3F, PTPRG, SEMA5B, GAK, SLIT2, DPYSL3, KIAA0319, SYNGAP1, ASAP1, PTK2, KANK1, SEMA4D
GO_ESTABLISHMENT_OF_ORGANELLE_LOCALIZATION	491	43	9.42e-07	2e-05	PIK3CD, KIF1B, PEX14, ARHGEF2, PARD3, SEC24C, GAB2, DCTN2, CALM1, RASGRP1, RAB27A, NDE1, PRKCB, LAT, DOC2A, FAM65A, MYO1C, KIF1C, MYH10, GIT1, UNC13D, CSNK1D, SPIRE1, PIP5K1C, ACTN4, GRIK5, PREB, CLASP1, ITGA4, PARD3B, KIF3B, ADORA2A, MYH9, COL7A1, CACNA1D, ERC2, HTT, NPM1, MAD1L1, CHMP4C, PTK2, SCRIB, SEC16A
GO_NEURON_DEATH	345	34	9.45e-07	2e-05	DHCR24, NGF, NTRK1, NRP1, BNIP3, AMBRA1, MAP3K11, SORL1, LRP1, SSH1, KDM2B, AKT1, AP2B1, BCL2, GRIK5, HDAC4, ADNP, ADORA2A, ATG7, THRB, EPHB1, EIF4G1, PPARGC1A, SLC7A11, MEF2C, SYNGAP1, GRM4, MAP3K5, SRPK2, PTK2B, CLU, STAR, OXR1, ANGPT1
GO_REGULATION_OF_DNA_BINDING_TRANSCRIPTION_FACTOR_ACTIVITY	425	39	9.5e-07	2e-05	PEX14, TNFRSF8, HEYL, GFI1, ARHGEF2, NTRK1, DDR2, TNFSF18, TNFSF4, SIGIRR, LRP6, NR1H4, AKT1, SMAD3, UBE2I, PRKCB, FANCA, JUP, TCF3, ZBTB7A, SMARCA4, PRKD2, NLRP12, ALK, SP100, HDAC4, MAPK1, NFAM1, PPARGC1A, NPM1, TRIM26, SRF, TNFAIP3, CARD11, NOD1, EZH2, CLU, IKBKB, TONSL
GO_CARDIAC_SEPTUM_DEVELOPMENT	108	17	1.04e-06	2.18e-05	HEYL, NRP1, BMPR1A, ZFPM1, MYH10, AP2B1, LTBP1, ACVR1, PLXND1, FGFRL1, WHSC1, SLIT2, ANK2, MAML1, PTK7, CHD7, NOTCH1
GO_REGULATION_OF_DEFENSE_RESPONSE_TO_VIRUS_BY_VIRUS	29	9	1.04e-06	2.19e-05	LCK, AP2A2, CD4, B2M, AP2B1, AP2M1, DOCK2, ATP6V1H, SCRIB
GO_SIGNAL_RELEASE	460	41	1.07e-06	2.24e-05	NADK, SLC6A9, UBE2Q1, PPFIA4, PFKFB2, MCU, NRXN2, LRP5, CPT1A, PPFIA1, HSPA8, SNX19, LRP1, NR1H4, CALM1, CHRNB4, RAB11FIP3, PRKCB, DOC2A, SREBF1, GIT1, BZRAP1, PIP5K1C, GRIK5, MAP4K4, ADORA2A, OSM, ITPR1, SYN2, CACNA1D, ERC2, ADCY5, KALRN, MEF2C, SNCAIP, ITPR3, GRM4, ICA1, CHD7, SCRIB, FAM129B
GO_GOLGI_VESICLE_TRANSPORT	363	35	1.09e-06	2.28e-05	MACF1, SPTA1, COPA, STX6, COG2, SEC24C, OSBPL5, SORL1, DCTN2, GOLGA3, STXBP6, SPTB, SNX1, CSK, LMF1, RP11-161M6.2, CORO7, SGSM2, KIF1C, MYO18A, GGA3, CSNK1D, PREB, KIF3B, DOPEY2, COL7A1, RAB6B, GAK, HTT, TBC1D14, ANK2, ERGIC1, IGF2R, CYTH3, CUX1, SEC16A
GO_ANION_TRANSMEMBRANE_TRANSPORT	271	29	1.12e-06	2.33e-05	PQLC2, SLC6A9, LRRC8B, LRRC8D, SLC26A9, SLC1A2, SLC43A1, CPT1A, THRSP, SLC38A1, AKT1, SLC12A3, SLC12A4, CTC-479C5.17, SLC7A6, SLC7A5, SLC35B1, SLC16A3, SLC25A42, SLC1A5, SLC20A1, SLC4A10, CLCN2, SLC7A11, SLC1A3, CLIC5, TTYH3, SLC12A9, SLC13A4, PRKAG2
GO_CELLULAR_RESPONSE_TO_INSULIN_STIMULUS	213	25	1.12e-06	2.33e-05	NUCKS1, SORBS1, PTPRE, ESRRA, PAK1, NR1H4, FOXO1, PCK2, ZFP36L1, AKT1, TSC2, PRKCB, MYO1C, SREBF1, INSR, PIK3R2, PIK3R2, PTPN1, GNAI2, PIK3R1, HDAC9, GRB10, ATP6V1B2, STAR, ATP6V1H, KANK1
GO_LYMPHOCYTE_COSTIMULATION	55	12	1.15e-06	2.37e-05	LCK, TNFSF4, CD5, PAK1, PTPN6, AKT1, CSK, CD320, ICOS, GRAP2, PIK3R1, CARD11
GO_CELLULAR_COMPONENT_ASSEMBLY_INVOLVED_IN_MORPHOGENESIS	109	17	1.19e-06	2.44e-05	TMOD4, LDB3, TMOD3, AKAP13, MYH10, EPB41L3, FHOD3, CLASP1, PIKFYVE, WDR1, SPINK2, ANK2, MEF2C, PDGFRB, SRF, FIG4, PGM5
GO_REGULATION_OF_PROTEOLYSIS	706	55	1.29e-06	2.65e-05	RPS6KA1, LCK, DHCR24, NGF, TRIM67, LDLRAD3, SORL1, RNF34, SERPINE3, AKT1, MAP1A, SMAD3, RHBDF1, AXIN1, GRIN2A, CBFA2T3, TIMP2, CSNK1D, SERPINB2, SERPINB8, MBP, PLAUR, NLRP12, HSPBP1, CRIM1, SPOPL, TANK, EPHA4, PPM1F, ADORA2A, MYH9, FBLN1, EDEM1, COL7A1, ITIH1, FHIT, PCOLCE2, SPINK2, LEF1, SH3D19, TNFAIP8, TNIP1, CYFIP2, F12, TRIM39, MAP3K5, NOD1, PCOLCE, PTK2B, CLU, PLAT, ASPH, PTK2, DAPK1, ANP32B
GO_NUCLEOSIDE_PHOSPHATE_BIOSYNTHETIC_PROCESS	273	29	1.3e-06	2.67e-05	NADK, CTPS1, AK5, NME7, GUK1, RNLS, HSD17B12, NADSYN1, GUCY2C, CARKD, DUT, ACSBG1, IDH2, FUK, GUCY2D, PRPSAP1, SUCLG1, PANK2, AGPAT3, MAPK1, IMPDH2, ADCY5, PPARGC1A, ELOVL6, ME1, GARS, IMPDH1, PRKAG2, IDO2
GO_CAMERA_TYPE_EYE_DEVELOPMENT	304	31	1.37e-06	2.8e-05	SKI, NPHP4, NRP1, LRP5, MFRP, MFRP, PVRL1, LRP6, KDM2B, TTLL5, DLL4, SMAD3, IFT140, MYH10, SDK2, SMARCA4, GPD2, ABI2, LIMK2, THRB, IMPDH2, EPHB1, CLCN2, BMPR1B, SLC7A11, MAN2A1, PDE6A, PDGFRB, SRF, ACHE, CHD7, RXRA
GO_CYTOSKELETON_DEPENDENT_INTRACELLULAR_TRANSPORT	174	22	1.4e-06	2.85e-05	KIF1B, PEX14, DLG2, HSPA8, TUBA1A, IFT81, CCDC88C, RASGRP1, MAP1A, IFT140, MAPK8IP3, NDE1, TERF2, MYO1C, KIF1C, ACTN4, KIF3B, HTT, MYO10, DST, IFT74, WDR34
GO_POSTSYNAPSE_ORGANIZATION	161	21	1.45e-06	2.95e-05	NRP1, ARHGAP22, NRXN2, DLG2, SSH1, ACTN1, ADAM10, MYH10, INSR, TANC1, ABI2, EPHA4, ZMYND8, SEMA3F, KALRN, EPHB1, SLC7A11, SYNGAP1, MAGI2, NDRG1, ARC
GO_MYELOID_LEUKOCYTE_DIFFERENTIATION	202	24	1.47e-06	2.98e-05	PIK3CD, FAM213A, SPI1, ESRRA, GAB2, CD4, IL23A, KITLG, TESC, CUL4A, ZFP36L1, ZFPM1, CBFA2T3, DHRS7B, SBNO2, FARP2, RUNX1, THOC5, MYH9, FOXP1, LEF1, PIK3R1, MEF2C, CDK6
GO_CELLULAR_CARBOHYDRATE_METABOLIC_PROCESS	260	28	1.5e-06	3.03e-05	STK40, PFKFB2, SORBS1, PPP1CA, DYRK2, PCK2, CALM1, AKT1, IDH2, FUK, CBFA2T3, INSR, GPD2, B3GNT7, HDAC4, B4GALT5, XYLB, PFKFB4, GBE1, PPARGC1A, SCARB2, MANBA, GUSB, PRKAG2, MTMR7, PTK2B, NCOA2, B4GALT1
GO_MACROAUTOPHAGY	291	30	1.61e-06	3.24e-05	VPS13D, QSOX1, PIK3C2B, BNIP3, AMBRA1, ATG2A, SNX32, VPS37B, AKT1, PACS2, TSC2, WDR81, USP36, RPTOR, STAM2, PIKFYVE, ATG9A, ATG4B, SNX5, ATG7, RAB7A, HTT, TBC1D14, WDFY3, NOD1, PRKAG2, ATP6V1B2, ATP6V1H, CHMP4C, TP53INP1
GO_POSITIVE_REGULATION_OF_INTRACELLULAR_PROTEIN_TRANSPORT	149	20	1.63e-06	3.27e-05	UBE2J2, CHRM1, PAK1, SORL1, SMAD3, FAM65A, CDH1, MYO1C, JUP, NPEPPS, USP36, PIK3R2, PIK3R2, TM9SF4, MAPK1, HPS4, SREBF2, EDEM1, PIK3R1, ANP32B, SEC16A
GO_POSITIVE_REGULATION_OF_MAPK_CASCADE	537	45	1.76e-06	3.52e-05	PTPN22, NGF, NTRK1, NRP1, MAP3K11, PAK1, CD4, LRP1, KITLG, PELI2, RASGRP1, CSK, AKAP13, AXIN1, MAPK8IP3, CCL17, SCIMP, KSR1, TIMP2, MAP2K2, INSR, CXCL17, PRKD2, PRMT1, FPR2, ALK, MARCO, EPHA4, PTPN1, DOK5, MAPK1, OSM, GNAI2, PJA2, PDGFRB, GRM4, TPD52L1, MAP3K5, PDGFA, NOD1, KLHDC10, EZH2, PTK2B, ANGPT1, NOTCH1
GO_ORGANIC_HYDROXY_COMPOUND_METABOLIC_PROCESS	486	42	1.77e-06	3.53e-05	PLCH2, AKR1A1, DHCR24, GFI1, OSBPL5, FDX1, SORL1, NR1H4, DCT, PCK2, CALM1, LIPC, LMF1, RP11-161M6.2, GRIN2A, MBTPS1, SREBF1, PNPO, BCL2, GPD2, OSBPL6, SGPP2, HDLBP, PANK2, PLCB4, PLCG1, ABCG1, COMT, SREBF2, SCAP, CLCN2, ELOVL6, SLC7A11, INPP4B, HSD17B4, SNCAIP, OSBPL3, PRKAG2, PTK2B, STAR, DGAT1, PSAT1, RXRA
GO_POSITIVE_REGULATION_OF_ESTABLISHMENT_OF_PROTEIN_LOCALIZATION	436	39	1.78e-06	3.55e-05	UBE2J2, NADK, PTPN22, CD2, TNFSF4, PFKFB2, MCU, CHRM1, PAK1, SORL1, LRP1, NR1H4, TFDP1, RASGRP1, SMAD3, FAM65A, CDH1, MYO1C, MYH10, MYO18A, JUP, NPEPPS, USP36, BCL2, MBP, PIK3R2, PIK3R2, KCNN4, NLRP12, TM9SF4, MAPK1, ADORA2A, HPS4, OSM, SREBF2, EDEM1, PIK3R1, ACHE, ANP32B, SEC16A
GO_NUCLEOBASE_CONTAINING_SMALL_MOLECULE_METABOLIC_PROCESS	355	34	1.8e-06	3.58e-05	NADK, KCNAB2, CTPS1, AK5, NME7, FMO1, GUK1, PRTFDC1, NADSYN1, DLG2, HSPA8, FAR2, ENTPD5, DUT, IDH2, NTHL1, SUCLG1, MAPK1, TPST2, GTPBP1, IMPDH2, FHIT, PDE4D, HSD17B4, GMDS, ME1, NT5E, CARD11, TPST1, IMPDH1, ATP6V1B2, PDE7A, TSTA3, DGAT1
GO_CELLULAR_RESPONSE_TO_STEROID_HORMONE_STIMULUS	249	27	2.01e-06	3.99e-05	HEYL, ESRRG, SMYD3, NR1H3, ESRRA, PAK1, NR1H4, NCOR2, FOXO1, PCK2, ZFP36L1, AKAP13, ABHD2, AXIN1, UBE2I, ZBTB7A, SMARCA4, KANK2, URI1, NRIP1, RUNX1, THRB, FOXP1, PPARGC1A, LEF1, STAR, RXRA
GO_DENDRITE_DEVELOPMENT	220	25	2.04e-06	4.03e-05	NRP1, DLG5, CPEB3, FARP1, MAP1A, ADAM10, NEDD4L, STK11, BCL11A, ABI2, EPHA4, ZMYND8, PREX1, KALRN, EPHB1, MEF2C, KIAA0319, SYNGAP1, PACSIN1, CUL7, CUX1, EZH2, ASAP1, ARC, SEMA4D
GO_MUSCLE_CELL_DEVELOPMENT	178	22	2.06e-06	4.05e-05	SKI, TMOD4, SMYD3, LDB3, PAK1, TMOD3, AKAP13, MYH10, FHOD3, BCL2, HDAC4, CXADR, WDR1, ANK2, MEF2C, PDGFRB, MAML1, SRF, HDAC9, PGM5, FAM129B, NOTCH1
GO_REGULATION_OF_DEPHOSPHORYLATION	206	24	2.09e-06	4.1e-05	CAMTA1, SWAP70, DLG2, SPPL3, FARP1, CALM1, PPP2R5C, CHRM5, SMAD3, WDR81, SMG6, PTBP1, ELL, URI1, MGAT5, PCIF1, GNAI2, HTT, MEF2C, PDGFRB, MAGI2, IKBKB, SEMA4D, PPP2R4
GO_ACTIVATION_OF_GTPASE_ACTIVITY	90	15	2.12e-06	4.15e-05	ARHGEF16, RCC2, RASGRP1, PLEKHG4, SGSM2, TBC1D16, ADPRH, TBC1D14, TBC1D1, TBC1D9, TBC1D9B, NEDD9, PTK2B, SCRIB, RABGAP1
GO_PROTEIN_COMPLEX_OLIGOMERIZATION	559	46	2.21e-06	4.32e-05	SKI, PEX14, KCNA2, MCU, HBG2, SLC1A2, ATL3, EHD1, CPT1A, C1QTNF5, SORL1, VWF, SHMT2, CPSF6, CCDC88C, RASGRP1, EHD4, CHRNB4, JUP, KCTD2, SEPT9, TMC8, RNF213, INSR, SLC1A5, PRMT1, UXS1, CRBN, IMPDH2, TRA2B, FGFRL1, DPYSL3, NPM1, ITPR3, ME1, TNFAIP3, NOD1, IKZF1, MAGI2, ACHE, CLU, TRPS1, ARC, B4GALT1, TRPM3, RXRA
GO_INSULIN_RECEPTOR_SIGNALING_PATHWAY	139	19	2.23e-06	4.36e-05	NUCKS1, SORBS1, PTPRE, PAK1, NR1H4, FOXO1, AKT1, TSC2, PRKCB, SREBF1, INSR, PIK3R2, PIK3R2, PTPN1, GNAI2, PIK3R1, GRB10, ATP6V1B2, ATP6V1H, KANK1
GO_POSITIVE_REGULATION_OF_INTRACELLULAR_TRANSPORT	207	24	2.27e-06	4.42e-05	UBE2J2, CHRM1, EHD1, PAK1, GAB2, SORL1, CPSF6, SMAD3, FAM65A, CDH1, MYO1C, JUP, NPEPPS, USP36, PIK3R2, PIK3R2, TM9SF4, MAPK1, HPS4, SREBF2, EDEM1, CACNA1D, PIK3R1, ANP32B, SEC16A
GO_NEGATIVE_REGULATION_OF_RESPONSE_TO_EXTERNAL_STIMULUS	343	33	2.3e-06	4.45e-05	NRP1, INPP5F, SIGIRR, PSMA1, PSMA1, NR1H3, NLRX1, NR1H4, SMAD3, SEMA4B, ABR, SEC14L1, NPLOC4, SERPINB2, KANK2, CXCL17, PLAUR, NLRP12, CLASP1, EPHA4, RTN4R, BCR, ADORA2A, TMPRSS6, SEMA3F, SEMA5B, SLIT2, F12, NT5E, TNFAIP3, PDGFA, PLAT, SEMA4D, NOTCH1
GO_REGULATION_OF_SMALL_MOLECULE_METABOLIC_PROCESS	343	33	2.3e-06	4.45e-05	GFI1, PFKFB2, SORBS1, PSMA1, PSMA1, NR1H3, PPP1CA, CPT1A, DYRK2, NR1H4, NCOR2, FOXO1, AKT1, PSMA4, LMF1, RP11-161M6.2, MBTPS1, SREBF1, INSR, CD320, PANK2, ABCG1, COMT, SREBF2, SCAP, CLCN2, PPARGC1A, ELOVL6, SLC7A11, ME1, PRKAG2, PTK2B, STAR, NCOA2, PSMB7
GO_CARDIAC_CHAMBER_DEVELOPMENT	166	21	2.39e-06	4.61e-05	HEYL, NRP1, BMPR1A, DLL4, ZFPM1, MYH10, AP2B1, LTBP1, ACVR1, PLXND1, FGFRL1, WHSC1, SLIT2, ANK2, MEF2C, MAML1, PTK7, SRF, CHD7, RXRA, NOTCH1
GO_ORGANELLE_LOCALIZATION	685	53	2.44e-06	4.7e-05	NPHP4, PIK3CD, KIF1B, PEX14, PLEKHM2, ARHGEF2, STX6, PARD3, SEC24C, CKAP5, GAB2, TUBA1A, DCTN2, CALM1, RASGRP1, RAB27A, GRAMD2, NDE1, PRKCB, LAT, DOC2A, FAM65A, MYO1C, KIF1C, MYH10, GIT1, UNC13D, CSNK1D, SPIRE1, STK11, PIP5K1C, ACTN4, GRIK5, PREB, CLASP1, ITGA4, PARD3B, KIF3B, CEP250, ADORA2A, MYH9, SYN2, COL7A1, CACNA1D, ERC2, HTT, NPM1, MAD1L1, MAGI2, CHMP4C, PTK2, SCRIB, SEC16A
GO_PLATELET_ACTIVATION	153	20	2.48e-06	4.75e-05	PIK3CD, LCK, DGKZ, VWF, PTPN6, DGKA, PRKCB, GNA15, MAPK1, MYH9, ITPR1, SLC7A11, PIK3R1, ITPR3, SRF, PDGFA, TLN1, GNAQ, ADAMTS13, VAV2
GO_CELLULAR_AMIDE_METABOLIC_PROCESS	1020	71	2.49e-06	4.78e-05	RPS6KA1, YTHDF2, YARS, SARS, DAP3, LARP4B, HSPA14, RPS24, CPEB3, CARS, HSD17B12, RBM4, PPP1CA, SORL1, FAR2, ZNF385A, SHMT2, NR1H4, ATXN2, SPPL3, MIPEP, CLN5, ZFP36L1, WARS, AKT1, ADAM10, ACSBG1, KLHL25, MRPL28, TRAP1, RPS15A, GGA3, MIF4GD, TNRC6C, PGLYRP2, UPF1, LSM14A, SUCLG1, CERS6, EPHA4, MRPL44, EIF2S2, PCIF1, B4GALT5, MAPK1, EIF3L, GTPBP1, POLDIP3, MIRLET7A3, CERK, FXR1, EIF4G1, ELOVL6, SLC7…
GO_NEUROTRANSMITTER_TRANSPORT	267	28	2.53e-06	4.84e-05	SLC6A9, SLC6A17, PPFIA4, SLC1A2, NRXN2, PPFIA1, HSPA8, SLC38A1, CALM1, CHRNB4, PRKCB, DOC2A, GIT1, BZRAP1, SEC14L1, PIP5K1C, GRIK5, ADORA2A, SYN2, CACNA1D, ERC2, SLC7A11, SLC1A3, MEF2C, SNCAIP, GRM4, ICA1, SCRIB
GO_REPRODUCTION	1433	92	2.65e-06	5.04e-05	NPHP4, YTHDF2, SCMH1, WDR77, UBE2Q1, NTRK1, PBX1, BMPR1A, TUBGCP2, SF1, ZBTB16, ETV6, LRP6, ARHGDIB, PDE3A, ACVR1B, KITLG, IFT81, TESC, KDM2B, GOLGA3, RAD51B, ZFP36L1, AKT1, ADAM10, ZSCAN2, ABHD2, GPR56, PMFBP1, FANCA, GAS8, ZMYND15, PLD6, BRIP1, CCDC40, SPIRE1, BCL2, STK11, INSR, ACVR1, HDAC4, PANK2, EIF2S2, CNBD2, STK4, ADNP, NRIP1, CXADR, COMT, MAPK1, LIMK2, MYH9, MAFF, FBLN1, TUBGCP6, SBF1, T…
GO_CELL_CELL_JUNCTION_ORGANIZATION	154	20	2.74e-06	5.21e-05	NPHP4, PARD3, DLG5, PVRL1, NR1H4, SMAD3, CDH1, MYO1C, JUP, SDK2, TBCD, EPB41L3, ACTN4, CXADR, RUNX1, WDR1, ANK2, SRF, IKBKB, TLN1
GO_POSITIVE_REGULATION_OF_CYTOKINE_PRODUCTION	445	39	2.92e-06	5.52e-05	TNFRSF8, PTPN22, CD2, POLR3GL, ARHGEF2, TNFSF4, NLRX1, CD4, IL23A, LRP1, RASGRP1, B2M, SMAD3, CREBBP, POLR3E, ZFPM1, SEC14L1, NPLOC4, MBP, POLR2E, LSM14A, CXCL17, PRKD2, NLRP12, RSAD2, IL1R1, RUNX1, OSM, POLR2F, NFAM1, HPSE, PDE4D, PIK3R1, IRF1, POLR1C, CARD11, NOD1, CRCP, CLU
GO_OSTEOBLAST_DIFFERENTIATION	210	24	2.93e-06	5.52e-05	SKI, DDR2, BMPR1A, CREB3L1, ESRRA, LRP5, HNRNPC, AKT1, SMAD3, ACVR1, HDAC4, BMPR1B, LEF1, MEF2C, HSD17B4, PDLIM7, RUNX2, FBXO5, CDK6, ACHE, RSPO2, PTK2, SEMA4D, NOTCH1
GO_NEGATIVE_REGULATION_OF_CELL_MOTILITY	331	32	2.94e-06	5.52e-05	DLG5, BMPR1A, ARHGDIB, LRP1, AKT1, DLL4, ABHD2, IDH2, GPR56, CDH1, ABR, JUP, CYGB, BCL2, CLASP1, SP100, ZMYND8, BCR, FBLN1, NISCH, PTPRG, SLIT2, PPARGC1A, MEF2C, DPYSL3, SRF, PTPRK, MAGI2, TP53INP1, BAI1, KANK1, NOTCH1
GO_REGULATION_OF_SUBSTRATE_ADHESION_DEPENDENT_CELL_SPREADING	50	11	2.94e-06	5.52e-05	RCC2, NRP1, UNC13D, ACTN4, PREX1, FBLN1, RREB1, NEDD9, LRRC16A, PTK2, KANK1
GO_POSITIVE_REGULATION_OF_TRANSCRIPTION_OF_NOTCH_RECEPTOR_TARGET	18	7	3.04e-06	5.7e-05	HEYL, PBX1, MAML2, CREBBP, PLXND1, MAML1, NOTCH1
GO_OSSIFICATION	381	35	3.28e-06	6.14e-05	SKI, DDR2, PBX1, BMPR1A, CREB3L1, ESRRA, LRP5, MMP13, ZBTB16, HNRNPC, AKT1, SMAD3, XYLT1, PHOSPHO1, BCL2, SBNO2, ACVR1, HDAC4, MAPK1, BMPR1B, LEF1, MEF2C, GPR98, HSD17B4, PDLIM7, RUNX2, FBXO5, CDK6, ACHE, BMP1, PTK2B, RSPO2, PTK2, SEMA4D, NOTCH1
GO_BONE_DEVELOPMENT	212	24	3.46e-06	6.46e-05	SKI, LRP5, MMP13, FLI1, PTPN6, LRP6, ZNF385A, FOXN3, AKAP13, XYLT1, ZFPM1, ANKRD11, HOXB4, PHOSPHO1, COL20A1, COL7A1, FOXP1, WHSC1, BMPR1B, MEF2C, TIFAB, SRF, RUNX2, SEMA4D
GO_SIGNAL_RELEASE_FROM_SYNAPSE	170	21	3.51e-06	6.53e-05	SLC6A9, PPFIA4, NRXN2, PPFIA1, HSPA8, CALM1, CHRNB4, PRKCB, DOC2A, GIT1, BZRAP1, PIP5K1C, GRIK5, ADORA2A, SYN2, CACNA1D, ERC2, MEF2C, SNCAIP, GRM4, SCRIB
GO_REGULATION_OF_OSTEOBLAST_DIFFERENTIATION	118	17	3.65e-06	6.77e-05	SKI, DDR2, BMPR1A, ESRRA, LRP5, SMAD3, ACVR1, HDAC4, BMPR1B, MEF2C, PDLIM7, RUNX2, FBXO5, CDK6, PTK2, SEMA4D, NOTCH1
GO_PEPTIDYL_LYSINE_MODIFICATION	384	35	3.91e-06	7.24e-05	PRDM16, GFI1, SMYD3, EPC1, TOLLIP, SPI1, EP400, RTF1, LOXL1, MORF4L1, UBE2I, CREBBP, METTL22, NUP85, DOT1L, BRD4, BCL11A, HDAC4, BRD1, SETD5, MSL2, MECOM, WHSC1, TADA2B, PPARGC1A, LEF1, NSD1, JARID2, SUPT3H, HDAC9, TRRAP, PLOD3, EZH2, NSMCE2, NUP188
GO_REGULATION_OF_CHROMOSOME_ORGANIZATION	336	32	4.03e-06	7.44e-05	SKI, EXOSC10, GFI1, SPI1, HNRNPA1, USP44, HNRNPC, JDP2, RTF1, TERF2, SMG6, SREBF1, CDC6, BRD4, UPF1, PRKD2, ATAD2B, MAPK1, SETD5, MCM2, BCL6, TADA2B, PPARGC1A, WDR70, NSD1, JARID2, HMGA1, FBXO5, MAD1L1, RAD21, NSMCE2, NEK6
GO_REGULATION_OF_SYNAPSE_STRUCTURE_OR_ACTIVITY	229	25	4.21e-06	7.74e-05	CLSTN1, NTRK1, ARHGAP22, DLG5, PVRL1, TUBA1A, SSH1, ADAM10, LPHN1, ABI2, EPHA4, ZMYND8, ADNP, AMIGO3, SEMA3F, KALRN, EPHB1, EIF4G1, SLC7A11, MEF2C, SYNGAP1, PTK2, BAI1, ARC, SEMA4D
GO_REGULATION_OF_GENERATION_OF_PRECURSOR_METABOLITES_AND_ENERGY	145	19	4.22e-06	7.74e-05	PRDM16, PFKFB2, SORBS1, BNIP3, PPP1CA, SHMT2, DYRK2, ENTPD5, AKT1, TRAP1, CBFA2T3, NUP85, ZBTB7A, INSR, HDAC4, PFKFB4, PPARGC1A, PRKAG2, NUP188
GO_MYELOID_CELL_HOMEOSTASIS	145	19	4.22e-06	7.74e-05	PIK3CD, RPS24, SPI1, ACVR1B, KITLG, ZFP36L1, KLF13, B2M, TMOD3, ZFPM1, ZBTB7A, JAK3, PRMT1, BCL6, ADD1, SLC7A11, SRF, IKZF1, CDK6
GO_POSITIVE_REGULATION_OF_CELL_CYCLE_PHASE_TRANSITION	107	16	4.27e-06	7.81e-05	RCC2, CDC7, PBX1, CUL4A, RAD51B, AKT1, TMOD3, CDC6, RPTOR, BRD4, UBE2E2, EIF4G1, NPM1, FBXO5, EZH2, NSMCE2
GO_PEPTIDE_SECRETION	591	47	4.33e-06	7.9e-05	NADK, PTPN22, CD2, UBE2Q1, TNFSF4, PFKFB2, MCU, NR1H3, LRP5, CPT1A, C1QTNF5, SNX19, LRP1, NR1H4, RASGRP1, IDH2, RHBDF1, RAB11FIP3, LMF1, RP11-161M6.2, MYH10, SREBF1, MYO18A, PTRF, MBP, POU2F2, KCNN4, NLRP12, RSAD2, PREB, MAP4K4, ADORA2A, OSM, ITPR1, CACNA1D, FOXP1, ADCY5, KALRN, SUCNR1, ITPR3, TNFAIP3, CARD11, ICA1, HDAC9, ACHE, CHD7, ANGPT1, NOTCH1
GO_G_PROTEIN_COUPLED_ACETYLCHOLINE_RECEPTOR_SIGNALING_PATHWAY	19	7	4.65e-06	8.46e-05	RGS8, CHRM3, CHRM1, CHRM5, GNA15, GNAI2, GNAQ
GO_COGNITION	291	29	4.66e-06	8.46e-05	NGF, NTRK1, CPEB3, CHRM1, NRXN2, ZNF385A, MAP1A, GRIN2A, INSR, CIC, TANC1, ADNP, DOPEY2, COMT, MAPK1, KALRN, HTT, SLC7A11, MEF2C, PJA2, TIFAB, SYNPO, SYNGAP1, ITPR3, SRF, SOBP, PRKAR1B, CHD7, ARC
GO_NEGATIVE_REGULATION_OF_SUPRAMOLECULAR_FIBER_ORGANIZATION	133	18	4.73e-06	8.56e-05	TMOD4, ARHGEF2, SPTA1, SWAP70, PPFIA1, ARAP1, HSPA8, SPTB, TMOD3, TBCD, FHOD3, EML2, CLASP1, ADD1, SLIT2, LRRC16A, CLU, KANK1
GO_MICROTUBULE_BASED_MOVEMENT	276	28	4.81e-06	8.69e-05	KIF1B, PEX14, KIF21B, DLG2, HSPA8, KIF21A, IFT81, CCDC42B, DNAH10, RASGRP1, STARD9, MAP1A, IFT140, MAPK8IP3, NDE1, TERF2, GAS8, KIF1C, DNAI2, CCDC40, KIF3B, DNAH1, HTT, KIF6, DST, HEATR2, IFT74, WDR34
GO_B_CELL_ACTIVATION	292	29	4.98e-06	8.98e-05	PIK3CD, TXLNA, CTPS1, NTRK1, MNDA, TNFSF4, SWAP70, PTPN6, ZFP36L1, PRKCB, BCL2, TCF3, ZBTB7A, CD320, JAK3, POU2F2, ITGA4, HDAC4, NFAM1, CMTM7, BCL6, WHSC1, LEF1, PIK3R1, MEF2C, TNFAIP3, CARD11, HDAC9, PTK2B
GO_SECOND_MESSENGER_MEDIATED_SIGNALING	439	38	5.19e-06	9.33e-05	CAMTA1, MCU, TPCN2, CD4, PDE3A, DYRK2, SPPL3, GPR133, PTGER2, CALM1, AKAP13, MGRN1, GRIN2A, LAT, GPR56, NFAT5, KSR1, PTBP1, LPHN1, PTGER1, PTGIR, FPR2, HDAC4, PLCG1, ADNP, ADORA2A, ITPR1, UCN2, GNAI2, ADCY5, HTT, ANK2, PDE4D, ITPR3, PRKAR1B, PTK2B, BAI1, GNAQ
GO_NEGATIVE_REGULATION_OF_GROWTH	262	27	5.27e-06	9.45e-05	NRP1, PAK1, ACVR1B, BDKRB1, SMAD3, SEMA4B, RAI1, BCL2, STK11, SMARCA4, BCL11A, SERTAD2, SH3BP4, STK4, CXADR, RTN4R, SEMA3F, DCBLD2, SEMA5B, BCL6, SLIT2, APBB2, STC2, JARID2, PTK2, SEMA4D, NOTCH1
GO_SMOOTH_MUSCLE_CELL_MIGRATION	85	14	5.31e-06	9.47e-05	NRP1, BMPR1A, PAK1, SORL1, LRP1, SSH1, BCL2, HDAC4, SLIT2, PPARGC1A, MEF2C, PDGFRB, PDGFA, PLAT
GO_SECONDARY_ALCOHOL_METABOLIC_PROCESS	85	14	5.31e-06	9.47e-05	OSBPL5, FDX1, SORL1, NR1H4, LIPC, LMF1, RP11-161M6.2, MBTPS1, SREBF1, HDLBP, ABCG1, SREBF2, SCAP, STAR, RXRA
GO_ACTIVATION_OF_INNATE_IMMUNE_RESPONSE	311	30	6.18e-06	0.00011	GFI1, PTPN22, MNDA, PIK3AP1, PSMA1, PSMA1, NR1H3, PAK1, NLRX1, NR1H4, PSMA4, CREBBP, HEXIM1, SEC14L1, NPLOC4, ICAM3, PGLYRP2, LSM14A, RSAD2, MARCO, TANK, TNIP3, PJA2, IRF1, MATR3, TNIP1, TNFAIP3, CARD11, NOD1, IKBKB, PSMB7
GO_ACTIN_CYTOSKELETON_REORGANIZATION	98	15	6.3e-06	0.000112	NRP1, ARAP1, PAK1, ARHGDIB, CDC42BPB, FARP2, PTPN1, CXADR, MYH9, ATP2C1, PDLIM4, NEDD9, PTK7, RALA, PTK2B
GO_HEART_DEVELOPMENT	564	45	6.32e-06	0.000112	HEYL, NRP1, BICC1, BMPR1A, PAK1, LRP6, ZFP36L1, DLL4, SMAD3, AKAP13, IFT140, TSC2, PSKH1, ZFPM1, MYH10, AP2B1, HEXIM1, CCDC40, FHOD3, INSR, SMG9, LTBP1, ACVR1, STK4, SOX18, CXADR, MAPK1, PLXND1, FGFRL1, WHSC1, SLIT2, ANK2, BASP1, MEF2C, PDGFRB, MAML1, JARID2, PTK7, SRF, HDAC9, CHD7, PTK2, IFT74, RXRA, NOTCH1
GO_REGULATION_OF_CELL_CELL_ADHESION	393	35	6.51e-06	0.000115	YTHDF2, LCK, PTPN22, SPTA1, TNFSF4, DLG5, SWAP70, CD5, PAK1, ZBTB16, LAG3, CD4, PTPN6, IL23A, AKT1, RASGRP1, CSK, CDH1, NFAT5, MBP, JAK3, ITGA4, ICOS, RUNX1, PPM1F, ADORA2A, GRAP2, BCL6, LEF1, MYO10, PIK3R1, IRF1, MAD1L1, CARD11, PTK2
GO_ENDOSOMAL_TRANSPORT	220	24	6.58e-06	0.000116	STX6, DENND1B, INPP5F, EHD1, SORL1, VPS37B, CLN5, HEATR5A, EHD4, SNX1, RAB11FIP3, RILP, SGSM2, GGA3, UBE2O, STAM2, PIKFYVE, SNX5, MICALL1, RAB7A, RAB6B, TBC1D14, CHMP4C, SCRIB
GO_SENSORY_SYSTEM_DEVELOPMENT	361	33	6.86e-06	0.000121	SKI, NPHP4, NRP1, LRP5, MFRP, MFRP, PVRL1, LRP6, KDM2B, TTLL5, DLL4, SMAD3, IFT140, MYH10, SDK2, BCL2, SMARCA4, SMG9, GPD2, ABI2, LIMK2, THRB, IMPDH2, EPHB1, CLCN2, BMPR1B, SLC7A11, MAN2A1, PDE6A, PDGFRB, SRF, ACHE, CHD7, RXRA
GO_BRANCHING_MORPHOGENESIS_OF_AN_EPITHELIAL_TUBE	150	19	6.98e-06	0.000122	PBX1, NRP1, DLG5, PPP1CA, LRP5, PAK1, LRP6, DLL4, ESRP2, BCL2, ACVR1, STK4, LAMA5, PLXND1, SLIT2, LEF1, SRF, RSPO2, NOTCH1
GO_POSITIVE_REGULATION_OF_GROWTH	266	27	6.98e-06	0.000122	RPS6KA1, MACF1, NGF, NRP1, BMPR1A, PAK1, LRP1, KDM2B, AKT1, ADAM10, RPTOR, NEDD4L, BCL2, INSR, ITSN2, ADNP, MAPK1, PPM1F, EIF4G1, LEF1, BASP1, MEF2C, SRF, PTK2B, CHD7, SEMA4D, NOTCH1
GO_SUBSTRATE_ADHESION_DEPENDENT_CELL_SPREADING	87	14	7.02e-06	0.000123	RCC2, NRP1, UNC13D, ACTN4, ITGA4, PREX1, LAMA5, FBLN1, RREB1, NEDD9, LRRC16A, LAMB1, PTK2, KANK1
GO_NOTCH_SIGNALING_PATHWAY	192	22	7.16e-06	0.000125	MIB2, YTHDF2, HEYL, PBX1, TSPAN14, MAML2, CNTN1, NR1H4, AKT1, DLL4, ADAM10, CREBBP, EPN2, ZBTB7A, PLXND1, BCL6, MAML1, GMDS, CDK6, IFT74, FAM129B, NOTCH1
GO_REGULATION_OF_CELLULAR_RESPONSE_TO_GROWTH_FACTOR_STIMULUS	282	28	7.24e-06	0.000126	SKI, PRDM16, CREB3L1, FAM89B, CHST11, RBPMS2, SMAD3, TMEM204, CREBBP, VASN, PRKCB, MYO1C, EPN2, UBE2O, STK11, ZBTB7A, PRKD2, LTBP1, PTPN1, DOK5, TMPRSS6, SLIT2, ADAMTS3, CYFIP2, RUNX2, GRB10, FAM129B, NOTCH1
GO_STEROID_METABOLIC_PROCESS	314	30	7.47e-06	0.00013	DHCR24, GFI1, PBX1, HSD11B1, OSBPL5, HSD17B12, SF1, FDX1, SORL1, NR1H4, LIPC, LMF1, RP11-161M6.2, MBTPS1, SREBF1, BZRAP1, OSBPL6, HDLBP, PANK2, ABCG1, COMT, SREBF2, SCAP, CLCN2, PPARGC1A, ELOVL6, HSD17B4, OSBPL3, PRKAG2, STAR, RXRA
GO_ACTIN_POLYMERIZATION_OR_DEPOLYMERIZATION	207	23	7.5e-06	0.00013	TMOD4, SPTA1, SWAP70, SSH1, SPTB, TMOD3, CORO7, MYO1C, SPIRE1, FHOD3, PSTPIP2, WIPF1, ABI2, PREX1, ADD1, WDR1, SLIT2, IQGAP2, CAP2, LRRC16A, ARPC1B, PTK2B, KANK1
GO_PROTEIN_LOCALIZATION_TO_PLASMA_MEMBRANE	252	26	7.65e-06	0.000131	ARHGEF16, MACF1, TSPAN14, SORBS1, PPFIA1, LRP6, LRP1, TESC, AKT1, PACS2, CSK, CDH1, JUP, GGA3, EPB41L3, TTC7A, LAMA5, AP2M1, GAK, ANK2, FYB, PIK3R1, PACSIN1, IKBKB, SCRIB, SEC16A
GO_PYRIDINE_CONTAINING_COMPOUND_BIOSYNTHETIC_PROCESS	36	9	7.67e-06	0.000131	NADK, RNLS, NADSYN1, CARKD, IDH2, PNPO, ME1, IDO2, PSAT1
GO_GLYCEROLIPID_BIOSYNTHETIC_PROCESS	222	24	7.68e-06	0.000131	PIK3CD, PIK3C2B, INPP5F, NR1H3, THRSP, PITPNM2, PCK2, SREBF1, PHOSPHO1, PGS1, PIP5K1C, PIK3R2, PIK3R2, FPR2, PIKFYVE, CPNE1, AGPAT3, SBF1, INPP4B, PIK3R1, FIG4, PDGFA, ACHE, MTMR7, DGAT1
GO_ALCOHOL_METABOLIC_PROCESS	222	24	7.68e-06	0.000131	PLCH2, AKR1A1, OSBPL5, FDX1, SORL1, NR1H4, CALM1, LIPC, LMF1, RP11-161M6.2, MBTPS1, SREBF1, GPD2, SGPP2, HDLBP, PLCB4, PLCG1, ABCG1, SREBF2, SCAP, CLCN2, INPP4B, STAR, DGAT1, RXRA
GO_REGULATION_OF_APOPTOTIC_SIGNALING_PATHWAY	396	35	7.68e-06	0.000131	LCK, ARHGEF2, NRP1, BNIP3, CREB3L1, SYVN1, PPP1CA, ZNF385A, RNF34, TFDP1, AKT1, PDIA3, SMAD3, BCL2A1, TRAP1, MAZ, MNT, TMC8, BCL2, URI1, PLAUR, ACVR1, SP100, STK4, PTPN1, PTTG1IP, ADORA2A, GNAI2, HTT, BMPR1B, TRIM39, TPD52L1, BCLAF1, TNFAIP3, CLU
GO_POSITIVE_REGULATION_OF_PROTEOLYSIS	347	32	7.85e-06	0.000134	LCK, NGF, TRIM67, AKT1, SMAD3, AXIN1, GRIN2A, CBFA2T3, CSNK1D, MBP, NLRP12, HSPBP1, TANK, EPHA4, PPM1F, MYH9, FBLN1, EDEM1, PCOLCE2, SH3D19, TNIP1, CYFIP2, F12, MAP3K5, NOD1, PCOLCE, PTK2B, CLU, ASPH, PTK2, DAPK1, ANP32B
GO_LEUKOCYTE_CELL_CELL_ADHESION	331	31	7.94e-06	0.000135	LCK, PTPN22, SPTA1, TNFSF4, DLG5, CD5, PAK1, ZBTB16, LAG3, CD4, PTPN6, IL23A, AKT1, RASGRP1, CSK, NFAT5, JAK3, ITGA4, ICOS, RUNX1, ADORA2A, GRAP2, BCL6, PIK3R1, IRF1, TNIP1, NT5E, MAD1L1, CARD11, TSTA3, SEMA4D
GO_CELL_VOLUME_HOMEOSTASIS	28	8	8.4e-06	0.000142	LRRC8B, LRRC8D, SLC12A3, E2F4, SLC12A4, CTC-479C5.17, KCNN4, ADD1, SLC12A9
GO_REGULATION_OF_B_CELL_RECEPTOR_SIGNALING_PATHWAY	28	8	8.4e-06	0.000142	PTPN22, PTPN6, ELF1, PRKCB, RUNX1, NFAM1, FOXP1, ELF2
GO_REGULATION_OF_LEUKOCYTE_DIFFERENTIATION	270	27	9.19e-06	0.000155	CD2, TNFSF4, FAM213A, ESRRA, ZBTB16, CD4, PTPN6, IL23A, KITLG, TESC, CUL4A, ZFP36L1, RASGRP1, ZFPM1, FANCA, PGLYRP2, JAK3, RUNX1, NFAM1, FOXP1, BCL6, LEF1, PIK3R1, IRF1, CARD11, CDK6, TOX
GO_STEROID_BIOSYNTHETIC_PROCESS	195	22	9.19e-06	0.000155	DHCR24, GFI1, PBX1, HSD11B1, HSD17B12, SF1, FDX1, NR1H4, MBTPS1, SREBF1, BZRAP1, OSBPL6, ABCG1, SREBF2, SCAP, CLCN2, PPARGC1A, ELOVL6, HSD17B4, OSBPL3, PRKAG2, STAR
GO_REGULATION_OF_PLASMA_LIPOPROTEIN_PARTICLE_LEVELS	101	15	9.2e-06	0.000155	AP2A2, EHD1, NR1H4, LIPC, CSK, LMF1, RP11-161M6.2, CES3, MIR33B, AP2B1, HDLBP, ABCG1, ZDHHC8, AP2M1, BMP1, DGAT1
GO_STEROID_HORMONE_MEDIATED_SIGNALING_PATHWAY	181	21	9.45e-06	0.000159	HEYL, ESRRG, NR1H3, ESRRA, PAK1, NR1H4, NCOR2, AKAP13, ABHD2, AXIN1, UBE2I, ZBTB7A, SMARCA4, KANK2, NRIP1, RUNX1, THRB, FOXP1, PPARGC1A, LEF1, RXRA
GO_CELLULAR_RESPONSE_TO_EXTERNAL_STIMULUS	334	31	9.51e-06	0.000159	TNFRSF8, PIK3C2B, BNIP3, SLC1A2, AMBRA1, HSPA8, HNRNPA1, NR1H4, SSH1, FOXO1, AKT1, FAM65A, SREBF1, BRIP1, RPTOR, BCL2, KANK2, BCL11A, ITGA4, HDAC4, ADNP, COMT, MAPK1, SREBF2, ATG7, UCN2, EIF4G1, IRF1, SRF, MAP3K5, AQP3
GO_REGULATION_OF_LYMPHOCYTE_ACTIVATION	468	39	9.55e-06	0.000159	LCK, PTPN22, CD2, SPTA1, MNDA, TNFSF18, TNFSF4, DLG5, CD5, PAK1, ZBTB16, LAG3, CD4, PTPN6, IL23A, ZFP36L1, AKT1, RASGRP1, CSK, LAT, FANCA, BCL2, CD320, PGLYRP2, JAK3, ICOS, RUNX1, ADORA2A, GRAP2, NFAM1, BCL6, WHSC1, PIK3R1, MEF2C, IRF1, TNFAIP3, MAD1L1, CARD11, TOX
GO_NEGATIVE_REGULATION_OF_IMMUNE_SYSTEM_PROCESS	451	38	9.63e-06	0.000161	PTPN22, MNDA, TNFSF4, DLG5, PSMA1, PSMA1, NR1H3, ZBTB16, NLRX1, LAG3, PTPN6, KITLG, ELF1, CUL4A, ZFP36L1, AKT1, KLF13, ZFPM1, ABR, SEC14L1, NPLOC4, PGLYRP2, JAK3, PRMT1, RUNX1, BCR, ADORA2A, CD96, BCL6, SLIT2, PIK3R1, IRF1, TNFAIP3, MAD1L1, CDK6, PTK2B, ANGPT1, SCRIB, NOTCH1
GO_MORPHOGENESIS_OF_A_BRANCHING_STRUCTURE	196	22	9.98e-06	0.000165	PBX1, NRP1, DLG5, PPP1CA, LRP5, PAK1, LRP6, DLL4, ESRP2, BCL2, BCL11A, ACVR1, STK4, LAMA5, PLXND1, SLIT2, LEF1, SRF, PDGFA, RSPO2, RXRA, NOTCH1
GO_CIRCADIAN_RHYTHM	196	22	9.98e-06	0.000165	KCNA2, NTRK1, NR1H3, RBM4, PPP1CA, CPT1A, MTA1, GPR176, RAI1, SREBF1, CSNK1D, PHLPP1, NRIP1, ADORA2A, ATG7, IMPDH2, PPARGC1A, EZH2, STAR, NCOA2, GNAQ, PTGDS
GO_B_CELL_DIFFERENTIATION	127	17	9.99e-06	0.000165	NTRK1, PTPN6, ZFP36L1, BCL2, TCF3, ZBTB7A, JAK3, POU2F2, ITGA4, HDAC4, NFAM1, CMTM7, BCL6, PIK3R1, CARD11, HDAC9, PTK2B
GO_REGULATION_OF_MULTI_ORGANISM_PROCESS	401	35	1.01e-05	0.000166	YTHDF2, NUCKS1, SIGIRR, NLRX1, POU2F3, CD4, ARHGDIB, PDE3A, ACVR1B, IL23A, VPS37B, IFI27, SEC14L1, NPLOC4, BCL2, POLR2E, SMARCA4, RSAD2, HDAC4, POLR2F, FOXP1, RAB7A, LEF1, TNIP1, LY86, TRIM26, TNFAIP3, RNF216, NOD1, SRPK2, TRIM35, CHMP4C, CASC7, AGO2, B4GALT1, NOTCH1
GO_REGULATION_OF_INNATE_IMMUNE_RESPONSE	435	37	1.02e-05	0.000167	JAK1, GFI1, PTPN22, MNDA, PIK3AP1, PSMA1, PSMA1, NR1H3, PAK1, NLRX1, LAG3, PTPN6, NR1H4, RASGRP1, PSMA4, CREBBP, HEXIM1, SEC14L1, NPLOC4, ICAM3, PGLYRP2, LSM14A, RSAD2, MARCO, TANK, PTPN1, CD96, TNIP3, PJA2, IRF1, MATR3, TNIP1, TNFAIP3, CARD11, NOD1, IKBKB, SCRIB, PSMB7
GO_VESICLE_LOCALIZATION	303	29	1.02e-05	0.000167	KIF1B, SEC24C, DCTN2, CALM1, RASGRP1, RAB27A, NDE1, PRKCB, DOC2A, MYO1C, KIF1C, GIT1, CSNK1D, PIP5K1C, ACTN4, GRIK5, PREB, CLASP1, ITGA4, KIF3B, ADORA2A, SYN2, COL7A1, CACNA1D, ERC2, HTT, MAGI2, SCRIB, SEC16A
GO_SMALL_MOLECULE_BIOSYNTHETIC_PROCESS	666	50	1.06e-05	0.000174	PLCH2, AKR1A1, DHCR24, GFI1, PHGDH, NME7, GUK1, SEPHS1, PRTFDC1, ALOX5, HSD17B12, NR1H3, CSAD, SHMT2, NR1H4, FOXO1, PCK2, DUT, LIPC, ABHD2, NTHL1, MBTPS1, SREBF1, PNPO, PYCR1, GPD2, OSBPL6, PLCB4, PLCG1, ABCG1, SREBF2, SCAP, IMPDH2, MGLL, CLCN2, PPARGC1A, ELOVL6, SLC1A3, PDE4D, HSD17B4, NT5E, OSBPL3, PLOD3, IMPDH1, PRKAG2, PTK2B, STAR, PDE7A, PSAT1, PTGDS
GO_GENERATION_OF_PRECURSOR_METABOLITES_AND_ENERGY	488	40	1.09e-05	0.000178	PRDM16, STK40, AKR1A1, PHGDH, PFKFB2, SORBS1, BNIP3, PPP1CA, NDUFC2-KCTD14, FDX1, SHMT2, DYRK2, THTPA, ENTPD5, CALM1, AKT1, IDH2, TRAP1, CBFA2T3, NUP85, ZBTB7A, INSR, UQCRFS1, SUCLG1, GPD2, HDAC4, D2HGDH, PANK2, XYLB, PFKFB4, GBE1, PPARGC1A, NDUFS6, P4HA2, ME1, IMMP2L, PRKAG2, ASPH, TSTA3, NUP188
GO_RECEPTOR_MEDIATED_ENDOCYTOSIS	353	32	1.11e-05	0.000182	HSPG2, INPP5F, AP2A2, LDLRAD3, CD5, ANKRD13D, SORL1, LRP6, LRP1, ATXN2, B2M, SNX1, SH3GL3, AP2B1, ARHGAP27, PIP5K1C, INSR, FPR2, MARCO, ITGA4, MICALL1, AP2M1, GAK, SCARB2, PDLIM7, IGF2R, MAGI2, ACHE, CLU, ANGPT1, ARC, SCRIB
GO_CARBOHYDRATE_METABOLIC_PROCESS	559	44	1.12e-05	0.000182	H6PD, STK40, AKR1A1, PFKFB2, SORBS1, GANAB, PPP1CA, CPT1A, DYRK2, CHST11, FOXO1, PCK2, ENTPD5, CALM1, AKT1, IDH2, AMDHD2, FUK, CBFA2T3, NUP85, ZBTB7A, INSR, GPD2, B3GNT7, HDAC4, B4GALT5, XYLB, PFKFB4, NISCH, GBE1, PPARGC1A, SCARB2, MANBA, MAN2A1, ME1, GUSB, PRKAG2, MTMR7, PTK2B, NCOA2, B4GALT1, PGM5, NUP188, POMT1
GO_PROTEIN_IMPORT	183	21	1.12e-05	0.000182	PEX14, TXNIP, TIMM23B, HSPA8, AKT1, SMAD3, TSC2, CDH1, MBTPS1, JUP, NUP85, TIMM44, PIK3R2, PIK3R2, PTTG1IP, MAPK1, SAMM50, IPO11, PIK3R1, CLU, ANGPT1, NUP188
GO_MRNA_METABOLIC_PROCESS	560	44	1.17e-05	0.00019	SSU72, EXOSC10, SRSF10, WDR77, CPEB3, PHRF1, SF1, RBM4, HSPA8, PRPF40B, HNRNPA1, CPSF6, MBNL2, HNRNPC, ZFP36L1, RBPMS2, CELF6, CELF6, ESRP2, PRPF8, SREBF1, PTBP1, POLR2E, LSM7, ZBTB7A, UPF1, SCAF1, U2AF2, USP39, RBM38, PRPF6, SOX18, THOC5, POLR2F, POLDIP3, USP4, MBNL1, TRA2B, PPARGC1A, HNRNPA0, DHX16, SRF, CPSF4, SRPK2, PUF60
GO_NEGATIVE_REGULATION_OF_CYTOSKELETON_ORGANIZATION	142	18	1.19e-05	0.000193	TMOD4, ARHGEF2, SPTA1, SWAP70, PPFIA1, ARAP1, SPTB, TMOD3, TBCD, FHOD3, EML2, CLASP1, IQCJ-SCHIP1, ADD1, SLIT2, NPM1, LRRC16A, KANK1
GO_DEVELOPMENTAL_GROWTH_INVOLVED_IN_MORPHOGENESIS	228	24	1.21e-05	0.000195	MACF1, NGF, NRP1, PAK1, LRP6, LRP1, SEMA4B, NEDD4L, STK11, ITSN2, BCL11A, ITGA4, CPNE1, ADNP, RTN4R, SEMA3F, SEMA5B, SLIT2, CYFIP2, PTK7, SRF, MAGI2, SEMA4D, NOTCH1
GO_BIOMINERAL_TISSUE_DEVELOPMENT	156	19	1.24e-05	0.000199	DDR2, BMPR1A, MMP13, PVRL1, FOXO1, SMAD3, CEMP1, PHOSPHO1, SBNO2, CNNM4, SLC20A1, ACVR1, BMPR1B, MEF2C, GPR98, FBXO5, PTK2B, RSPO2, NOTCH1
GO_NEGATIVE_REGULATION_OF_TRANSFERASE_ACTIVITY	275	27	1.28e-05	0.000206	PTPN22, SMYD3, LRP5, SORL1, PTPN6, LRP6, USP44, TESC, WARS, AKT1, CSK, TSC2, HEXIM1, RPTOR, PTPN1, ZGPAT, PPM1F, ADORA2A, ZFYVE28, RHOH, NPM1, TNFAIP3, FBXO5, PRKAR1B, PRKRIP1, PRKAG2, GNAQ
GO_LIPID_LOCALIZATION	406	35	1.31e-05	0.000211	SLC27A3, PNPLA2, OSBPL5, NR1H3, EHD1, CPT1A, THRSP, SORL1, LRP6, PLEKHA8P1, LRP1, NR1H4, PITPNM2, AKT1, LIPC, ABCA3, SPNS1, MIR33B, KCNN4, OSBPL6, HDLBP, NRIP1, ABCG1, SREBF2, OSBPL10, SCARB2, OSBPL3, PRKAG2, XKR6, CLU, STAR, NCOA2, DGAT1, RXRA, ABCA2
GO_POSITIVE_REGULATION_OF_DNA_BINDING_TRANSCRIPTION_FACTOR_ACTIVITY	260	26	1.33e-05	0.000214	TNFRSF8, ARHGEF2, NTRK1, DDR2, TNFSF18, LRP6, AKT1, SMAD3, UBE2I, PRKCB, JUP, TCF3, ZBTB7A, SMARCA4, PRKD2, ALK, HDAC4, NFAM1, PPARGC1A, NPM1, TRIM26, SRF, CARD11, NOD1, CLU, IKBKB
GO_GLYCOPROTEIN_BIOSYNTHETIC_PROCESS	340	31	1.35e-05	0.000216	MAN1C1, ST3GAL3, BCAN, GALNT2, FUT11, SYVN1, CHST11, ENTPD5, LMF1, RP11-161M6.2, XYLT1, BCL2, JAK3, FKRP, GALNT14, MGAT5, B3GNT7, B4GALT5, STT3B, XXYLT1, BMPR1B, GALNTL6, MAN2A1, TNIP1, GALNT10, ISPD, PLOD3, DPY19L4, ST3GAL1, B4GALT1, ST6GALNAC4, POMT1
GO_NEGATIVE_REGULATION_OF_PROTEIN_COMPLEX_ASSEMBLY	130	17	1.37e-05	0.000218	PEX14, TMOD4, ARHGEF2, SPTA1, SORL1, SPTB, TMOD3, TMC8, TBCD, FHOD3, EML2, CRBN, ADD1, SLIT2, LRRC16A, CLU, KANK1
GO_REGULATION_OF_CELL_MATRIX_ADHESION	117	16	1.37e-05	0.000219	RCC2, MACF1, DDR2, NRP1, LRP1, SMAD3, JUP, BCL2, MAP4K4, CLASP1, PPM1F, BCL6, PIK3R1, CDK6, PTK2B, PTK2
GO_METAL_ION_TRANSPORT	880	61	1.42e-05	0.000226	PLCH2, KCNAB2, LCK, KCNQ4, KCNA2, KCNT2, GJC2, CDH23, MCU, KCNQ1, SLC39A13, TPCN2, PVRL1, CD4, PTPN6, CNTN1, SLC38A1, SCN8A, TESC, RASA3, CALM1, BDKRB1, AKT1, B2M, GRAMD2, GRIN2A, PRKCB, SLC12A3, SLC12A4, CTC-479C5.17, SLC5A10, CACNA1G, NEDD4L, BCL2, ACTN4, KCNN4, CNNM4, SLC20A1, SLC4A10, PLCG1, SLC9A8, ADORA2A, ITPR1, GNAI2, CACNA1D, MYLK, ATP2C1, HTT, ANK2, SLC1A3, PDE4D, PDGFRB, STC2, ITPR3, S…
GO_REGULATION_OF_PROTEIN_CATABOLIC_PROCESS	374	33	1.43e-05	0.000226	TRIM67, SORL1, LRP1, FOXO1, AKT1, MAP1A, SNX1, SMAD3, RHBDF1, AXIN1, GRIN2A, CDH1, CBFA2T3, RILP, GGA3, TIMP2, CSNK1D, NEDD4L, HSPBP1, EPHA4, ATG4B, PTTG1IP, EDEM1, ATG7, FHIT, RAB7A, SH3D19, TRIM39, TNFAIP3, PTK2B, CLU, PTK2, BAI1
GO_RESPONSE_TO_PEPTIDE_HORMONE	425	36	1.46e-05	0.00023	NUCKS1, SORBS1, PTPRE, ESRRA, PAK1, LRP6, NR1H4, PXN, FOXO1, PCK2, ZFP36L1, AKT1, CSK, TSC2, PRKCB, MYO1C, SREBF1, CDC6, BRIP1, INSR, JAK3, PIK3R2, PIK3R2, PTPN1, SCAP, GNAI2, ADCY5, PIK3R1, STC2, PRKAR1B, HDAC9, GRB10, ATP6V1B2, STAR, ATP6V1H, PTK2, KANK1
GO_NEGATIVE_REGULATION_OF_MITOTIC_CELL_CYCLE	325	30	1.46e-05	0.000231	GJC2, PSMA1, PSMA1, CDK2AP2, ZNF385A, USP44, MYO16, TFDP1, ZFP36L1, FOXN3, SMAD3, PSMA4, E2F4, CDC6, RECQL5, TIMP2, BCL2, KANK2, PRMT1, CTDSPL, BCL6, FBXO5, MAD1L1, MAGI2, CDK6, EZH2, TRIM35, CHMP4C, RAD21, SCRIB, PSMB7
GO_ERK1_AND_ERK2_CASCADE	309	29	1.48e-05	0.000232	PTPN22, NTRK1, NRP1, CD4, PTPN6, LRP1, NDRG2, ZFP36L1, RASGRP1, CSK, CCL17, SCIMP, MAP2K2, PRKD2, FPR2, NLRP12, MARCO, PTPN1, MAPK1, FBLN1, GNAI2, EPHB1, PDGFRB, TNIP1, PDGFA, NOD1, PTK2B, ANGPT1, NOTCH1
GO_REGULATION_OF_RESPONSE_TO_CYTOKINE_STIMULUS	172	20	1.48e-05	0.000232	JAK1, GFI1, SIGIRR, NR1H3, PTPN6, NR1H4, ELF1, AES, LSM14A, PXDN, IL1R1, CPNE1, PTPN1, RUNX1, MIRLET7A3, SLIT2, TNFAIP3, IKBKB, ANGPT1, SCRIB
GO_POSITIVE_REGULATION_OF_WNT_SIGNALING_PATHWAY	172	20	1.48e-05	0.000232	SKI, MACF1, DISC1, PSMA1, PSMA1, SMAD3, PSMA4, AXIN1, JUP, CSNK1D, CSNK1G2, SMARCA4, DEPDC1B, CSNK1G3, DAAM2, PTK7, TNFAIP3, RSPO2, KANK1, MLLT3, PSMB7
GO_MYOTUBE_DIFFERENTIATION	105	15	1.49e-05	0.000233	SKI, CD53, SMYD3, EHD1, BCL2, TANC1, HDAC4, RBM38, MYH9, MEF2C, MAML1, HDAC9, BAI1, FAM129B, NOTCH1
GO_POSITIVE_REGULATION_OF_PROTEIN_CATABOLIC_PROCESS	216	23	1.51e-05	0.000235	TRIM67, SORL1, LRP1, FOXO1, AKT1, SNX1, AXIN1, CBFA2T3, RILP, GGA3, CSNK1D, NEDD4L, HSPBP1, ATG4B, PTTG1IP, EDEM1, ATG7, RAB7A, SH3D19, TNFAIP3, PTK2B, CLU, PTK2
GO_REGULATION_OF_CARBOHYDRATE_CATABOLIC_PROCESS	81	13	1.53e-05	0.000238	PFKFB2, PPP1CA, ENTPD5, CBFA2T3, NUP85, ZBTB7A, INSR, HDAC4, PFKFB4, PPARGC1A, SCARB2, PRKAG2, NUP188
GO_DNA_METABOLIC_PROCESS	844	59	1.53e-05	0.000238	EXOSC10, CDC7, TNFSF4, NUCKS1, SWAP70, SPI1, KDM2A, NFRKB, HNRNPA1, POLE, CUL4A, HNRNPC, RAD51B, AKT1, MTA1, USP3, MORF4L1, NTHL1, INO80E, TERF2, USP10, FANCA, SMG6, PLD6, MYO18A, CDC6, BRIP1, RECQL5, NPLOC4, SMCHD1, SPIRE1, POLR2E, TCF3, ZBTB7A, CHAF1A, UPF1, BRE, SP100, MAPK1, TOP3B, POLR2F, ATRIP, MCM2, BCL6, WHSC1, PPARGC1A, LEF1, WDR70, NPM1, HMGA1, NT5E, TRRAP, EZH2, SPIDR, RAD21, NSMCE2, T…
GO_POSITIVE_REGULATION_OF_CELL_SUBSTRATE_ADHESION	118	16	1.53e-05	0.000238	NRP1, HSD17B12, SMAD3, JUP, UNC13D, MAP4K4, PREX1, PPM1F, FBLN2, ABI3BP, RREB1, NEDD9, LRRC16A, CDK6, PTK2B, ECM2
GO_ARTERY_DEVELOPMENT	93	14	1.55e-05	0.00024	NRP1, BMPR1A, LRP1, DLL4, LOXL1, MYH10, AP2B1, LTBP1, MYLK, PLXND1, PDGFRB, SRF, CHD7, NOTCH1
GO_NEGATIVE_REGULATION_OF_KINASE_ACTIVITY	247	25	1.58e-05	0.000244	PTPN22, SMYD3, LRP5, SORL1, PTPN6, LRP6, TESC, WARS, AKT1, CSK, TSC2, HEXIM1, RPTOR, PTPN1, ZGPAT, PPM1F, ADORA2A, ZFYVE28, RHOH, NPM1, TNFAIP3, PRKAR1B, PRKRIP1, PRKAG2, GNAQ
GO_NUCLEOSIDE_PHOSPHATE_METABOLIC_PROCESS	217	23	1.63e-05	0.00025	NADK, KCNAB2, AK5, NME7, FMO1, GUK1, NADSYN1, DLG2, HSPA8, FAR2, ENTPD5, IDH2, SUCLG1, TPST2, GTPBP1, FHIT, HSD17B4, ME1, NT5E, CARD11, TPST1, ATP6V1B2, DGAT1
GO_REGULATION_OF_T_CELL_ACTIVATION	311	29	1.67e-05	0.000256	LCK, PTPN22, CD2, SPTA1, TNFSF18, TNFSF4, DLG5, CD5, PAK1, ZBTB16, LAG3, CD4, PTPN6, IL23A, AKT1, RASGRP1, CSK, LAT, FANCA, JAK3, ICOS, RUNX1, ADORA2A, GRAP2, BCL6, PIK3R1, IRF1, MAD1L1, CARD11
GO_STEM_CELL_DIFFERENTIATION	248	25	1.69e-05	0.00026	YTHDF2, NRP1, BMPR1A, PSMA1, PSMA1, LRP6, KITLG, PSMA4, SEMA4B, HOXB4, TCF3, ACVR1, LAMA5, SOX18, RUNX1, MAPK1, SEMA3F, SEMA5B, MEF2C, JARID2, SRF, RUNX2, CDK6, SEMA4D, PSMB7, NOTCH1
GO_ERYTHROCYTE_HOMEOSTASIS	119	16	1.71e-05	0.000261	RPS24, SPI1, ACVR1B, ZFP36L1, KLF13, B2M, TMOD3, ZFPM1, ZBTB7A, JAK3, PRMT1, BCL6, ADD1, SRF, IKZF1, CDK6
GO_POSITIVE_REGULATION_OF_CELL_GROWTH	160	19	1.78e-05	0.000272	RPS6KA1, MACF1, NGF, NRP1, PAK1, LRP1, KDM2B, AKT1, ADAM10, RPTOR, NEDD4L, BCL2, ITSN2, ADNP, EIF4G1, LEF1, SRF, PTK2B, SEMA4D
GO_CELLULAR_RESPONSE_TO_EXTRACELLULAR_STIMULUS	265	26	1.86e-05	0.000284	PIK3C2B, SLC1A2, AMBRA1, HSPA8, HNRNPA1, NR1H4, SSH1, FOXO1, FAM65A, SREBF1, BRIP1, RPTOR, BCL2, KANK2, BCL11A, ITGA4, ADNP, COMT, MAPK1, SREBF2, ATG7, UCN2, EIF4G1, SRF, MAP3K5, AQP3
GO_REGULATION_OF_RNA_METABOLIC_PROCESS	219	23	1.89e-05	0.000287	SRSF10, CPEB3, RBM4, HNRNPA1, CPSF6, NCOR2, MBNL2, ZFP36L1, CELF6, CELF6, CLK3, ESRP2, USP36, PTBP1, ZBTB7A, MAP2K2, U2AF2, RBM38, MBNL1, TRA2B, PIK3R1, NPM1, CPSF4, SRPK2
GO_SYNAPSE_ASSEMBLY	175	20	1.91e-05	0.00029	CLSTN1, NTRK1, DLG5, NRXN2, PVRL1, FARP1, CDH1, SDK2, LPHN1, ADNP, AMIGO3, PLXND1, EPHB1, EIF4G1, MEF2C, MAGI2, ACHE, PTK2, BAI1, SEMA4D
GO_REGULATION_OF_CELL_SHAPE	147	18	1.93e-05	0.000292	EPB41, SPTA1, ARAP1, FMNL3, PLXNC1, RHOF, MYH10, EPB41L3, ARHGAP15, MYH9, PLXND1, WDR1, RHOH, MYO10, CDC42SE2, PTK2B, PTK2, SEMA4D
GO_PYRIDINE_CONTAINING_COMPOUND_METABOLIC_PROCESS	40	9	1.93e-05	0.000292	NADK, KCNAB2, FMO1, NADSYN1, IDH2, PNPO, PDXK, ME1, NT5E
GO_REGULATION_OF_MYELOID_CELL_DIFFERENTIATION	250	25	1.94e-05	0.000293	FAM213A, SPI1, ESRRA, ZBTB16, CD4, ACVR1B, IL23A, KITLG, TESC, CUL4A, ZFP36L1, KLF13, B2M, CREBBP, PRKCB, ZFPM1, TNRC6C, PRMT1, RUNX1, FOXP1, LEF1, PIK3R1, MEF2C, CDK6, PTK2B
GO_POSITIVE_REGULATION_OF_CELLULAR_RESPONSE_TO_INSULIN_STIMULUS	23	7	1.97e-05	0.000297	NUCKS1, SORBS1, ESRRA, PAK1, NR1H4, MYO1C, GNAI2
GO_POSITIVE_REGULATION_OF_DEFENSE_RESPONSE	501	40	1.99e-05	0.0003	GFI1, PTPN22, MNDA, TNFSF4, PIK3AP1, PSMA1, PSMA1, NR1H3, PAK1, NLRX1, LAG3, IL23A, NR1H4, RASGRP1, PSMA4, CREBBP, HEXIM1, SEC14L1, NPLOC4, ICAM3, PGLYRP2, LSM14A, NLRP12, RSAD2, MARCO, TANK, OSM, SUCNR1, TNIP3, MEF2C, PJA2, IRF1, MATR3, TNIP1, F12, CDK19, TNFAIP3, CARD11, NOD1, IKBKB, PSMB7
GO_PROTEASOMAL_PROTEIN_CATABOLIC_PROCESS	466	38	2e-05	0.0003	UBE2J2, SPSB1, UBXN11, PSMA1, PSMA1, SYVN1, FBXL14, USP44, RNF34, CUL4A, IFI27, PPP2R5C, AKT1, MTA1, MAP1A, PSMA4, RHBDF1, UBE2I, ZNRF1, CBFA2T3, KCTD2, NPLOC4, CSNK1D, NEDD4L, ATP5SL, HSPBP1, SPOPL, CRBN, EDEM1, UBE2E1, STT3B, FHIT, RNF175, FBXO5, GET4, FBXL18, RNF216, CLU, PSMB7
GO_FACE_DEVELOPMENT	50	10	2.03e-05	0.000304	SKI, LRP6, ANKRD11, HOXB3, MAPK1, LEF1, SRF, CHD7, ASPH, CRISPLD1
GO_LEUKOCYTE_MIGRATION	484	39	2.05e-05	0.000306	PIK3CD, LCK, CD2, CD48, TNFSF18, SWAP70, PTPN6, IL23A, KITLG, BDKRB1, AKT1, ADAM10, CCL17, SLC7A6, SLC7A5, ABR, NUP85, SLC16A3, PIP5K1C, PIK3R2, PIK3R2, CXCL17, FPR2, NLRP12, IL1R1, ITGA4, PLCG1, PREX1, CXADR, BCR, MYH9, ITGA9, WDR1, SLIT2, SLC7A11, PDE4D, PIK3R1, PTK2B, ANGPT1, B4GALT1
GO_PROTEIN_DEPOLYMERIZATION	108	15	2.1e-05	0.000313	TMOD4, ARHGEF2, SPTA1, SWAP70, CKAP5, HSPA8, SPTB, MAP1A, TMOD3, CLASP1, GAK, ADD1, WDR1, LRRC16A, ASPH
GO_NEURON_PROJECTION_EXTENSION	162	19	2.12e-05	0.000315	MACF1, NRP1, PAK1, LRP1, SEMA4B, NEDD4L, STK11, ITSN2, BCL11A, ITGA4, CPNE1, ADNP, RTN4R, SEMA3F, SEMA5B, SLIT2, CYFIP2, SRF, SEMA4D
GO_NEGATIVE_REGULATION_OF_CELL_CYCLE_PROCESS	348	31	2.13e-05	0.000317	CDC7, GJC2, BMI1, EPC1, PSMA1, PSMA1, CDK2AP2, CBX5, ZNF385A, USP44, MYO16, TFDP1, ZFP36L1, FOXN3, PSMA4, E2F4, TERF2, CDC6, BCL2, KANK2, PRMT1, BRE, CTDSPL, BCL6, NPM1, FBXO5, MAD1L1, CDK6, EZH2, CHMP4C, RAD21, PSMB7
GO_GLIOGENESIS	283	27	2.15e-05	0.000318	SKI, PHGDH, GJC2, PARD3, BNIP3, LRP1, AKT1, CSK, IDH2, GPR56, APCDD1, FPR2, EPHA4, B4GALT5, MAPK1, ADORA2A, WDR1, LEF1, DAAM2, CDK6, LAMB1, EZH2, PTK2B, CLU, NDRG1, SCRIB, NOTCH1
GO_REGULATION_OF_PROTEIN_MODIFICATION_BY_SMALL_PROTEIN_CONJUGATION_OR_REMOVAL	221	23	2.18e-05	0.000323	PTPN22, BMI1, TOLLIP, USP44, DCUN1D2, AKT1, MTA1, AXIN1, UBE2I, HSPBP1, U2AF2, SPOPL, TANK, HDAC4, PTTG1IP, USP4, DCUN1D1, WDR70, TNIP1, TNFAIP3, FBXO5, ANGPT1, BAI1
GO_STEROL_METABOLIC_PROCESS	96	14	2.24e-05	0.00033	OSBPL5, FDX1, SORL1, NR1H4, LIPC, LMF1, RP11-161M6.2, MBTPS1, SREBF1, HDLBP, ABCG1, SREBF2, SCAP, STAR, RXRA
GO_CONTRACTILE_ACTIN_FILAMENT_BUNDLE_ASSEMBLY	96	14	2.24e-05	0.00033	ARHGEF10L, NRP1, SORBS1, PPFIA1, ARAP1, PAK1, PXN, SMAD3, CLASP1, PPM1F, PIK3R1, LRRC16A, SRF, PTK2B
GO_ORGANIC_ACID_TRANSMEMBRANE_TRANSPORT	135	17	2.25e-05	0.000331	PQLC2, SLC6A9, LRRC8D, SLC1A2, SLC43A1, CPT1A, THRSP, SLC38A1, AKT1, SLC7A6, SLC7A5, SLC16A3, SLC1A5, SLC7A11, SLC1A3, SLC13A4, PRKAG2
GO_MESENCHYME_DEVELOPMENT	268	26	2.27e-05	0.000333	HEYL, NRP1, DLG5, BMPR1A, LRP6, KITLG, ZFP36L1, SMAD3, SEMA4B, VASN, BCL2, CLASP1, ACVR1, LAMA5, MAPK1, SEMA3F, SEMA5B, LEF1, BASP1, MEF2C, PDGFRB, CUL7, PTK7, EZH2, SEMA4D, NOTCH1
GO_CELL_CELL_JUNCTION_ASSEMBLY	122	16	2.34e-05	0.000343	NPHP4, PARD3, DLG5, NR1H4, CDH1, MYO1C, JUP, TBCD, EPB41L3, ACTN4, RUNX1, WDR1, ANK2, SRF, IKBKB, TLN1
GO_NEGATIVE_REGULATION_OF_HYDROLASE_ACTIVITY	452	37	2.36e-05	0.000344	RCC2, RPS6KA1, DHCR24, NGF, DLG2, SORL1, RNF34, SERPINE3, FARP1, AKT1, TERF2, WDR81, TIMP2, SERPINB2, SERPINB8, ELL, URI1, PLAUR, CRIM1, MGAT5, SH3BP4, PCIF1, ADORA2A, COL7A1, GNAI2, ITIH1, MCM2, SLIT2, RHOH, SPINK2, LEF1, IQGAP2, TNFAIP8, HDAC9, IKBKB, SEMA4D, PPP2R4
GO_NEGATIVE_REGULATION_OF_NEURON_DEATH	207	22	2.36e-05	0.000344	NGF, NTRK1, NRP1, AMBRA1, SORL1, LRP1, KDM2B, AKT1, AP2B1, BCL2, ADNP, ADORA2A, ATG7, EIF4G1, PPARGC1A, SLC7A11, MEF2C, SYNGAP1, PTK2B, STAR, OXR1, ANGPT1
GO_REGULATION_OF_PROTEIN_SERINE_THREONINE_KINASE_ACTIVITY	505	40	2.39e-05	0.000347	PTPN22, NGF, NTRK1, MAP3K11, LRP5, PAK1, SORL1, PTPN6, LRP6, KITLG, CALM1, AKT1, RASGRP1, CSK, AKAP13, MAPK8IP3, KSR1, CDC6, HEXIM1, RPTOR, MAP2K2, INSR, CXCL17, ALK, EPHA4, STK4, PTPN1, MAPK1, HTT, PDGFRB, GRM4, TPD52L1, MAP3K5, TNFAIP3, PDGFA, PRKAR1B, NOD1, EZH2, PRKAG2, PTK2B
GO_GLAND_DEVELOPMENT	435	36	2.4e-05	0.000348	RPS6KA1, WDR77, PBX1, NRP1, BMPR1A, LRP5, LRP6, PCK2, AKT1, SMAD3, ESRP2, CDH1, HOXB3, CCDC40, BCL2, STK11, INSR, LAMA5, MAPK1, THRB, KALRN, PLXND1, CLCN2, LEF1, MAN2A1, RREB1, JARID2, SRF, TNFAIP3, IGF2R, PDGFA, MAD1L1, EZH2, SCRIB, RXRA, NOTCH1
GO_RESPONSE_TO_INSULIN	269	26	2.42e-05	0.00035	NUCKS1, SORBS1, PTPRE, ESRRA, PAK1, NR1H4, FOXO1, PCK2, ZFP36L1, AKT1, TSC2, PRKCB, MYO1C, SREBF1, INSR, PIK3R2, PIK3R2, PTPN1, SCAP, GNAI2, PIK3R1, HDAC9, GRB10, ATP6V1B2, STAR, ATP6V1H, KANK1
GO_AORTA_MORPHOGENESIS	32	8	2.47e-05	0.000358	BMPR1A, LRP1, DLL4, MYLK, PDGFRB, SRF, CHD7, NOTCH1
GO_G_PROTEIN_COUPLED_RECEPTOR_SIGNALING_PATHWAY_COUPLED_TO_CYCLIC_NUCLEOTIDE_SECOND_MESSENGER	254	25	2.54e-05	0.000366	CHRM3, CHRM1, GPR133, PTGER2, CHRM5, GPR176, AKAP13, GPR56, GNA15, LPHN1, PTGER1, PTGIR, FPR2, MARCO, ADORA2A, UCN2, GNAI2, CACNA1D, ADCY5, PDE4D, HTR4, GRM4, AKAP12, BAI1, GNAQ
GO_CELL_CYCLE_G1_S_PHASE_TRANSITION	286	27	2.59e-05	0.000373	CDC7, GFI1, GJC2, CDK2AP2, PTPN6, ACVR1B, ZNF385A, POLE, MYO16, CUL4A, TFDP1, AKT1, E2F4, CDC6, RPTOR, BCL2, KANK2, BRD4, PRMT1, ACVR1, UBE2E2, CTDSPL, MCM2, EIF4G1, FBXO5, CDK6, EZH2
GO_REGULATION_OF_ANTIGEN_RECEPTOR_MEDIATED_SIGNALING_PATHWAY	62	11	2.6e-05	0.000374	LCK, PTPN22, PTPN6, ELF1, PRKCB, KCNN4, PRKD2, RUNX1, NFAM1, FOXP1, ELF2
GO_REGULATION_OF_PROTEIN_COMPLEX_DISASSEMBLY	110	15	2.62e-05	0.000376	TMOD4, ARHGEF2, SPTA1, BNIP3, SWAP70, SPTB, MAP1A, TMOD3, INSR, UPF1, CLASP1, ADD1, WDR1, LRRC16A, ASPH
GO_NEGATIVE_REGULATION_OF_SECRETION	224	23	2.71e-05	0.000388	PTPN22, NR1H3, NR1H4, STXBP6, IDH2, RHBDF1, RAB11FIP3, ABR, SREBF1, NLRP12, RSAD2, MAP4K4, COMT, BCR, OSM, GNAI2, KALRN, RAB7A, TIFAB, TNFAIP3, HDAC9, ANGPT1, NOTCH1
GO_MUSCLE_CELL_MIGRATION	98	14	2.84e-05	0.000406	NRP1, BMPR1A, PAK1, SORL1, LRP1, SSH1, BCL2, HDAC4, SLIT2, PPARGC1A, MEF2C, PDGFRB, PDGFA, PLAT
GO_MONOCARBOXYLIC_ACID_METABOLIC_PROCESS	474	38	2.91e-05	0.000415	LYPLA2, PHGDH, SLC27A3, PFKFB2, ALOX5, HSD17B12, NR1H3, DAGLA, CPT1A, NR1H4, CRYL1, PCCA, PCK2, AKT1, LIPC, ACSBG1, ABHD2, IDH2, CES2, SREBF1, CYGB, SLC16A3, OSBPL6, D2HGDH, PANK2, SCAP, MGLL, PPARGC1A, ELOVL6, NDUFS6, HSD17B4, ME1, MTHFD1L, OSBPL3, PRKAG2, STAR, CRAT, PTGDS
GO_RESPONSE_TO_ENDOPLASMIC_RETICULUM_STRESS	272	26	2.93e-05	0.000417	UBE2J2, ZBTB17, CREB3L1, SYVN1, PDIA3, MBTPS1, NPLOC4, BCL2, PIK3R2, PIK3R2, PREB, PTPN1, ITPR1, EDEM1, STT3B, ADD1, TMEM33, RNF175, PIK3R1, STC2, ATF6B, CUL7, MAP3K5, GET4, CLU, TLN1, SEC16A
GO_RESPONSE_TO_TOPOLOGICALLY_INCORRECT_PROTEIN	195	21	2.94e-05	0.000418	UBE2J2, ZBTB17, HSPA14, CREB3L1, SYVN1, HSPA8, MBTPS1, PREB, PTPN1, EDEM1, STT3B, ADD1, TMEM33, RNF175, PIK3R1, STC2, F12, ATF6B, CUL7, CLU, TLN1
GO_POSITIVE_REGULATION_OF_PHOSPHATIDYLINOSITOL_3_KINASE_SIGNALING	86	13	2.95e-05	0.000418	PIK3CD, NTRK1, PIK3AP1, PTPN6, MAZ, INSR, OSM, PIK3R1, PDGFRB, PDGFA, ANGPT1, PTK2, SEMA4D
GO_EPHRIN_RECEPTOR_SIGNALING_PATHWAY	86	13	2.95e-05	0.000418	NTRK1, AP2A2, PAK1, GIT1, AP2B1, EPHA4, KALRN, EPHB1, AP2M1, ANKS1A, ARPC1B, PTK2, VAV2
GO_REGULATION_OF_DEVELOPMENTAL_GROWTH	338	30	3.08e-05	0.000435	MACF1, NGF, NRP1, BMPR1A, PAK1, LRP1, AKT1, SEMA4B, RAI1, NEDD4L, BCL2, INSR, ITSN2, BCL11A, STK4, ADNP, CXADR, RTN4R, MAPK1, SEMA3F, SEMA5B, BASP1, MEF2C, STC2, JARID2, SRF, CHD7, PTK2, SEMA4D, NOTCH1
GO_MUSCLE_ORGAN_DEVELOPMENT	406	34	3.14e-05	0.000443	SKI, HEYL, HIVEP3, BMPR1A, PAK1, DLL4, SMAD3, CTF1, ZFPM1, BCL2, HDAC4, LAMA5, CXADR, MAPK1, SMTN, MAFF, SFMBT1, MYLK, EPHB1, FXR1, FGFRL1, LEF1, BASP1, MEF2C, TIFAB, JARID2, FOXK1, HDAC9, ACHE, CHD7, BAI1, FAM129B, RXRA, NOTCH1
GO_GRANULOCYTE_DIFFERENTIATION	33	8	3.15e-05	0.000444	SPI1, TESC, CUL4A, ZFPM1, CBFA2T3, DHRS7B, RUNX1, LEF1
GO_REGULATION_OF_PROTEIN_POLYMERIZATION	211	22	3.17e-05	0.000445	PRUNE, TMOD4, SPTA1, PAK1, SPTB, TMOD3, MYO1C, TBCD, SPIRE1, FHOD3, EML2, CLASP1, WIPF1, ABI2, PREX1, ADD1, SLIT2, IQGAP2, LRRC16A, ARPC1B, PTK2B, KANK1
GO_NEUTRAL_LIPID_METABOLIC_PROCESS	125	16	3.17e-05	0.000445	PNPLA2, DGKZ, NR1H3, DAGLA, CPT1A, THRSP, DGKA, PCK2, LIPC, ABHD2, LMF1, RP11-161M6.2, SREBF1, PGS1, PANK2, MGLL, DGAT1
GO_AUTOPHAGY_OF_MITOCHONDRION	75	12	3.33e-05	0.000466	VPS13D, BNIP3, AMBRA1, ATG2A, TSC2, SREBF1, USP36, ATG9A, SREBF2, ATG7, HTT, PPARGC1A
GO_NEGATIVE_REGULATION_OF_TRANSPORT	495	39	3.37e-05	0.000471	PTPN22, NR1H3, ANKRD13D, NR1H4, ATXN2, STXBP6, CALM1, AKT1, CSK, SH3GL3, IDH2, RHBDF1, RAB11FIP3, PRKCB, ABR, SREBF1, MIR33B, NEDD4L, BCL2, NLRP12, RSAD2, MAP4K4, SP100, COMT, PPM1F, BCR, OSM, SREBF2, CRBN, GNAI2, KALRN, RAB7A, TIFAB, TNFAIP3, HDAC9, GRB10, PTK2B, ANGPT1, NOTCH1
GO_REGULATION_OF_AXONOGENESIS	182	20	3.38e-05	0.000471	MACF1, NGF, NRP1, PAK1, LRP1, PLXNC1, SSH1, SEMA4B, STK11, EPHA4, ADNP, RTN4R, SEMA3F, SEMA5B, PLXND1, SLIT2, SYNGAP1, SRF, PTK2, SEMA4D
GO_RESPONSE_TO_TOXIC_SUBSTANCE	513	40	3.4e-05	0.000473	KIF1B, AKR1A1, TXNIP, NTRK1, GJC2, FAM213A, BNIP3, HBG2, SPI1, GUCY2C, HNRNPA1, FOXO1, CALM1, CHRNB4, TRAP1, GRIN2A, CDH1, BRIP1, CYGB, PYCR1, LOXHD1, BCL2, MBP, NUCB1, PXDN, RGS19, MAPK1, ADORA2A, PPARGC1A, SLC7A11, PDGFRB, SRF, MAP3K5, TNFAIP3, HDAC9, EZH2, PTK2B, STAR, TP53INP1, ADAMTS13
GO_INNATE_IMMUNE_RESPONSE	966	64	3.5e-05	0.000486	PIK3CD, JAK1, GFI1, PTPN22, ARHGEF2, MNDA, PIK3AP1, TOLLIP, PSMA1, PSMA1, NR1H3, PAK1, NLRX1, LAG3, PTPN6, IL23A, SHMT2, NR1H4, IFI27, RASGRP1, B2M, RAB27A, PSMA4, CREBBP, POLR3E, CCL17, MYO1C, HEXIM1, UNC13D, SEC14L1, NPLOC4, ICAM3, PGLYRP2, JAK3, LSM14A, RSAD2, MARCO, TANK, SP100, PTPN1, COL20A1, CD96, TNIP3, PJA2, IRF1, MATR3, TNIP1, F12, LY86, TRIM26, MAP3K5, TNFAIP3, CARD11, NOD1, CRCP, SRPK…
GO_CYTOSOLIC_CALCIUM_ION_TRANSPORT	168	19	3.53e-05	0.00049	PLCH2, LCK, MCU, TPCN2, CD4, PTPN6, RASA3, CALM1, BDKRB1, GRIN2A, BCL2, PLCG1, ITPR1, HTT, ANK2, PDE4D, ITPR3, PTK2B, CHD7
GO_CATION_TRANSPORT	1145	73	3.56e-05	0.000493	PLCH2, KCNAB2, PQLC2, LCK, KCNQ4, SLC6A9, SLC6A17, KCNA2, KCNT2, GJC2, CDH23, MCU, KCNQ1, SLC39A13, TPCN2, DLG2, PVRL1, CD4, PTPN6, CNTN1, SLC38A1, SCN8A, TESC, RASA3, CALM1, BDKRB1, AKT1, CHRM5, B2M, GRAMD2, GRIN2A, PRKCB, SLC12A3, SLC12A4, CTC-479C5.17, SLC5A10, CACNA1G, SEC14L1, NEDD4L, BCL2, SLC25A42, ACTN4, KCNN4, SLC1A5, CNNM4, SLC20A1, SLC4A10, PLCG1, SLC9A8, ADORA2A, ITPR1, GNAI2, CACNA1D…
GO_RNA_LOCALIZATION	228	23	3.58e-05	0.000494	EXOSC10, CKAP5, NXF1, HNRNPA1, ZNF385A, XPOT, CPSF6, ATXN2, ZFP36L1, TERF2, MYO1C, SMG6, NUP85, UPF1, U2AF2, PRPF6, THOC5, POLDIP3, FYTTD1, NPM1, CPSF4, ARC, NUP188
GO_MONOVALENT_INORGANIC_CATION_HOMEOSTASIS	154	18	3.62e-05	0.0005	CLN5, SLC12A3, SLC12A4, CTC-479C5.17, MAFG, NEDD4L, BCL2, SLC4A10, SNX5, TM9SF4, SLC9A8, COMT, MAPK1, ADORA2A, GNAI2, RAB7A, SLC12A9, ATP6V1B2, ATP6V1H
GO_REGULATION_OF_CELL_CYCLE_G2_M_PHASE_TRANSITION	213	22	3.66e-05	0.000504	RCC2, CDC7, PBX1, PSMA1, PSMA1, CKAP5, TUBA1A, DCTN2, RAD51B, FOXN3, PSMA4, NDE1, CDC6, CSNK1D, BRD4, BRE, CLASP1, CEP250, NPM1, FBXO5, CHMP4C, RAD21, PSMB7
GO_SEX_DIFFERENTIATION	260	25	3.74e-05	0.000514	NTRK1, PBX1, BMPR1A, SF1, LRP6, ACVR1B, KITLG, TESC, GPR56, FANCA, BRIP1, BCL2, INSR, EIF2S2, NRIP1, SLIT2, BMPR1B, BASP1, HSD17B4, TIFAB, PDGFRB, HOXA10, IMMP2L, STAR, CHD7
GO_REGULATION_OF_CELL_JUNCTION_ASSEMBLY	88	13	3.79e-05	0.00052	NPHP4, RCC2, MACF1, NRP1, LRP1, SMAD3, MYO1C, MAP4K4, CLASP1, RUNX1, PPM1F, IKBKB, PTK2
GO_REGIONALIZATION	342	30	3.83e-05	0.000525	SKI, SCMH1, PBX1, BMI1, NRP1, BMPR1A, LRP5, ZBTB16, LRP6, KDM2B, DLL4, SMAD3, IFT140, GPR56, PLD6, HOXB3, HOXB4, ACVR1, SEMA3F, TRA2B, BMPR1B, LEF1, BASP1, MEF2C, TIFAB, SRF, HOXA10, ARC, MLLT3, NOTCH1
GO_PEPTIDYL_SERINE_MODIFICATION	309	28	3.87e-05	0.000528	CDC7, GALNT2, SMYD3, INPP5F, PAK1, VRK1, AKT1, AXIN1, PRKCB, RPTOR, CSNK1D, BCL2, CSNK1G2, MAP2K2, MAST3, PRKD2, STK4, MAPK1, PPM1F, OSM, EIF4G1, FNIP2, PDE4D, CSNK1G3, NSD1, IKBKB, ANGPT1, NEK6
GO_ANOIKIS	34	8	3.98e-05	0.000542	TFDP1, AKT1, TSC2, BCL2, STK11, AES, PTK2, NOTCH1
GO_RESPONSE_TO_BIOTIC_STIMULUS	1010	66	4.03e-05	0.000548	AGBL4, GFI1, PTPN22, TXNIP, FMO1, TNFSF4, BNIP3, SIGIRR, NR1H3, THRSP, NLRX1, CD4, IL23A, NR1H4, PTGER2, IFI27, BDKRB1, AKT1, B2M, SMAD3, LOXL1, RPS15A, POLR3E, ABR, PRPF8, UNC13D, SEC14L1, NPLOC4, BCL2, SBNO2, PTGER1, PGLYRP2, UPF1, URI1, LSM14A, PTGIR, RSAD2, WIPF1, COMT, MAPK1, BCR, ATG7, FOXP1, CD96, PPARGC1A, TNIP3, PDE4D, MEF2C, IRF1, HNRNPA0, LY86, HMGA1, CDK19, TNFAIP3, RNF216, NOD1, CRCP…
GO_RESPONSE_TO_RADIATION	446	36	4.04e-05	0.000549	NPHP4, NTRK1, NUCKS1, SDE2, SLC1A2, RBM4, PPP1CA, CALM1, AKT1, MTA1, CREBBP, GRIN2A, GUCY2D, MFAP4, RECQL5, BCL2, STK11, BRE, TANC1, TANK, SLC4A10, SEMA5B, SLC7A11, SLC1A3, PIK3R1, PDE6A, SYNPO, NPM1, SYNGAP1, EYS, PTPRK, STAR, SPIDR, TP53INP1, EEF1D, GNAQ
GO_TISSUE_MIGRATION	343	30	4.05e-05	0.000549	MACF1, NRP1, PXN, AKT1, DLL4, JUP, KANK2, PRKD2, MAP4K4, CLASP1, SP100, PLCG1, SOX18, PPM1F, MYH9, IQSEC1, PTPRG, FOXP1, PLXND1, SLIT2, MEF2C, RREB1, SRF, HDAC9, PTK2B, ANGPT1, PTK2, BAI1, KANK1, NOTCH1
GO_RESPONSE_TO_LIGHT_STIMULUS	310	28	4.1e-05	0.000554	NPHP4, SDE2, SLC1A2, RBM4, PPP1CA, CALM1, AKT1, MTA1, CREBBP, GRIN2A, GUCY2D, MFAP4, BCL2, STK11, TANC1, SLC4A10, SEMA5B, SLC7A11, SLC1A3, PIK3R1, PDE6A, SYNPO, NPM1, SYNGAP1, EYS, PTPRK, TP53INP1, GNAQ
GO_GLYCEROLIPID_METABOLIC_PROCESS	230	23	4.1e-05	0.000554	PLCH2, PIK3CD, PIK3C2B, INPP5F, PNPLA2, OSBPL5, DGKZ, CPT1A, DGKA, CHRM5, LMF1, RP11-161M6.2, PGS1, PIP5K1C, PIK3R2, PIK3R2, TTC7A, PIKFYVE, PANK2, OSBPL10, MGLL, PIK3R1, PDGFRB, MTMR7, DGAT1
GO_MESENCHYMAL_CELL_DIFFERENTIATION	215	22	4.22e-05	0.00057	HEYL, NRP1, DLG5, BMPR1A, LRP6, KITLG, SMAD3, SEMA4B, VASN, BCL2, CLASP1, ACVR1, LAMA5, MAPK1, SEMA3F, SEMA5B, LEF1, MEF2C, CUL7, EZH2, SEMA4D, NOTCH1
GO_NEGATIVE_REGULATION_OF_CELL_GROWTH	185	20	4.27e-05	0.000575	NRP1, PAK1, ACVR1B, BDKRB1, SMAD3, SEMA4B, BCL2, STK11, SMARCA4, BCL11A, SERTAD2, SH3BP4, RTN4R, SEMA3F, DCBLD2, SEMA5B, BCL6, SLIT2, APBB2, SEMA4D
GO_NERVE_DEVELOPMENT	77	12	4.35e-05	0.000584	KCNA2, NGF, NTRK1, NRP1, HOXB3, ITGA4, SEMA3F, LRIG1, EPHB1, SLC1A3, TIFAB, CHD7
GO_ENDOCYTIC_RECYCLING	44	9	4.35e-05	0.000584	STX6, DENND1B, INPP5F, EHD1, SORL1, EHD4, RAB11FIP3, GGA3, MICALL1
GO_RHYTHMIC_PROCESS	279	26	4.5e-05	0.000603	KCNA2, NTRK1, NR1H3, RBM4, PPP1CA, CPT1A, MTA1, GPR176, CREBBP, RAI1, SREBF1, CSNK1D, PHLPP1, ADNP, NRIP1, ADORA2A, ATG7, IMPDH2, SLIT2, PPARGC1A, BMPR1B, EZH2, STAR, NCOA2, GNAQ, PTGDS
GO_PROTEIN_KINASE_B_SIGNALING	263	25	4.52e-05	0.000605	PIK3CD, LCK, PIK3C2B, PIK3AP1, INPP5F, KITLG, ZFP36L1, PPP2R5C, AKT1, TSC2, MAZ, PHLPP1, STK11, INSR, PIK3R2, PIK3R2, ICOS, CPNE1, OSM, HPSE, PIK3R1, PDGFRB, PDGFA, MAGI2, ANGPT1, PTK2
GO_MUSCLE_CELL_PROLIFERATION	232	23	4.7e-05	0.000627	BMPR1A, SF1, PAK1, NDRG2, AKT1, RBPMS2, PTGIR, HDAC4, CXADR, COMT, MAPK1, GNAI2, FOXP1, EPHB1, PPARGC1A, MEF2C, PDGFRB, JARID2, MAP3K5, TNFAIP3, ANGPT1, RXRA, NOTCH1
GO_L_AMINO_ACID_TRANSPORT	66	11	4.76e-05	0.000634	PQLC2, SLC6A9, SLC6A17, SLC1A2, SLC43A1, SLC38A1, SLC7A6, SLC7A5, SLC1A5, SLC7A11, SLC1A3
GO_REGULATION_OF_PEPTIDASE_ACTIVITY	432	35	4.77e-05	0.000634	RPS6KA1, LCK, DHCR24, NGF, SORL1, RNF34, SERPINE3, AKT1, SMAD3, GRIN2A, TIMP2, SERPINB2, SERPINB8, MBP, PLAUR, NLRP12, CRIM1, TANK, EPHA4, PPM1F, ADORA2A, FBLN1, COL7A1, ITIH1, PCOLCE2, SPINK2, LEF1, TNFAIP8, CYFIP2, MAP3K5, NOD1, PCOLCE, ASPH, DAPK1, ANP32B
GO_TELENCEPHALON_DEVELOPMENT	248	24	4.79e-05	0.000635	SKI, BCAN, NRP1, BNIP3, SLC1A2, LRP6, LRP1, KDM2B, BCL2A1, NDE1, GPR56, MYH10, ALK, RTN4R, TRA2B, SLIT2, LEF1, SLC7A11, SRF, CDK6, LAMB1, EZH2, TACC1, CHD7
GO_CIRCULATORY_SYSTEM_PROCESS	541	41	5.18e-05	0.000685	CHRM3, RNLS, KCNQ1, LRP5, FLI1, PDE3A, PTGER2, CALM1, BDKRB1, AKT1, DLL4, SMAD3, AKAP13, E2F4, ABR, SREBF1, JUP, CACNA1G, NEDD4L, HDAC4, SNX5, CXADR, BCR, ADORA2A, ITPR1, THRB, GNAI2, NISCH, CACNA1D, CPA3, SUCNR1, UTS2B, SLIT2, ANK2, PDE4D, ITPR3, PLOD3, IMMP2L, CHD7, ASPH, ANGPT1
GO_POSITIVE_REGULATION_OF_PROTEIN_SERINE_THREONINE_KINASE_ACTIVITY	331	29	5.23e-05	0.000692	NGF, NTRK1, MAP3K11, PAK1, KITLG, CALM1, AKT1, RASGRP1, CSK, AKAP13, MAPK8IP3, CDC6, RPTOR, MAP2K2, INSR, CXCL17, ALK, EPHA4, STK4, PTPN1, MAPK1, PDGFRB, GRM4, TPD52L1, MAP3K5, PDGFA, NOD1, EZH2, PTK2B
GO_NEGATIVE_REGULATION_OF_I_KAPPAB_KINASE_NF_KAPPAB_SIGNALING	45	9	5.25e-05	0.000693	NLRX1, NR1H4, USP10, NLRP12, TANK, RHOH, TNIP3, TNIP1, TNFAIP3
GO_PROTEIN_MODIFICATION_BY_SMALL_PROTEIN_REMOVAL	298	27	5.28e-05	0.000696	PSMA1, PSMA1, NFRKB, SHMT2, USP44, USP3, SMAD3, PSMA4, INO80E, USP10, USP36, FOXK2, BRE, USP39, STAM2, TANK, USP4, RNF123, TADA2B, TNIP3, TNIP1, SUPT3H, TNFAIP3, FOXK1, USP42, TRRAP, VCPIP1, PSMB7
GO_PROTEIN_CONTAINING_COMPLEX_LOCALIZATION	282	26	5.39e-05	0.000709	CLSTN1, RCC2, NXF1, DLG2, XPOT, IFT81, STXBP6, ADAM10, IFT140, TERF2, SMG6, AP2B1, NUP85, UPF1, U2AF2, KIF3B, THOC5, POLDIP3, FYTTD1, NPM1, CPSF4, ARC, SCRIB, IFT74, WDR34, NUP188
GO_AGING	315	28	5.43e-05	0.000712	NTRK1, PRELP, BMPR1A, SLC1A2, LRP1, AKT1, BCL2A1, TERF2, MNT, SREBF1, TIMP2, BCL2, MAPK1, ATG7, SCAP, TPRA1, BCL6, PPARGC1A, NDUFS6, PDE4D, PDGFRB, NPM1, HMGA1, SRF, FBXO5, CDK6, NSMCE2, NEK6
GO_ENDOPLASMIC_RETICULUM_UNFOLDED_PROTEIN_RESPONSE	117	15	5.45e-05	0.000712	ZBTB17, CREB3L1, SYVN1, MBTPS1, PREB, PTPN1, EDEM1, ADD1, TMEM33, RNF175, PIK3R1, STC2, ATF6B, CUL7, TLN1
GO_GLYCOSYLATION	266	25	5.45e-05	0.000712	MAN1C1, ST3GAL3, GALNT2, FUT11, SYVN1, CLN5, ENTPD5, LMF1, RP11-161M6.2, FKRP, GALNT14, MGAT5, B3GNT7, B4GALT5, STT3B, XXYLT1, GALNTL6, MAN2A1, GALNT10, ISPD, PLOD3, DPY19L4, ST3GAL1, B4GALT1, ST6GALNAC4, POMT1
GO_REGULATION_OF_PHOSPHOLIPID_METABOLIC_PROCESS	67	11	5.5e-05	0.000716	DGKZ, AMBRA1, CHRM5, WDR81, PIK3R2, PIK3R2, FPR2, PIK3R1, PDGFRB, PTK2B, PTK2, VAV2
GO_REGULATION_OF_ADHERENS_JUNCTION_ORGANIZATION	67	11	5.5e-05	0.000716	RCC2, MACF1, NRP1, LRP1, SMAD3, MAP4K4, CLASP1, PPM1F, IQSEC1, ADD1, PTK2
GO_REGULATION_OF_PEPTIDE_SECRETION	471	37	5.63e-05	0.000733	NADK, PTPN22, CD2, TNFSF4, PFKFB2, MCU, NR1H3, LRP5, CPT1A, LRP1, NR1H4, RASGRP1, IDH2, RHBDF1, RAB11FIP3, MYH10, SREBF1, MYO18A, MBP, KCNN4, NLRP12, RSAD2, MAP4K4, ADORA2A, OSM, ITPR1, CACNA1D, FOXP1, ADCY5, KALRN, ITPR3, TNFAIP3, ICA1, HDAC9, ACHE, CHD7, ANGPT1
GO_REGULATION_OF_STRESS_ACTIVATED_PROTEIN_KINASE_SIGNALING_CASCADE	235	23	5.73e-05	0.000744	PTPN22, MAP3K11, PAK1, FOXO1, AKT1, RASGRP1, AXIN1, MAPK8IP3, PHLPP1, MAP2K2, PRMT1, MAP4K4, EPHA4, PTPN1, MAPK1, EPHB1, MECOM, PJA2, TPD52L1, MAP3K5, NOD1, KLHDC10, PTK2B
GO_CELL_CYCLE_G2_M_PHASE_TRANSITION	267	25	5.79e-05	0.000751	RCC2, CDC7, PBX1, PSMA1, PSMA1, CKAP5, TUBA1A, DCTN2, RAD51B, FOXN3, PSMA4, NDE1, CDC6, CSNK1D, BRD4, BRE, CLASP1, CEP250, NPM1, TPD52L1, FBXO5, FBXL18, CDK14, CHMP4C, RAD21, PSMB7
GO_VACUOLE_ORGANIZATION	160	18	6.02e-05	0.000779	PIK3C2B, AMBRA1, ATG2A, TPCN2, CLN5, PACS2, MBTPS1, PIKFYVE, ATG9A, ATG4B, HPS4, ATG7, RAB7A, TBC1D14, SCARB2, MAN2A1, FIG4, TP53INP1
GO_REGULATION_OF_SYSTEM_PROCESS	600	44	6.06e-05	0.000782	CHRM3, PARD3, RNLS, KCNQ1, NR1H3, PAK1, SSH1, FOXO1, ZFHX2, PTGER2, CALM1, AKT1, SMAD3, CHRNB4, RAB11FIP3, GRIN2A, SREBF1, JUP, CACNA1G, PTGER1, HDAC4, SNX5, ZMYND8, CXADR, COMT, ADORA2A, ITPR1, THRB, GNAI2, CACNA1D, MGLL, PPARGC1A, ANK2, PDE4D, TIFAB, JARID2, ITPR3, SRF, MLIP, FIG4, PTK2B, ASPH, PTK2, NOTCH1
GO_EMBRYONIC_ORGAN_MORPHOGENESIS	284	26	6.06e-05	0.000782	KCNQ4, LRP6, CHST11, KDM2B, RBPMS2, SMAD3, IFT140, ABR, HOXB3, HOXB4, CCDC40, ACVR1, SOX18, MAPK1, BCR, LRIG1, MEF2C, TIFAB, PTK7, SRF, RUNX2, SOBP, MTHFD1L, CHD7, SCRIB, NOTCH1
GO_REGULATION_OF_MUSCLE_CELL_DIFFERENTIATION	175	19	6.19e-05	0.000796	CD53, EHD1, RBM4, PAK1, RBPMS2, AKAP13, BCL2, PTBP1, TCF3, HDAC4, RBM38, MEF2C, MAML1, SRF, HDAC9, EZH2, BAI1, FAM129B, NOTCH1
GO_LOCALIZATION_WITHIN_MEMBRANE	146	17	6.19e-05	0.000796	CLSTN1, CD2, SEC24C, NRXN2, DLG2, SSH1, ADAM10, AP2B1, GRIK5, ITGA4, SLC7A11, DOCK2, SYNGAP1, RALA, MAGI2, ARC, SCRIB
GO_PLASMA_LIPOPROTEIN_PARTICLE_CLEARANCE	68	11	6.33e-05	0.000812	AP2A2, EHD1, NR1H4, LIPC, CSK, LMF1, RP11-161M6.2, CES3, MIR33B, AP2B1, HDLBP, AP2M1
GO_CONNECTIVE_TISSUE_DEVELOPMENT	269	25	6.54e-05	0.000837	BMPR1A, SLC39A13, ESRRA, LRP5, MMP13, ZBTB16, SNX19, LRP6, NR1H4, CHST11, SMAD3, HOXB3, COL20A1, COL7A1, PPARGC1A, BMPR1B, MEF2C, PDGFRB, SRF, RUNX2, ITGB8, BMP1, RSPO2, TRPS1, NOTCH1
GO_PATTERN_RECOGNITION_RECEPTOR_SIGNALING_PATHWAY	191	20	6.7e-05	0.000857	GFI1, PTPN22, PIK3AP1, NR1H3, NLRX1, NR1H4, SEC14L1, NPLOC4, PGLYRP2, LSM14A, RSAD2, MARCO, TANK, TNIP3, PJA2, IRF1, TNIP1, TNFAIP3, NOD1, IKBKB
GO_APPENDAGE_MORPHOGENESIS	147	17	6.75e-05	0.000862	SKI, PBX1, BMPR1A, ZBTB16, LRP6, CHST11, IFT140, CREBBP, MBNL1, BMPR1B, LEF1, RUNX2, HOXA10, CHD7, ASPH, RSPO2, NOTCH1
GO_REGULATION_OF_ACTOMYOSIN_STRUCTURE_ORGANIZATION	93	13	6.84e-05	0.000871	ARHGEF10L, NRP1, PPFIA1, ARAP1, PAK1, PXN, SMAD3, AKAP13, CLASP1, PPM1F, PIK3R1, MEF2C, LRRC16A
GO_ORGANIC_HYDROXY_COMPOUND_TRANSPORT	254	24	6.99e-05	0.000889	KCNA2, OSBPL5, NR1H3, LRP6, LRP1, NR1H4, CHRM5, LIPC, MIR33B, SLC16A3, OSBPL6, ABCG1, ADORA2A, SREBF2, OSBPL10, NISCH, MFSD10, OSBPL3, CLU, STAR, NCOA2, AQP3, RXRA, ABCA2
GO_APPENDAGE_DEVELOPMENT	177	19	7.23e-05	0.000917	SKI, PBX1, BMPR1A, ZBTB16, LRP6, CHST11, IFT140, CREBBP, ITGB4, MBNL1, BMPR1B, LEF1, SLC7A11, RUNX2, HOXA10, CHD7, ASPH, RSPO2, NOTCH1
GO_NEGATIVE_REGULATION_OF_PROTEIN_POLYMERIZATION	69	11	7.26e-05	0.000919	TMOD4, SPTA1, SPTB, TMOD3, TBCD, FHOD3, EML2, ADD1, SLIT2, LRRC16A, KANK1
GO_MYOFIBRIL_ASSEMBLY	69	11	7.26e-05	0.000919	TMOD4, LDB3, TMOD3, AKAP13, MYH10, FHOD3, WDR1, MEF2C, PDGFRB, SRF, PGM5
GO_DNA_REPLICATION	271	25	7.37e-05	0.00093	CDC7, NUCKS1, SDE2, CDK2AP1, POLE, CDAN1, DUT, TERF2, CDC6, BRIP1, RECQL5, NFIC, CHAF1A, NFIX, UPF1, RBMS1, ATG7, ATRIP, MCM2, BCL6, HMGA1, FBXO5, ACHE, TOP1MT, TONSL
GO_INSULIN_LIKE_GROWTH_FACTOR_RECEPTOR_SIGNALING_PATHWAY	37	8	7.62e-05	0.000961	IGFBP6, AKT1, TSC2, CRIM1, PIK3R1, IGF2R, GRB10, GIGYF1
GO_PROTEIN_O_LINKED_GLYCOSYLATION	107	14	7.63e-05	0.000961	ST3GAL3, GALNT2, FKRP, GALNT14, B3GNT7, B4GALT5, XXYLT1, GALNTL6, GALNT10, ISPD, PLOD3, ST3GAL1, ST6GALNAC4, POMT1
GO_EXTRINSIC_APOPTOTIC_SIGNALING_PATHWAY	224	22	7.81e-05	0.000981	NGF, ARHGEF2, NRP1, PPP1CA, ACVR1B, KITLG, RNF34, IFI27, AKT1, PDIA3, SMAD3, BCL2A1, TMC8, BCL2, ACVR1, SP100, STK4, HTT, BMPR1B, PIK3R1, TNFAIP3, DAPK1
GO_NEGATIVE_REGULATION_OF_CELL_CYCLE_PHASE_TRANSITION	256	24	7.91e-05	0.000989	GJC2, PSMA1, PSMA1, CDK2AP2, ZNF385A, USP44, MYO16, TFDP1, ZFP36L1, FOXN3, PSMA4, E2F4, CDC6, BCL2, KANK2, PRMT1, BRE, CTDSPL, FBXO5, MAD1L1, CDK6, EZH2, CHMP4C, RAD21, PSMB7
GO_FC_RECEPTOR_SIGNALING_PATHWAY	240	23	7.91e-05	0.000989	PSMA1, PSMA1, PAK1, GAB2, CALM1, PSMA4, LAT, MYO1C, PLD2, PIK3R2, PIK3R2, WIPF1, PLCG1, MAPK1, GRAP2, NCKIPSD, MYO10, PIK3R1, CYFIP2, CARD11, ARPC1B, IKBKB, PTK2, PSMB7, VAV2
GO_NEURON_APOPTOTIC_PROCESS	240	23	7.91e-05	0.000989	NGF, NTRK1, NRP1, BNIP3, AMBRA1, MAP3K11, LRP1, KDM2B, BCL2, GRIK5, HDAC4, ADNP, ADORA2A, THRB, PPARGC1A, MEF2C, SYNGAP1, GRM4, SRPK2, PTK2B, STAR, OXR1, ANGPT1
GO_NON_CANONICAL_WNT_SIGNALING_PATHWAY	149	17	8e-05	0.000997	AP2A2, PSMA1, PSMA1, CALM1, PSMA4, AP2B1, TNRC6C, RNF213, CSNK1D, AP2M1, LEF1, PDE6A, DAAM2, PTK7, MAGI2, CASC7, AGO2, MLLT3, PSMB7
GO_PROTEIN_KINASE_C_ACTIVATING_G_PROTEIN_COUPLED_RECEPTOR_SIGNALING_PATHWAY	28	7	8.02e-05	0.000997	PARD3, DGKZ, CHRM1, DGKA, LRP1, BDKRB1, ADORA2A
GO_RESPONSE_TO_ACETYLCHOLINE	28	7	8.02e-05	0.000997	RGS8, CHRM3, CHRM1, CHRM5, GNA15, GNAI2, GNAQ
GO_PROTEIN_TARGETING	426	34	8.14e-05	0.00101	UBE2J2, PEX14, VPS13D, PARD3, TIMM23B, RPS24, PAK1, SORL1, HSPA8, VPS37B, MIPEP, RAB27A, RPS15A, MYO1C, SREBF1, NPEPPS, USP36, TIMM44, NUCB1, AGPS, SNAP25-AS1, HPS4, MICALL1, SREBF2, SAMM50, RAB7A, SCARB2, RPL37, HSD17B4, AKAP12, IMMP2L, CLU, RPL12, CRAT
GO_REGULATION_OF_PROTEIN_DEPOLYMERIZATION	82	12	8.2e-05	0.00102	TMOD4, ARHGEF2, SPTA1, SWAP70, SPTB, MAP1A, TMOD3, CLASP1, ADD1, WDR1, LRRC16A, ASPH
GO_MUSCLE_SYSTEM_PROCESS	462	36	8.3e-05	0.00103	TMOD4, CHRM3, SORBS1, INPP5F, KCNQ1, TPCN2, PAK1, PXN, FOXO1, CALM1, TMOD3, SMAD3, CHRNB4, AKAP13, JUP, CACNA1G, NEDD4L, HDAC4, SMTN, CACNA1D, MYLK, PPARGC1A, ANK2, NDUFS6, PDE4D, MEF2C, TIFAB, JARID2, SRF, MLIP, EZH2, ASPH, SNTB1, PTK2, TLN1, NOTCH1
GO_REGULATION_OF_MRNA_CATABOLIC_PROCESS	194	20	8.33e-05	0.00103	YTHDF2, SERBP1, CPEB3, PSMA1, PSMA1, HSPA8, HNRNPC, ZFP36L1, AKT1, ANP32A, PSMA4, TNRC6C, UPF1, RBM38, GTPBP1, FXR1, EIF4G1, HNRNPA0, NPM1, CASC7, AGO2, PSMB7
GO_POSITIVE_REGULATION_OF_MAP_KINASE_ACTIVITY	257	24	8.41e-05	0.00104	NGF, NTRK1, MAP3K11, PAK1, KITLG, RASGRP1, CSK, AKAP13, MAPK8IP3, MAP2K2, INSR, CXCL17, ALK, EPHA4, PTPN1, MAPK1, PDGFRB, GRM4, TPD52L1, MAP3K5, PDGFA, NOD1, EZH2, PTK2B
GO_ACTIN_FILAMENT_POLYMERIZATION	179	19	8.41e-05	0.00104	TMOD4, SPTA1, SPTB, TMOD3, CORO7, MYO1C, SPIRE1, FHOD3, PSTPIP2, WIPF1, ABI2, PREX1, ADD1, SLIT2, IQGAP2, LRRC16A, ARPC1B, PTK2B, KANK1
GO_STEROL_TRANSPORT	108	14	8.46e-05	0.00104	OSBPL5, NR1H3, LRP6, LRP1, LIPC, MIR33B, OSBPL6, ABCG1, SREBF2, OSBPL10, OSBPL3, CLU, STAR, ABCA2
GO_NEGATIVE_REGULATION_OF_INTRINSIC_APOPTOTIC_SIGNALING_PATHWAY	95	13	8.55e-05	0.00105	ARHGEF2, CREB3L1, SYVN1, ZNF385A, AKT1, BCL2A1, TRAP1, BCL2, URI1, PLAUR, PTPN1, PTTG1IP, CLU
GO_LEUKOCYTE_PROLIFERATION	290	26	8.57e-05	0.00105	CTPS1, PTPN22, SPTA1, MNDA, TNFSF18, TNFSF4, DLG5, CD4, PTPN6, IL23A, KITLG, BCL2, CD320, JAK3, SATB1, IMPDH2, BCL6, LEF1, MEF2C, IRF1, DOCK2, TNFAIP3, MAD1L1, CARD11, IMPDH1, CLU
GO_DOSAGE_COMPENSATION	20	6	8.64e-05	0.00106	EXOSC10, H2AFY2, SMCHD1, UPF1, PCGF3, CDYL
GO_CELLULAR_GLUCOSE_HOMEOSTASIS	150	17	8.7e-05	0.00106	NADK, NUCKS1, LRP5, LRP1, NR1H4, FOXO1, PCK2, SMARCA4, PIK3R2, PIK3R2, GRIK5, MAP4K4, ADCY5, TRA2B, PPARGC1A, PIK3R1, SRF, STAR
GO_ESTABLISHMENT_OF_RNA_LOCALIZATION	195	20	8.95e-05	0.00109	CKAP5, NXF1, HNRNPA1, XPOT, CPSF6, ATXN2, ZFP36L1, TERF2, MYO1C, SMG6, NUP85, UPF1, U2AF2, THOC5, POLDIP3, FYTTD1, NPM1, CPSF4, ARC, NUP188
GO_NUCLEAR_EXPORT	195	20	8.95e-05	0.00109	NXF1, HNRNPA1, XPOT, CPSF6, IFI27, AKAP13, XPO6, SMG6, NUP85, UPF1, U2AF2, SP100, THOC5, POLDIP3, FYTTD1, NPM1, CCHCR1, CPSF4, ANP32B, NUP188
GO_REGULATION_OF_MYOTUBE_DIFFERENTIATION	59	10	9.02e-05	0.0011	CD53, EHD1, BCL2, HDAC4, RBM38, MAML1, HDAC9, BAI1, FAM129B, NOTCH1
GO_POSITIVE_REGULATION_OF_AXONOGENESIS	83	12	9.25e-05	0.00112	MACF1, NGF, NRP1, PAK1, LRP1, PLXNC1, STK11, ADNP, PLXND1, SLIT2, SRF, SEMA4D
GO_CANONICAL_WNT_SIGNALING_PATHWAY	325	28	9.33e-05	0.00113	NPHP4, BICC1, PSMA1, PSMA1, PPP1CA, LRP5, LRP6, IGFBP6, FOXO1, SMAD3, PSMA4, AXIN1, JUP, CSNK1D, STK11, CSNK1G2, AES, STK4, LEF1, CSNK1G3, DAAM2, PTK7, CDK14, RSPO2, KANK1, MLLT3, GNAQ, PSMB7, NOTCH1
GO_MICROTUBULE_POLYMERIZATION	71	11	9.5e-05	0.00115	PRUNE, TUBGCP2, CKAP5, PAK1, NDE1, CSNK1D, TBCD, EML2, CLASP1, TUBGCP6, FBXO5
GO_REGULATION_OF_ACTIN_FILAMENT_BUNDLE_ASSEMBLY	96	13	9.54e-05	0.00115	ARHGEF10L, NRP1, SWAP70, PPFIA1, ARAP1, PAK1, PXN, SMAD3, CLASP1, PPM1F, PIK3R1, SYNPO, LRRC16A
GO_NEGATIVE_REGULATION_OF_CELL_MORPHOGENESIS_INVOLVED_IN_DIFFERENTIATION	96	13	9.54e-05	0.00115	RCC2, NRP1, SEMA4B, ACTN4, RTN4R, FBLN1, SEMA3F, SEMA5B, SLIT2, SYNGAP1, PTK2, KANK1, SEMA4D
GO_ORGAN_GROWTH	196	20	9.61e-05	0.00116	DDR2, BMPR1A, PAK1, MMP13, AKT1, AKAP13, BCL2, STK4, COL20A1, CXADR, MAPK1, COL7A1, BASP1, MEF2C, PDGFRB, JARID2, RSPO2, PTK2, RXRA, NOTCH1
GO_REGULATION_OF_RESPONSE_TO_WOUNDING	166	18	9.72e-05	0.00117	PTPRF, INPP5F, LRP1, SMAD3, SERPINB2, PLAUR, CLASP1, EPHA4, RTN4R, TMPRSS6, MYLK, HPSE, F12, RREB1, TNFAIP3, PDGFA, PLAT, KANK1
GO_POSITIVE_REGULATION_OF_LIPID_METABOLIC_PROCESS	137	16	9.72e-05	0.00117	SORBS1, PNPLA2, DGKZ, AMBRA1, NR1H3, CPT1A, AKT1, SREBF1, FPR2, ABCG1, PPARGC1A, PDGFRB, PTK2B, STAR, PTK2, VAV2
GO_PROTEIN_POLYUBIQUITINATION	309	27	9.75e-05	0.00117	UBE2J2, MIB2, SPSB1, PTPN22, PSMA1, PSMA1, SYVN1, FBXL14, RNF34, PELI2, IFI27, PSMA4, UNKL, MGRN1, ZNRF1, NPEPPS, UBE2O, RNF213, NEDD4L, BCL2, FBXO41, UBE2E2, UBE2E1, LNPEP, TNFAIP3, FBXL18, RNF216, PSMB7
GO_POSITIVE_REGULATION_OF_DEVELOPMENTAL_GROWTH	181	19	9.76e-05	0.00117	MACF1, NGF, NRP1, BMPR1A, PAK1, LRP1, AKT1, NEDD4L, BCL2, INSR, ITSN2, ADNP, MAPK1, BASP1, MEF2C, SRF, CHD7, SEMA4D, NOTCH1
GO_RESPONSE_TO_CARBOHYDRATE	228	22	0.000101	0.00121	NADK, TXNIP, PFKFB2, LRP5, LRP1, NR1H4, PCK2, ZFP36L1, PRKCB, SREBF1, SMARCA4, GRIK5, MAP4K4, ADNP, ATG7, ADCY5, TRA2B, PPARGC1A, SRF, ME1, PTK2B, STAR
GO_POSITIVE_REGULATION_OF_OSSIFICATION	84	12	0.000104	0.00124	DDR2, BMPR1A, LRP5, ZBTB16, SMAD3, ACVR1, BMPR1B, MEF2C, GPR98, PDLIM7, RUNX2, FBXO5
GO_CORONARY_VASCULATURE_DEVELOPMENT	49	9	0.000106	0.00126	NRP1, MYH10, AP2B1, LTBP1, PLXND1, PDGFRB, PTK7, SRF, NOTCH1
GO_CRANIAL_NERVE_DEVELOPMENT	49	9	0.000106	0.00126	KCNA2, NTRK1, NRP1, HOXB3, SEMA3F, EPHB1, SLC1A3, TIFAB, CHD7
GO_CALCIUM_ION_TRANSMEMBRANE_IMPORT_INTO_CYTOSOL	138	16	0.000106	0.00126	PLCH2, LCK, TPCN2, PTPN6, RASA3, CALM1, BDKRB1, GRIN2A, PLCG1, ITPR1, HTT, ANK2, PDE4D, ITPR3, PTK2B, CHD7
GO_CYCLIC_NUCLEOTIDE_MEDIATED_SIGNALING	213	21	0.000106	0.00126	PDE3A, GPR133, PTGER2, CALM1, AKAP13, MGRN1, GPR56, KSR1, LPHN1, PTGER1, PTGIR, ADNP, ADORA2A, UCN2, GNAI2, ADCY5, PDE4D, PRKAR1B, PTK2B, BAI1, GNAQ
GO_STRESS_ACTIVATED_PROTEIN_KINASE_SIGNALING_CASCADE	311	27	0.000109	0.00128	PTPN22, MAP3K11, PAK1, FOXO1, ZFP36L1, CCDC88C, AKT1, RASGRP1, AXIN1, MAPK8IP3, PHLPP1, MAP2K2, PRMT1, MAP4K4, EPHA4, STK4, PTPN1, MAPK1, EPHB1, MECOM, PJA2, TPD52L1, MAP3K5, NOD1, KLHDC10, PTK2B, IKBKB
GO_IMPORT_INTO_NUCLEUS	153	17	0.000111	0.00131	TXNIP, HNRNPA1, AKT1, SMAD3, TSC2, CDH1, MBTPS1, JUP, NUP85, PIK3R2, PIK3R2, PTTG1IP, MAPK1, IPO11, PIK3R1, BACH2, ANGPT1, NUP188
GO_MONOSACCHARIDE_METABOLIC_PROCESS	153	17	0.000111	0.00131	H6PD, AKR1A1, PFKFB2, SORBS1, PPP1CA, CPT1A, DYRK2, AKT1, INSR, XYLB, PFKFB4, NISCH, PPARGC1A, MAN2A1, NCOA2, B4GALT1, PGM5
GO_B_CELL_RECEPTOR_SIGNALING_PATHWAY	111	14	0.000114	0.00134	PIK3CD, LCK, PTPN22, MNDA, PTPN6, ELF1, PRKCB, BCL2, RUNX1, MAPK1, NFAM1, FOXP1, ELF2, MEF2C
GO_MODIFICATION_OF_MORPHOLOGY_OR_PHYSIOLOGY_OF_OTHER_ORGANISM_INVOLVED_IN_SYMBIOTIC_INTERACTION	111	14	0.000114	0.00134	NUCKS1, POU2F3, CD4, CALM1, IFI27, SMAD3, INSR, SMARCA4, ATG7, LEF1, TNIP1, CPSF4, SCRIB, RXRA
GO_REGULATION_OF_STRIATED_MUSCLE_CELL_DIFFERENTIATION	111	14	0.000114	0.00134	CD53, EHD1, PAK1, AKAP13, BCL2, HDAC4, RBM38, MEF2C, MAML1, HDAC9, EZH2, BAI1, FAM129B, NOTCH1
GO_NEGATIVE_REGULATION_OF_DEVELOPMENTAL_GROWTH	111	14	0.000114	0.00134	NRP1, PAK1, SEMA4B, RAI1, BCL11A, STK4, CXADR, RTN4R, SEMA3F, SEMA5B, STC2, JARID2, PTK2, SEMA4D
GO_REGULATION_OF_PEPTIDYL_TYROSINE_PHOSPHORYLATION	246	23	0.000115	0.00134	ARHGEF2, TNFSF18, NRP1, INPP5F, CD4, PTPN6, CNTN1, IL23A, KITLG, EHD4, CTF1, EPHA4, PTPN1, ADNP, ZGPAT, OSM, DOCK3, ZFYVE28, NEDD9, PDGFA, PTK2B, ANGPT1, SEMA4D
GO_CELLULAR_RESPONSE_TO_BIOTIC_STIMULUS	230	22	0.000115	0.00134	GFI1, PTPN22, TXNIP, TNFSF4, SIGIRR, NR1H3, NR1H4, AKT1, PRPF8, SBNO2, UPF1, MAPK1, BCR, PPARGC1A, TNIP3, PDE4D, MEF2C, LY86, CDK19, TNFAIP3, STAR, ADAMTS13
GO_REGULATION_OF_PEPTIDYL_SERINE_PHOSPHORYLATION	139	16	0.000116	0.00135	SMYD3, INPP5F, PAK1, AKT1, AXIN1, RPTOR, BCL2, PRKD2, STK4, PPM1F, OSM, EIF4G1, FNIP2, PDE4D, NSD1, ANGPT1
GO_CARDIAC_VENTRICLE_DEVELOPMENT	125	15	0.000117	0.00135	HEYL, BMPR1A, DLL4, ZFPM1, AP2B1, LTBP1, ACVR1, FGFRL1, WHSC1, SLIT2, MEF2C, PTK7, CHD7, RXRA, NOTCH1
GO_SPECIFICATION_OF_SYMMETRY	125	15	0.000117	0.00135	BICC1, SMAD3, IFT140, PSKH1, GAS8, DNAI2, CCDC40, ACVR1, KIF3B, SOX18, MEF2C, DAAM2, SRF, IFT74, NOTCH1
GO_EMBRYONIC_HEMOPOIESIS	21	6	0.000117	0.00135	PBX1, KITLG, SH2B3, ZFPM1, STK4, THOC5
GO_PINOCYTOSIS	21	6	0.000117	0.00135	NR1H3, EHD4, ACTN4, SNX5, DOCK2, LRRC16A
GO_ORGANELLE_DISASSEMBLY	98	13	0.000118	0.00137	VPS13D, BNIP3, AMBRA1, ATG2A, VRK1, TSC2, SREBF1, USP36, ATG9A, SREBF2, ATG7, HTT, PPARGC1A
GO_POSITIVE_REGULATION_OF_CELL_CYCLE_PROCESS	296	26	0.00012	0.00138	ZBTB17, RCC2, CDC7, PBX1, LRP5, ZNF385A, CUL4A, TFDP1, RAD51B, AKT1, TMOD3, E2F4, CDC6, RPTOR, INSR, BRD4, PRMT1, KIF3B, UBE2E2, EIF4G1, PDGFRB, NPM1, FBXO5, EZH2, RAD21, NSMCE2
GO_APICAL_JUNCTION_ASSEMBLY	61	10	0.000121	0.00139	NPHP4, PARD3, DLG5, MYO1C, TBCD, ACTN4, RUNX1, WDR1, SRF, IKBKB
GO_POSITIVE_REGULATION_OF_LEUKOCYTE_CELL_CELL_ADHESION	215	21	0.000122	0.0014	LCK, SPTA1, TNFSF4, CD5, PAK1, ZBTB16, CD4, PTPN6, IL23A, AKT1, RASGRP1, CSK, NFAT5, JAK3, ITGA4, ICOS, RUNX1, GRAP2, BCL6, PIK3R1, CARD11
GO_DNA_TEMPLATED_TRANSCRIPTION_INITIATION	247	23	0.000122	0.0014	ESRRG, NR1H3, ESRRA, TAF1D, MAML2, NR1H4, BRF1, CREBBP, MAZ, PTRF, POLR2E, SMARCA4, POLR2F, THRB, PPARGC1A, MAML1, SRF, POLR1C, RUNX2, BCLAF1, CRCP, RXRA, NOTCH1
GO_REGULATION_OF_CELLULAR_AMIDE_METABOLIC_PROCESS	453	35	0.000122	0.0014	RPS6KA1, YTHDF2, LARP4B, CPEB3, RBM4, PPP1CA, SORL1, ZNF385A, SHMT2, NR1H4, ATXN2, ZFP36L1, AKT1, KLHL25, TRAP1, GGA3, MIF4GD, TNRC6C, UPF1, LSM14A, EPHA4, PCIF1, MAPK1, POLDIP3, MIRLET7A3, FXR1, EIF4G1, SLC7A11, NPM1, EIF3B, PTK2B, CLU, CASC7, AGO2, DAPK1, RXRA
GO_ORGANIC_HYDROXY_COMPOUND_BIOSYNTHETIC_PROCESS	264	24	0.000127	0.00146	PLCH2, DHCR24, GFI1, NR1H4, DCT, PCK2, MBTPS1, SREBF1, PNPO, OSBPL6, PLCB4, PLCG1, ABCG1, SREBF2, SCAP, CLCN2, ELOVL6, SLC7A11, HSD17B4, OSBPL3, PRKAG2, PTK2B, STAR, PSAT1
GO_MUSCLE_HYPERTROPHY_IN_RESPONSE_TO_STRESS	30	7	0.000129	0.00147	INPP5F, FOXO1, SMAD3, HDAC4, MEF2C, MLIP, EZH2
GO_BRANCHING_INVOLVED_IN_BLOOD_VESSEL_MORPHOGENESIS	30	7	0.000129	0.00147	NRP1, DLL4, ACVR1, STK4, PLXND1, LEF1, SRF
GO_POSITIVE_REGULATION_OF_FILOPODIUM_ASSEMBLY	30	7	0.000129	0.00147	NRP1, ARAP1, ZMYND8, DPYSL3, TENM2, SRF, RALA
GO_CARBOHYDRATE_CATABOLIC_PROCESS	185	19	0.00013	0.00148	PFKFB2, PPP1CA, LRP5, ENTPD5, CALM1, CBFA2T3, NUP85, ZBTB7A, INSR, GPD2, HDAC4, XYLB, PFKFB4, PPARGC1A, SCARB2, MANBA, GUSB, PRKAG2, NUP188
GO_HORMONE_MEDIATED_SIGNALING_PATHWAY	232	22	0.000131	0.00148	HEYL, ESRRG, NR1H3, ESRRA, PAK1, NR1H4, NCOR2, AKAP13, ABHD2, AXIN1, UBE2I, ZBTB7A, SMARCA4, KANK2, NRIP1, RUNX1, THRB, UCN2, FOXP1, PPARGC1A, LEF1, RXRA
GO_CHROMATIN_REMODELING	170	18	0.000132	0.0015	SCMH1, PAK1, CHD4, HNRNPC, INO80E, SMCHD1, ZBTB7A, KDM4B, SMARCA4, HDAC4, SATB1, TADA2B, NPM1, JARID2, HMGA1, ARID1B, CHD7, CENPP
GO_DIVALENT_INORGANIC_CATION_TRANSPORT	473	36	0.000133	0.0015	PLCH2, LCK, GJC2, CDH23, MCU, SLC39A13, TPCN2, CD4, PTPN6, RASA3, CALM1, BDKRB1, GRAMD2, GRIN2A, PRKCB, CACNA1G, BCL2, KCNN4, CNNM4, PLCG1, ADORA2A, ITPR1, GNAI2, CACNA1D, MYLK, ATP2C1, HTT, ANK2, PDE4D, PDGFRB, STC2, ITPR3, ORAI2, PTK2B, CHD7, TRPM3
GO_MUSCLE_TISSUE_DEVELOPMENT	402	32	0.000136	0.00154	SKI, HEYL, HIVEP3, BMPR1A, PAK1, DLL4, SMAD3, AKAP13, ZFPM1, MYH10, FHOD3, BCL2, ACVR1, HDAC4, CXADR, MAPK1, MAFF, MYLK, EPHB1, PPARGC1A, LEF1, MEF2C, PDGFRB, MAML1, JARID2, SRF, HDAC9, CHD7, PGM5, FAM129B, RXRA, NOTCH1
GO_INNER_DYNEIN_ARM_ASSEMBLY	14	5	0.000137	0.00154	CCDC42B, CCDC40, ZMYND10, DNAH1, HEATR2
GO_PHOSPHATIDYLINOSITOL_3_PHOSPHATE_BIOSYNTHETIC_PROCESS	14	5	0.000137	0.00154	PIK3CD, PIK3C2B, PIKFYVE, INPP4B, FIG4
GO_SEMAPHORIN_PLEXIN_SIGNALING_PATHWAY	40	8	0.000137	0.00154	NRP1, PLXNC1, SEMA4B, FARP2, SEMA3F, SEMA5B, PLXND1, SEMA4D
GO_AMINO_ACID_TRANSPORT	141	16	0.000137	0.00154	PQLC2, SLC6A9, LRRC8D, SLC6A17, PPFIA4, SLC1A2, SLC43A1, PPFIA1, SLC38A1, SLC7A6, SLC7A5, BZRAP1, SLC1A5, ADORA2A, SLC7A11, SLC1A3
GO_PROTEIN_LOCALIZATION_TO_VACUOLE	62	10	0.000139	0.00155	VPS13D, SORL1, HSPA8, VPS37B, GGA3, SH3BP4, RAB7A, SCARB2, TNFAIP3, CLU
GO_RNA_SPLICING	456	35	0.000139	0.00155	SRSF10, WDR77, SF1, RBM4, HSPA8, PRPF40B, HNRNPA1, MBNL2, HNRNPC, RBPMS2, CELF6, CELF6, CLK3, ESRP2, PRPF8, PTBP1, POLR2E, LSM7, ZBTB7A, SCAF1, U2AF2, USP39, RBM38, PRPF6, THOC5, POLR2F, USP4, MBNL1, TRA2B, PPARGC1A, PIK3R1, HNRNPA0, DHX16, CPSF4, SRPK2, PUF60
GO_ODONTOGENESIS	127	15	0.00014	0.00156	BMPR1A, PVRL1, LRP6, FOXO1, CEMP1, ANKRD11, ITGB4, NFIC, CNNM4, LAMA5, LEF1, RUNX2, LAMB1, RSPO2, AQP3
GO_RESPONSE_TO_OXYGEN_LEVELS	385	31	0.00014	0.00157	BNIP3, PSMA1, PSMA1, MALAT1, PAK1, FOXO1, ZFP36L1, AKT1, SMAD3, PSMA4, CREBBP, VASN, CBFA2T3, NPEPPS, BRIP1, CYGB, BCL2, ACTN4, TM9SF4, ITPR1, ATG7, SCAP, PPARGC1A, PDGFRB, STC2, SRF, PTK2B, PLAT, NDRG1, AQP3, PSMB7, NOTCH1
GO_ERBB_SIGNALING_PATHWAY	142	16	0.000149	0.00166	ARAP1, AKT1, RHBDF1, EPS15L1, PLAUR, PTPN18, STAM2, SNX5, PLCG1, ZGPAT, MAPK1, RAB7A, ZFYVE28, PIK3R1, PTK2B, PTK2
GO_GOLGI_ORGANIZATION	142	16	0.000149	0.00166	PLEKHM2, STX6, COG2, ATL3, VRK1, MYO18A, NPLOC4, CSNK1D, MAP2K2, CLASP1, MAPK1, GAK, HTT, CUL7, VCPIP1, SEC16A
GO_REGULATION_OF_HORMONE_LEVELS	513	38	0.000152	0.0017	NADK, GFI1, NGF, UBE2Q1, PFKFB2, HSD11B1, MCU, HSD17B12, LRP5, CPT1A, FDX1, SNX19, LRP1, NR1H4, RAB11FIP3, SREBF1, BZRAP1, MAP4K4, SLCO4A1, COMT, ADORA2A, OSM, ITPR1, CACNA1D, ADCY5, KALRN, CPA3, CLCN2, PPARGC1A, HSD17B4, STC2, ITPR3, ICA1, ACHE, STAR, CHD7, DGAT1, FAM129B
GO_CELLULAR_RESPONSE_TO_TOPOLOGICALLY_INCORRECT_PROTEIN	157	17	0.000153	0.0017	ZBTB17, HSPA14, CREB3L1, SYVN1, HSPA8, MBTPS1, PREB, PTPN1, EDEM1, ADD1, TMEM33, RNF175, PIK3R1, STC2, ATF6B, CUL7, TLN1
GO_REGULATION_OF_PHOSPHATASE_ACTIVITY	172	18	0.000153	0.0017	DLG2, FARP1, CALM1, PPP2R5C, SMAD3, WDR81, ELL, URI1, MGAT5, PCIF1, GNAI2, HTT, MEF2C, PDGFRB, MAGI2, IKBKB, SEMA4D, PPP2R4
GO_INTRINSIC_APOPTOTIC_SIGNALING_PATHWAY	284	25	0.000155	0.00171	LCK, ARHGEF2, BNIP3, CREB3L1, SYVN1, ZNF385A, DYRK2, CUL4A, AKT1, BCL2A1, TRAP1, BCL2, STK11, URI1, PLAUR, PTPN1, PTTG1IP, PPM1F, ITPR1, FHIT, FNIP2, PIK3R1, BCLAF1, MAP3K5, CLU
GO_POSITIVE_REGULATION_OF_ANTIGEN_RECEPTOR_MEDIATED_SIGNALING_PATHWAY	22	6	0.000156	0.00172	LCK, PRKCB, KCNN4, PRKD2, NFAM1, FOXP1
GO_REGULATION_OF_MAP_KINASE_ACTIVITY	335	28	0.000156	0.00172	PTPN22, NGF, NTRK1, MAP3K11, PAK1, SORL1, PTPN6, KITLG, RASGRP1, CSK, AKAP13, MAPK8IP3, KSR1, MAP2K2, INSR, CXCL17, ALK, EPHA4, PTPN1, MAPK1, PDGFRB, GRM4, TPD52L1, MAP3K5, PDGFA, NOD1, EZH2, PTK2B
GO_LIPID_MODIFICATION	235	22	0.000157	0.00173	PIK3CD, PIK3C2B, INPP5F, DGKZ, CPT1A, DGKA, AKT1, CHRM5, CYGB, LPPR3, PIP5K1C, PIK3R2, PIK3R2, TTC7A, PIKFYVE, ABCG1, CERK, PPARGC1A, PIK3R1, HSD17B4, PRKAG2, MTMR7, CRAT
GO_PROTEIN_LOCALIZATION_TO_CELL_SURFACE	63	10	0.000159	0.00175	KCNAB2, AKT1, MAP1A, GGA3, NEDD4L, TM9SF4, USP4, ANK2, PTPRK, ANGPT1
GO_POSITIVE_REGULATION_OF_CELL_CYCLE_G2_M_PHASE_TRANSITION	31	7	0.000161	0.00176	RCC2, CDC7, PBX1, RAD51B, BRD4, NPM1, FBXO5
GO_REGULATION_OF_LIPID_BIOSYNTHETIC_PROCESS	188	19	0.000161	0.00176	GFI1, SORBS1, NR1H3, SF1, THRSP, NR1H4, AKT1, MBTPS1, SREBF1, FPR2, ABCG1, SREBF2, SCAP, CLCN2, PPARGC1A, ELOVL6, PDGFA, PRKAG2, STAR
GO_REGULATION_OF_CIRCADIAN_RHYTHM	101	13	0.000161	0.00176	KCNA2, NR1H3, RBM4, PPP1CA, MTA1, CSNK1D, PHLPP1, ADORA2A, ATG7, PPARGC1A, EZH2, GNAQ, PTGDS
GO_ALPHA_BETA_T_CELL_DIFFERENTIATION	101	13	0.000161	0.00176	TNFSF4, ZBTB16, IL23A, ZFPM1, BCL2, JAK3, RSAD2, RUNX1, SATB1, FOXP1, BCL6, LEF1, IRF1
GO_ODONTOGENESIS_OF_DENTIN_CONTAINING_TOOTH	88	12	0.000164	0.00178	BMPR1A, PVRL1, LRP6, FOXO1, ANKRD11, ITGB4, NFIC, CNNM4, LAMA5, LEF1, RUNX2, RSPO2
GO_CLATHRIN_DEPENDENT_ENDOCYTOSIS	41	8	0.000164	0.00178	INPP5F, AP2A2, SH3GL3, AP2B1, PIP5K1C, ITGA4, AP2M1, GAK
GO_INTRACELLULAR_LIPID_TRANSPORT	41	8	0.000164	0.00178	CPT1A, THRSP, LRP6, PLEKHA8P1, ABCG1, PRKAG2, STAR, ABCA2
GO_RESPONSE_TO_TRANSFORMING_GROWTH_FACTOR_BETA	252	23	0.000164	0.00178	SKI, PRDM16, PARD3, BMPR1A, FAM89B, PDE3A, ACVR1B, CHST11, PXN, ZFP36L1, SMAD3, CREBBP, VASN, STK11, ZBTB7A, LTBP1, ACVR1, PPARGC1A, BMPR1B, MEF2C, PTPRK, STAR, PTK2
GO_COFACTOR_METABOLIC_PROCESS	442	34	0.000165	0.00178	NADK, KCNAB2, AKR1A1, SPTA1, FMO1, RNLS, HBG2, HSD17B12, NADSYN1, FAR2, SHMT2, PCCA, CARKD, THTPA, CALM1, AKT1, ACSBG1, IDH2, PNPO, CD320, PXDN, SUCLG1, D2HGDH, PANK2, PDXK, ELOVL6, SLC7A11, HSD17B4, ME1, NT5E, MTHFD1L, IDO2, DGAT1, PSAT1
GO_NEGATIVE_REGULATION_OF_CELL_CELL_ADHESION	173	18	0.000165	0.00178	YTHDF2, PTPN22, TNFSF4, DLG5, SWAP70, LAG3, PTPN6, AKT1, CDH1, MBP, JAK3, RUNX1, PPM1F, ADORA2A, BCL6, IRF1, MAD1L1, PTK2
GO_CILIUM_ORGANIZATION	371	30	0.000166	0.00179	NPHP4, DISC1, CKAP5, EHD1, TUBA1A, DCTN2, IFT81, CCDC42B, UNC119B, IFT140, NDE1, E2F4, GAS8, RILP, DNAI2, SEPT9, CCDC40, CSNK1D, CLASP1, KIF3B, CEP250, LAMA5, ZMYND10, DNAH1, HTT, HEATR2, ASAP1, IFT74, WDR34, NOTCH1
GO_SEQUESTERING_OF_CALCIUM_ION	129	15	0.000167	0.0018	PLCH2, LCK, TPCN2, PTPN6, RASA3, CALM1, BDKRB1, PLCG1, ITPR1, HTT, ANK2, PDE4D, ITPR3, PTK2B, CHD7
GO_STEM_CELL_PROLIFERATION	115	14	0.000167	0.0018	ARHGEF2, DISC1, DAGLA, ETV6, KITLG, DCT, ZFP36L1, NDE1, SOX18, RUNX1, FBLN1, MECOM, LEF1, NOTCH1
GO_ENERGY_DERIVATION_BY_OXIDATION_OF_ORGANIC_COMPOUNDS	269	24	0.000169	0.00183	PRDM16, STK40, SORBS1, BNIP3, PPP1CA, NDUFC2-KCTD14, SHMT2, DYRK2, CALM1, AKT1, IDH2, TRAP1, CBFA2T3, INSR, UQCRFS1, SUCLG1, GPD2, D2HGDH, PANK2, GBE1, PPARGC1A, NDUFS6, IMMP2L, PRKAG2
GO_L_ALPHA_AMINO_ACID_TRANSMEMBRANE_TRANSPORT	52	9	0.000171	0.00183	PQLC2, SLC1A2, SLC43A1, SLC38A1, SLC7A6, SLC7A5, SLC1A5, SLC7A11, SLC1A3
GO_REGULATION_OF_TRANSMEMBRANE_TRANSPORT	553	40	0.000171	0.00183	KCNAB2, KCNQ4, KCNA2, GJC2, SORBS1, KCNQ1, SLC1A2, TPCN2, DLG2, PTPN6, SCN8A, TESC, CALM1, BDKRB1, AKT1, GRIN2A, PRKCB, CACNA1G, NEDD4L, BCL2, INSR, ACTN4, PLCG1, CRBN, CACNA1D, CLCN2, HTT, WDR1, PPARGC1A, ANK2, PDE4D, PIK3R1, MEF2C, CLIC5, GRB10, PRKAG2, PTK2B, CHD7, ARC, DAPK1
GO_MULTICELLULAR_ORGANISM_REPRODUCTION	823	54	0.000177	0.0019	YTHDF2, SCMH1, UBE2Q1, ZBTB16, ETV6, PDE3A, IFT81, KDM2B, GOLGA3, AKT1, ADAM10, ZSCAN2, ABHD2, PMFBP1, FANCA, ZMYND15, PLD6, BRIP1, SPIRE1, BCL2, STK11, ACVR1, HDAC4, PANK2, EIF2S2, CNBD2, ADNP, NRIP1, CXADR, COMT, MAPK1, LIMK2, SBF1, THRB, CRTAP, DNAH1, SFMBT1, KALRN, BCL6, SLIT2, SPINK2, BMPR1B, AFF4, STC2, CDYL, FBXO5, IGF2R, USP42, HOXA10, IMMP2L, PTK2B, B4GALT1, RXRA, NOTCH1
GO_NEGATIVE_REGULATION_OF_PROTEIN_BINDING	102	13	0.000178	0.00191	PEX14, PTPRF, DISC1, PPP1CA, SORL1, AKT1, B2M, ZFPM1, TMC8, AES, ITGA4, ADNP, LEF1
GO_REGULATION_OF_LIPID_KINASE_ACTIVITY	64	10	0.000182	0.00195	DGKZ, AMBRA1, WDR81, PIK3R2, PIK3R2, FPR2, PIK3R1, PDGFRB, PTK2B, PTK2, VAV2
GO_LIPID_PHOSPHORYLATION	64	10	0.000182	0.00195	PIK3CD, PIK3C2B, DGKZ, DGKA, PIP5K1C, PIK3R2, PIK3R2, TTC7A, PIKFYVE, CERK, PIK3R1
GO_NEURAL_CREST_CELL_DIFFERENTIATION	89	12	0.000183	0.00195	NRP1, BMPR1A, LRP6, KITLG, SEMA4B, ACVR1, LAMA5, MAPK1, SEMA3F, SEMA5B, MEF2C, SEMA4D
GO_CELLULAR_RESPONSE_TO_ALCOHOL	89	12	0.000183	0.00195	TNFSF4, SPI1, FDX1, LRP6, PTGER2, AKT1, CDH1, JUP, RECQL5, ADCY5, SPIDR, TP53INP1
GO_PHOSPHATIDYLINOSITOL_BIOSYNTHETIC_PROCESS	116	14	0.000183	0.00195	PIK3CD, PIK3C2B, INPP5F, PITPNM2, PIP5K1C, PIK3R2, PIK3R2, FPR2, PIKFYVE, SBF1, INPP4B, PIK3R1, FIG4, PDGFA, MTMR7
GO_RNA_CATABOLIC_PROCESS	391	31	0.000185	0.00196	EXOSC10, YTHDF2, SERBP1, RPS24, CPEB3, PSMA1, PSMA1, HSPA8, HNRNPC, ZFP36L1, AKT1, ANP32A, EDC3, PSMA4, RPS15A, SMG6, TNRC6C, LSM7, UPF1, SMG9, DIS3L2, RBM38, GTPBP1, MIRLET7A3, FXR1, EIF4G1, RPL37, HNRNPA0, NPM1, CASC7, AGO2, PSMB7, RPL12
GO_COENZYME_METABOLIC_PROCESS	254	23	0.000185	0.00196	NADK, KCNAB2, FMO1, RNLS, HSD17B12, NADSYN1, FAR2, SHMT2, CARKD, THTPA, ACSBG1, IDH2, PNPO, SUCLG1, PANK2, PDXK, ELOVL6, HSD17B4, ME1, NT5E, MTHFD1L, IDO2, DGAT1
GO_NUCLEOBASE_CONTAINING_COMPOUND_TRANSPORT	238	22	0.000188	0.002	CKAP5, NXF1, HNRNPA1, XPOT, CPSF6, ATXN2, ZFP36L1, TERF2, MYO1C, SMG6, SLC35B1, NUP85, UPF1, SLC25A42, U2AF2, THOC5, POLDIP3, FYTTD1, NPM1, CPSF4, ARC, NUP188
GO_NEGATIVE_REGULATION_OF_ANDROGEN_RECEPTOR_SIGNALING_PATHWAY	15	5	0.000198	0.00209	HEYL, NCOR2, ZBTB7A, SMARCA4, FOXP1
GO_MEGAKARYOCYTE_DEVELOPMENT	15	5	0.000198	0.00209	FLI1, PTPN6, ZNF385A, ZFPM1, SRF
GO_DEVELOPMENTAL_CELL_GROWTH	223	21	0.000202	0.00213	MACF1, NGF, NRP1, PAK1, LRP1, AKAP13, SEMA4B, NEDD4L, STK11, ITSN2, BCL11A, ITGA4, CPNE1, ADNP, RTN4R, SEMA3F, SEMA5B, SLIT2, CYFIP2, SRF, SEMA4D
GO_NEGATIVE_REGULATION_OF_APOPTOTIC_SIGNALING_PATHWAY	223	21	0.000202	0.00213	ARHGEF2, NRP1, CREB3L1, SYVN1, ZNF385A, RNF34, AKT1, BCL2A1, TRAP1, MAZ, MNT, BCL2, URI1, PLAUR, ACVR1, PTPN1, PTTG1IP, GNAI2, HTT, TNFAIP3, CLU
GO_PURINE_NUCLEOSIDE_BIOSYNTHETIC_PROCESS	23	6	0.000204	0.00214	NME7, GUK1, PRTFDC1, IMPDH2, NT5E, IMPDH1
GO_NEGATIVE_REGULATION_OF_CELL_SUBSTRATE_ADHESION	65	10	0.000208	0.00218	RCC2, LRP1, TBCD, ACTN4, MAP4K4, FBLN1, BCL6, PIK3R1, KANK1, NOTCH1
GO_PROTEIN_CONTAINING_COMPLEX_DISASSEMBLY	324	27	0.000212	0.00222	PEX14, TMOD4, DAP3, ARHGEF2, SPTA1, BNIP3, SWAP70, CKAP5, PPP1CA, HSPA8, LRP6, SPTB, MAP1A, TMOD3, AXIN1, MRPL28, INSR, SMARCA4, UPF1, CLASP1, MRPL44, GAK, ADD1, WDR1, LRRC16A, HMGA1, ASPH
GO_CELLULAR_AMINO_ACID_METABOLIC_PROCESS	290	25	0.000214	0.00224	YARS, CTPS1, SARS, PHGDH, SEPHS1, CARS, PSMA1, PSMA1, SHMT2, NR1H4, WARS, PSMA4, SLC7A6, SLC7A5, PYCR1, PEPD, COMT, HGD, SLC7A11, SLC1A3, P4HA2, GARS, PLOD3, IDO2, PSAT1, PSMB7
GO_REGULATION_OF_RNA_SPLICING	132	15	0.000215	0.00225	SRSF10, RBM4, HNRNPA1, MBNL2, CELF6, CELF6, CLK3, ESRP2, PTBP1, ZBTB7A, U2AF2, RBM38, MBNL1, TRA2B, PIK3R1, SRPK2
GO_AMINOGLYCAN_METABOLIC_PROCESS	132	15	0.000215	0.00225	HSPG2, ST3GAL3, BCAN, PRELP, CHST11, GPC5, AKT1, XYLT1, B3GNT7, B4GALT5, ITIH1, PDGFRB, ANGPT1, ST3GAL1, B4GALT1
GO_REGULATION_OF_MYELOID_LEUKOCYTE_DIFFERENTIATION	118	14	0.00022	0.00229	FAM213A, ESRRA, CD4, IL23A, KITLG, TESC, CUL4A, ZFP36L1, ZFPM1, RUNX1, FOXP1, LEF1, PIK3R1, CDK6
GO_HEMATOPOIETIC_PROGENITOR_CELL_DIFFERENTIATION	162	17	0.000223	0.00232	KCNAB2, YTHDF2, PSMA1, PSMA1, SPI1, PTPN6, PSMA4, HOXB3, HOXB4, BCL2, TCF3, RUNX1, PDGFRB, SRF, CDK6, ZFAT, PSMB7, NOTCH1
GO_CARBOHYDRATE_HOMEOSTASIS	241	22	0.000225	0.00234	NADK, NUCKS1, MCU, LRP5, LRP1, NR1H4, FOXO1, PCK2, AKT1, STK11, INSR, SMARCA4, PIK3R2, PIK3R2, GRIK5, MAP4K4, ADCY5, SUCNR1, TRA2B, PPARGC1A, PIK3R1, SRF, STAR
GO_REGULATION_OF_CELL_CYCLE_G1_S_PHASE_TRANSITION	193	19	0.000226	0.00235	GJC2, CDK2AP2, PTPN6, ZNF385A, MYO16, CUL4A, TFDP1, AKT1, E2F4, CDC6, RPTOR, BCL2, KANK2, PRMT1, UBE2E2, CTDSPL, EIF4G1, CDK6, EZH2
GO_FOREBRAIN_DEVELOPMENT	378	30	0.000229	0.00237	SKI, BCAN, NRP1, BMPR1A, BNIP3, SLC1A2, LRP6, LRP1, KDM2B, DCT, BCL2A1, NDE1, GPR56, CDH1, MYH10, ALK, SLC4A10, RTN4R, TRA2B, SLIT2, PPARGC1A, LEF1, SLC7A11, SRF, CDK6, LAMB1, EZH2, TACC1, CHD7, NOTCH1
GO_INTERACTION_WITH_HOST	209	20	0.000229	0.00237	PVRL1, CD4, VPS37B, SMAD3, CDH1, INSR, SLC1A5, CXADR, THOC5, ATG7, RAB7A, SCARB2, TNIP1, HAVCR1, TRIM26, CPSF4, TRIM35, CHMP4C, SCRIB, RXRA
GO_RECEPTOR_CLUSTERING	54	9	0.00023	0.00238	NRXN2, DLG2, SSH1, GRIK5, ITGA4, SLC7A11, SYNGAP1, MAGI2, SCRIB
GO_REGULATION_OF_FILOPODIUM_ASSEMBLY	43	8	0.000232	0.0024	NRP1, ARAP1, ZMYND8, MYO10, DPYSL3, TENM2, SRF, RALA
GO_POSITIVE_REGULATION_OF_SMALL_MOLECULE_METABOLIC_PROCESS	105	13	0.000239	0.00246	SORBS1, NR1H3, CPT1A, DYRK2, NR1H4, FOXO1, AKT1, SREBF1, INSR, ABCG1, COMT, PPARGC1A, STAR
GO_EPIDERMAL_GROWTH_FACTOR_RECEPTOR_SIGNALING_PATHWAY	119	14	0.00024	0.00247	ARAP1, AKT1, RHBDF1, EPS15L1, PLAUR, STAM2, SNX5, PLCG1, ZGPAT, RAB7A, ZFYVE28, PIK3R1, PTK2B, PTK2
GO_NEGATIVE_REGULATION_OF_CELL_ACTIVATION	194	19	0.000242	0.00249	PTPN22, MNDA, TNFSF4, DLG5, NR1H3, LAG3, PTPN6, ABR, CYGB, PGLYRP2, JAK3, RUNX1, BCR, ADORA2A, BCL6, IRF1, TNFAIP3, PDGFA, MAD1L1
GO_PHOSPHOLIPID_METABOLIC_PROCESS	259	23	0.000245	0.00252	PLCH2, PIK3CD, PIK3C2B, INPP5F, OSBPL5, DGKZ, AMBRA1, CHRM5, WDR81, LPPR3, PIP5K1C, PIK3R2, PIK3R2, FPR2, TTC7A, PIKFYVE, AGPAT3, OSBPL10, PIK3R1, PDGFRB, MTMR7, PTK2B, PTK2, VAV2
GO_ANTEROGRADE_AXONAL_PROTEIN_TRANSPORT	9	4	0.000252	0.00259	DLG2, MAP1A, MAPK8IP3, TERF2
GO_REGULATION_OF_CELLULAR_KETONE_METABOLIC_PROCESS	134	15	0.000254	0.0026	PSMA1, PSMA1, CPT1A, NR1H4, NCOR2, AKT1, PSMA4, SREBF1, PANK2, COMT, CLCN2, PPARGC1A, SLC7A11, PRKAG2, STAR, PSMB7
GO_REGULATION_OF_MRNA_PROCESSING	134	15	0.000254	0.0026	SRSF10, CPEB3, RBM4, HNRNPA1, CPSF6, MBNL2, ZFP36L1, CELF6, CELF6, PTBP1, ZBTB7A, U2AF2, MBNL1, TRA2B, CPSF4, SRPK2
GO_ORGANIC_ACID_TRANSPORT	328	27	0.000258	0.00263	PQLC2, SLC6A9, LRRC8D, SLC6A17, SLC27A3, PPFIA4, SLC26A9, SLC1A2, SLC43A1, CPT1A, PPFIA1, THRSP, SLC38A1, NR1H4, AKT1, SLC7A6, SLC7A5, BZRAP1, SLC16A3, SLC1A5, ADORA2A, SLC7A11, SLC1A3, SLC13A4, PRKAG2, NCOA2, RXRA
GO_SENSORY_PERCEPTION_OF_MECHANICAL_STIMULUS	164	17	0.000258	0.00263	KCNQ4, NTRK1, CDH23, KCNQ1, LOXHD1, MBP, EML2, THRB, CACNA1D, LRIG1, CCDC50, WDR1, SLC1A3, GPR98, CLIC5, SOBP, CHD7
GO_ANTERIOR_POSTERIOR_PATTERN_SPECIFICATION	211	20	0.00026	0.00265	SKI, SCMH1, PBX1, BMPR1A, LRP5, ZBTB16, LRP6, KDM2B, SMAD3, PLD6, HOXB3, HOXB4, LEF1, BASP1, TIFAB, SRF, HOXA10, ARC, MLLT3, NOTCH1
GO_CELLULAR_RESPONSE_TO_GROWTH_HORMONE_STIMULUS	24	6	0.000262	0.00267	PXN, JAK3, PTPN1, PIK3R1, STAR, PTK2
GO_PROTEIN_K48_LINKED_UBIQUITINATION	55	9	0.000265	0.00269	SYVN1, RNF34, IFI27, ZNRF1, NEDD4L, UBE2E2, UBE2E1, TNFAIP3, RNF216
GO_POSITIVE_REGULATION_OF_DEPHOSPHORYLATION	55	9	0.000265	0.00269	CAMTA1, SPPL3, CALM1, SMAD3, PTBP1, MEF2C, PDGFRB, MAGI2, PPP2R4
GO_TRANSCRIPTION_BY_RNA_POLYMERASE_III	55	9	0.000265	0.00269	POLR3GL, BRF1, POLR3E, RPTOR, POLR2E, ELL, POLR2F, POLR1C, CRCP
GO_PEPTIDE_BIOSYNTHETIC_PROCESS	719	48	0.000269	0.00271	RPS6KA1, YTHDF2, YARS, SARS, DAP3, LARP4B, HSPA14, RPS24, CPEB3, CARS, RBM4, PPP1CA, ZNF385A, SHMT2, ATXN2, ZFP36L1, WARS, AKT1, KLHL25, MRPL28, TRAP1, RPS15A, MIF4GD, TNRC6C, UPF1, LSM14A, MRPL44, EIF2S2, PCIF1, MAPK1, EIF3L, GTPBP1, POLDIP3, MIRLET7A3, FXR1, EIF4G1, SLC7A11, RPL37, TNIP1, NPM1, EIF3B, GARS, PTK2B, CASC7, AGO2, EEF1D, DAPK1, RPL12, RXRA
GO_ALPHA_BETA_T_CELL_ACTIVATION	135	15	0.000276	0.00278	TNFSF4, ZBTB16, IL23A, ZFPM1, BCL2, JAK3, RSAD2, RUNX1, ADORA2A, SATB1, FOXP1, BCL6, LEF1, IRF1, DOCK2
GO_DEVELOPMENTAL_MATURATION	278	24	0.000277	0.00279	CLSTN1, YTHDF2, BCAN, SNX19, PDE3A, CLN5, GLDN, ABHD2, XYLT1, PLD6, PHOSPHO1, BCL2, ZBTB7A, LPHN1, POU2F2, BCL11A, FARP2, B4GALT5, SOX18, ANKS1A, RUNX2, FBXO5, PTK2B, SEMA4D
GO_NEGATIVE_REGULATION_OF_CATABOLIC_PROCESS	295	25	0.000277	0.00279	PTPN22, QSOX1, HNRNPC, AKT1, MAP1A, SMAD3, TSC2, GRIN2A, CBFA2T3, RILP, USP36, TIMP2, BCL2, EPHA4, HDAC4, RBM38, ATG7, FHIT, EIF4G1, TBC1D14, PPARGC1A, HNRNPA0, TRIM39, PTK2, BAI1
GO_PLASMA_MEMBRANE_ORGANIZATION	93	12	0.000278	0.00279	PLEKHM2, SPTA1, AKT1, MYH10, EPB41L3, MICALL1, ANK2, PACSIN1, XKR6, CLU, ASAP1, NDRG1
GO_POSITIVE_REGULATION_OF_PROTEIN_BINDING	93	12	0.000278	0.00279	EPB41, SPTA1, NRP1, LRP1, SPPL3, B2M, EPHA4, STK4, CRBN, PLXND1, ADD1, MEF2C
GO_RESPONSE_TO_EPINEPHRINE	16	5	0.000279	0.00279	RNLS, KCNQ1, PPARGC1A, PDE4D, STAR
GO_RETROGRADE_AXONAL_TRANSPORT	16	5	0.000279	0.00279	KIF1B, DLG2, MAP1A, KIF1C, DST
GO_NEGATIVE_REGULATION_OF_NEURON_APOPTOTIC_PROCESS	150	16	0.00028	0.0028	NGF, NTRK1, NRP1, AMBRA1, LRP1, KDM2B, BCL2, ADNP, ADORA2A, PPARGC1A, MEF2C, SYNGAP1, PTK2B, STAR, OXR1, ANGPT1
GO_POSITIVE_REGULATION_OF_MITOTIC_CELL_CYCLE	166	17	0.000298	0.00298	RCC2, CDC7, PBX1, LRP5, CUL4A, RAD51B, AKT1, TMOD3, CDC6, RPTOR, INSR, BRD4, UBE2E2, EIF4G1, PDGFRB, FBXO5, NSMCE2
GO_MITOCHONDRION_ORGANIZATION	512	37	0.000299	0.00298	UBE2J2, VPS13D, TIMM23B, BNIP3, AMBRA1, ESRRA, ATG2A, MIPEP, TFDP1, CALM1, AKT1, TSC2, WDR81, TTC19, PLD6, SREBF1, NPEPPS, USP36, BCL2, TIMM44, ATP5SL, PLAUR, ATG9A, PANK2, CXADR, HPS4, SREBF2, SAMM50, ATG7, EIF4G1, HTT, PPARGC1A, FNIP2, NDUFS6, MAN2A1, IMMP2L, CLU
GO_POSITIVE_REGULATION_OF_CELL_CYCLE	402	31	0.000299	0.00298	ZBTB17, RCC2, CDC7, PBX1, LRP5, LRP6, ZNF385A, CUL4A, TFDP1, TGM1, RAD51B, AKT1, TMOD3, RPS15A, E2F4, CDC6, RPTOR, INSR, BRD4, PRMT1, KIF3B, THOC5, UBE2E2, EIF4G1, PDGFRB, NPM1, FBXO5, SRPK2, EZH2, RAD21, NSMCE2
GO_REGULATION_OF_DENDRITIC_SPINE_DEVELOPMENT	68	10	0.000303	0.00302	DLG5, CPEB3, ADAM10, ABI2, EPHA4, ZMYND8, KALRN, MEF2C, ASAP1, ARC
GO_REGULATION_OF_INFLAMMATORY_RESPONSE	349	28	0.000305	0.00302	TNFSF4, PIK3AP1, PSMA1, PSMA1, NR1H3, NLRX1, IL23A, NR1H4, SMAD3, FANCA, ABR, SBNO2, BRD4, PGLYRP2, CXCL17, NLRP12, IL1R1, BCR, ADORA2A, OSM, FOXP1, MGLL, SUCNR1, BCL6, TNIP1, F12, NT5E, CDK19, TNFAIP3
GO_HEART_VALVE_DEVELOPMENT	56	9	0.000305	0.00302	HEYL, BMPR1A, DLL4, ZFPM1, ACVR1, FGFRL1, SLIT2, MEF2C, NOTCH1
GO_NEGATIVE_REGULATION_OF_ACTIN_FILAMENT_POLYMERIZATION	56	9	0.000305	0.00302	TMOD4, SPTA1, SPTB, TMOD3, FHOD3, ADD1, SLIT2, LRRC16A, KANK1
GO_REGULATION_OF_STEROID_BIOSYNTHETIC_PROCESS	94	12	0.000307	0.00304	GFI1, SF1, NR1H4, MBTPS1, SREBF1, ABCG1, SREBF2, SCAP, CLCN2, PPARGC1A, ELOVL6, STAR
GO_POSITIVE_REGULATION_OF_BINDING	182	18	0.000309	0.00305	SKI, EPB41, NGF, SPTA1, NRP1, LRP1, SPPL3, CLN5, B2M, PLAUR, EPHA4, STK4, CRBN, PLXND1, EIF4G1, ADD1, MEF2C, FAM129B
GO_REGULATION_OF_STEROID_METABOLIC_PROCESS	122	14	0.000312	0.00308	GFI1, SF1, NR1H4, LMF1, RP11-161M6.2, MBTPS1, SREBF1, PANK2, ABCG1, SREBF2, SCAP, CLCN2, PPARGC1A, ELOVL6, STAR
GO_ACTIVATION_OF_PROTEIN_KINASE_ACTIVITY	332	27	0.000313	0.00308	NGF, NTRK1, MAP3K11, PAK1, IL23A, AKT1, AXIN1, MAPK8IP3, RPTOR, STK11, MAP2K2, INSR, CXCL17, ALK, MAP4K4, STK4, PTPN1, ADNP, MAPK1, ADCY5, GRM4, MAP3K5, PRKAR1B, NOD1, PRKAG2, PTK2B, ANGPT1
GO_DEVELOPMENT_OF_PRIMARY_SEXUAL_CHARACTERISTICS	214	20	0.000313	0.00308	NTRK1, SF1, ACVR1B, KITLG, TESC, GPR56, FANCA, BRIP1, BCL2, INSR, EIF2S2, NRIP1, SLIT2, BMPR1B, BASP1, HSD17B4, PDGFRB, HOXA10, IMMP2L, STAR
GO_REGULATION_OF_SYNAPSE_ASSEMBLY	108	13	0.000316	0.0031	CLSTN1, NTRK1, DLG5, PVRL1, LPHN1, ADNP, AMIGO3, EPHB1, EIF4G1, MEF2C, PTK2, BAI1, SEMA4D
GO_CARBOHYDRATE_DERIVATIVE_CATABOLIC_PROCESS	183	18	0.000331	0.00324	HSPG2, BCAN, PRELP, GPC5, DUT, NTHL1, AMDHD2, GALNS, PGLYRP2, GPD2, EDEM1, STT3B, HPSE, MANBA, PDE4D, NT5E, GUSB, PDE7A
GO_REGULATION_OF_CARBOHYDRATE_METABOLIC_PROCESS	199	19	0.000334	0.00328	PFKFB2, SORBS1, PPP1CA, DYRK2, FOXO1, ENTPD5, AKT1, CBFA2T3, NUP85, ZBTB7A, INSR, HDAC4, PFKFB4, PPARGC1A, SCARB2, PRKAG2, PTK2B, NCOA2, NUP188
GO_RNA_SPLICING_VIA_TRANSESTERIFICATION_REACTIONS	369	29	0.000339	0.00331	SRSF10, WDR77, SF1, RBM4, HSPA8, PRPF40B, HNRNPA1, MBNL2, HNRNPC, RBPMS2, CELF6, CELF6, ESRP2, PRPF8, PTBP1, POLR2E, LSM7, ZBTB7A, U2AF2, USP39, PRPF6, POLR2F, USP4, MBNL1, TRA2B, HNRNPA0, DHX16, CPSF4, SRPK2, PUF60
GO_RESPONSE_TO_INORGANIC_SUBSTANCE	553	39	0.000339	0.00331	TXNIP, NTRK1, TNFSF4, BNIP3, SLC39A13, PPP1CA, DLG2, HNRNPA1, FOXO1, CALM1, AKT1, B2M, TRAP1, CDH1, CACNA1G, PYCR1, NEDD4L, BCL2, D2HGDH, CPNE1, ADNP, MAPK1, ATG7, SUCNR1, ADD1, PPARGC1A, MEF2C, GPR98, PDGFRB, ITPR3, MAP3K5, TNFAIP3, EZH2, PTK2B, STAR, SPIDR, NDRG1, AQP3, ADAMTS13
GO_ENSHEATHMENT_OF_NEURONS	123	14	0.000339	0.00331	SKI, PARD3, SCN8A, AKT1, ACSBG1, EPB41L3, MBP, MALL, PIKFYVE, B4GALT5, ANK2, FIG4, CLU, NDRG1
GO_RESPONSE_TO_ANTINEOPLASTIC_AGENT	95	12	0.000339	0.00331	KIF1B, SMYD3, HNRNPA1, FOXO1, PCK2, ADAM10, CDH1, JUP, RECQL5, NUCB1, STAR, SPIDR
GO_POSITIVE_REGULATION_OF_SMALL_GTPASE_MEDIATED_SIGNAL_TRANSDUCTION	69	10	0.000343	0.00333	NGF, NTRK1, KITLG, RASGRP1, AKAP13, GPR56, MAP4K4, RTN4R, PDGFRB, NOTCH1
GO_MICROTUBULE_POLYMERIZATION_OR_DEPOLYMERIZATION	109	13	0.000346	0.00336	PRUNE, ARHGEF2, TUBGCP2, CKAP5, PAK1, MAP1A, NDE1, CSNK1D, TBCD, EML2, CLASP1, TUBGCP6, FBXO5
GO_ANION_HOMEOSTASIS	57	9	0.00035	0.0034	PQLC2, NR1H4, CA12, SLC12A3, SLC12A4, CTC-479C5.17, ABCG1, SLC7A11, SLC12A9, DGAT1
GO_HISTONE_METHYLATION	138	15	0.00035	0.0034	PRDM16, GFI1, SMYD3, NR1H4, RTF1, DOT1L, BRD4, PRMT1, SETD5, SATB1, MECOM, WHSC1, NSD1, JARID2, EZH2
GO_NEGATIVE_REGULATION_OF_HEMOPOIESIS	153	16	0.000351	0.0034	TNFSF4, ZBTB16, CUL4A, ZFP36L1, KLF13, ZFPM1, PGLYRP2, JAK3, PRMT1, RUNX1, BCL6, PIK3R1, IRF1, CDK6, PTK2B, NOTCH1
GO_POSITIVE_REGULATION_OF_PEPTIDYL_TYROSINE_PHOSPHORYLATION	184	18	0.000353	0.00341	ARHGEF2, TNFSF18, NRP1, CD4, CNTN1, IL23A, KITLG, EHD4, CTF1, EPHA4, PTPN1, ADNP, OSM, DOCK3, NEDD9, PTK2B, ANGPT1, SEMA4D
GO_POSITIVE_REGULATION_OF_PEPTIDASE_ACTIVITY	184	18	0.000353	0.00341	LCK, NGF, SMAD3, GRIN2A, MBP, NLRP12, TANK, EPHA4, PPM1F, FBLN1, PCOLCE2, CYFIP2, MAP3K5, NOD1, PCOLCE, ASPH, DAPK1, ANP32B
GO_CELLULAR_PROTEIN_COMPLEX_DISASSEMBLY	216	20	0.000353	0.00341	PEX14, TMOD4, DAP3, ARHGEF2, SPTA1, SWAP70, CKAP5, HSPA8, SPTB, MAP1A, TMOD3, MRPL28, UPF1, CLASP1, MRPL44, GAK, ADD1, WDR1, LRRC16A, ASPH
GO_PROTEIN_TARGETING_TO_VACUOLE	35	7	0.000358	0.00345	VPS13D, SORL1, HSPA8, VPS37B, RAB7A, SCARB2, CLU
GO_PALLIUM_DEVELOPMENT	169	17	0.000368	0.00354	BCAN, NRP1, BNIP3, LRP6, LRP1, BCL2A1, NDE1, GPR56, ALK, TRA2B, SLIT2, LEF1, SRF, CDK6, LAMB1, EZH2, TACC1
GO_ESTABLISHMENT_OF_PROTEIN_LOCALIZATION_TO_VACUOLE	46	8	0.000377	0.00362	VPS13D, SORL1, HSPA8, VPS37B, RAB7A, SCARB2, TNFAIP3, CLU
GO_MODIFICATION_BY_SYMBIONT_OF_HOST_MORPHOLOGY_OR_PHYSIOLOGY	46	8	0.000377	0.00362	CD4, SMAD3, INSR, ATG7, TNIP1, CPSF4, SCRIB, RXRA
GO_REGULATION_OF_MUSCLE_ORGAN_DEVELOPMENT	154	16	0.000377	0.00362	BMPR1A, PAK1, SMAD3, BCL2, HDAC4, CXADR, MAPK1, SFMBT1, EPHB1, LEF1, MEF2C, TIFAB, JARID2, HDAC9, FAM129B, NOTCH1
GO_NEGATIVE_REGULATION_OF_PROTEIN_OLIGOMERIZATION	17	5	0.000383	0.00366	PEX14, SORL1, TMC8, CRBN, CLU
GO_CALCIUM_MEDIATED_SIGNALING	218	20	0.000398	0.00381	CAMTA1, MCU, TPCN2, CD4, DYRK2, SPPL3, CALM1, GRIN2A, LAT, NFAT5, PTBP1, LPHN1, FPR2, HDAC4, PLCG1, ITPR1, HTT, ANK2, PDE4D, PTK2B
GO_PLATELET_DERIVED_GROWTH_FACTOR_RECEPTOR_SIGNALING_PATHWAY	58	9	0.0004	0.00382	TXNIP, NRP1, LRP1, PTGIR, PTPN1, BCR, PDGFRB, PDGFA, PLAT
GO_RECEPTOR_METABOLIC_PROCESS	186	18	0.000403	0.00384	INPP5F, AP2A2, NR1H3, ANKRD13D, ARAP1, LRP1, ATXN2, SNX1, AP2B1, TBC1D16, PTPN1, SCAP, AP2M1, MAGI2, ACHE, ANGPT1, ARC, SCRIB
GO_REGULATION_OF_HISTONE_MODIFICATION	140	15	0.000409	0.00389	SKI, GFI1, SPI1, JDP2, RTF1, SREBF1, BRD4, PRKD2, SETD5, BCL6, TADA2B, PPARGC1A, WDR70, NSD1, JARID2
GO_AMINOGLYCAN_BIOSYNTHETIC_PROCESS	111	13	0.000414	0.00393	HSPG2, ST3GAL3, BCAN, PRELP, CHST11, GPC5, XYLT1, B3GNT7, B4GALT5, PDGFRB, ANGPT1, ST3GAL1, B4GALT1
GO_POSITIVE_REGULATION_OF_CELL_CELL_ADHESION	252	22	0.000418	0.00397	LCK, SPTA1, TNFSF4, CD5, PAK1, ZBTB16, CD4, PTPN6, IL23A, AKT1, RASGRP1, CSK, NFAT5, JAK3, ITGA4, ICOS, RUNX1, GRAP2, BCL6, MYO10, PIK3R1, CARD11
GO_MICROTUBULE_NUCLEATION	26	6	0.00042	0.00398	TUBGCP2, NDE1, CSNK1D, EML2, CLASP1, TUBGCP6
GO_POSITIVE_REGULATION_OF_LIPID_KINASE_ACTIVITY	36	7	0.00043	0.00407	DGKZ, AMBRA1, FPR2, PDGFRB, PTK2B, PTK2, VAV2
GO_REGULATION_OF_VASCULAR_ENDOTHELIAL_GROWTH_FACTOR_RECEPTOR_SIGNALING_PATHWAY	36	7	0.00043	0.00407	TMEM204, PRKCB, EPN2, PRKD2, PTPN1, GRB10, FAM129B
GO_VENTRICULAR_SEPTUM_DEVELOPMENT	71	10	0.000433	0.00409	HEYL, ZFPM1, AP2B1, LTBP1, ACVR1, FGFRL1, WHSC1, SLIT2, PTK7, NOTCH1
GO_EXTRINSIC_APOPTOTIC_SIGNALING_PATHWAY_VIA_DEATH_DOMAIN_RECEPTORS	84	11	0.000434	0.00409	NGF, ARHGEF2, RNF34, TMC8, BCL2, SP100, STK4, BMPR1B, PIK3R1, TNFAIP3, DAPK1
GO_REGULATION_OF_ERYTHROCYTE_DIFFERENTIATION	47	8	0.000439	0.00413	SPI1, ACVR1B, ZFP36L1, KLF13, B2M, ZFPM1, PRMT1, CDK6
GO_SELECTIVE_AUTOPHAGY	47	8	0.000439	0.00413	VPS13D, AMBRA1, TSC2, WDR81, RAB7A, HTT, WDFY3, NOD1
GO_SENSORY_ORGAN_MORPHOGENESIS	253	22	0.000442	0.00415	SKI, KCNQ4, LRP5, MFRP, MFRP, PVRL1, LRP6, KDM2B, ABR, SDK2, BCL2, ABI2, MAPK1, BCR, THRB, LRIG1, EPHB1, MAN2A1, TIFAB, PTK7, SOBP, CHD7, SCRIB
GO_NEGATIVE_REGULATION_OF_CYTOKINE_PRODUCTION	270	23	0.000443	0.00416	SARS, PTPN22, TNFSF4, SIGIRR, NLRX1, LAG3, PTPN6, IL23A, NR1H4, NDRG2, CSK, ZFPM1, NPLOC4, PGLYRP2, JAK3, NLRP12, CD96, BCL6, LEF1, TNFAIP3, RNF216, HDAC9, ANGPT1
GO_REGULATION_OF_EPIDERMAL_CELL_DIFFERENTIATION	59	9	0.000456	0.00427	H2AFY2, ZFP36L1, KRT36, MAFG, RUNX1, MAFF, EZH2, AQP3, NOTCH1
GO_NEGATIVE_REGULATION_OF_WNT_SIGNALING_PATHWAY	204	19	0.000456	0.00427	NPHP4, BICC1, PSMA1, PSMA1, LRP6, IGFBP6, LRP1, FOXO1, PSMA4, AXIN1, TSC2, RNF213, APCDD1, STK11, AES, STK4, GRB10, MLLT3, PSMB7, NOTCH1
GO_POSITIVE_REGULATION_OF_SUPRAMOLECULAR_FIBER_ORGANIZATION	204	19	0.000456	0.00427	ARHGEF10L, NRP1, SWAP70, PAK1, PXN, SMAD3, MYO1C, SPIRE1, CLASP1, WIPF1, ABI2, PPM1F, WDR1, IQGAP2, SYNPO, LRRC16A, ARPC1B, PTK2B, CLU
GO_PROTEIN_LOCALIZATION_TO_MITOCHONDRION	142	15	0.000476	0.00444	UBE2J2, TIMM23B, MIPEP, TFDP1, CALM1, AKT1, SREBF1, NPEPPS, USP36, BCL2, TIMM44, HPS4, SREBF2, SAMM50, IMMP2L
GO_AMINO_ACID_TRANSMEMBRANE_TRANSPORT	85	11	0.000481	0.00448	PQLC2, SLC6A9, LRRC8D, SLC1A2, SLC43A1, SLC38A1, SLC7A6, SLC7A5, SLC1A5, SLC7A11, SLC1A3
GO_RETROGRADE_TRANSPORT_ENDOSOME_TO_GOLGI	85	11	0.000481	0.00448	STX6, CLN5, HEATR5A, SNX1, SGSM2, UBE2O, PIKFYVE, SNX5, RAB7A, RAB6B, TBC1D14
GO_CELL_AGING	113	13	0.000492	0.00458	PRELP, BMPR1A, TERF2, MNT, BCL2, BCL6, NPM1, HMGA1, SRF, FBXO5, CDK6, NSMCE2, NEK6
GO_REGULATION_OF_NOTCH_SIGNALING_PATHWAY	99	12	0.000498	0.00462	YTHDF2, TSPAN14, MAML2, AKT1, DLL4, CREBBP, EPN2, ZBTB7A, BCL6, MAML1, FAM129B, NOTCH1
GO_MAINTENANCE_OF_CELL_NUMBER	158	16	0.000502	0.00466	SKI, PRDM16, PBX1, BMPR1A, SPI1, KDM2B, FOXO1, CUL4A, RTF1, POLR2E, DIS3L2, POLR2F, FOXP1, LDB2, EZH2, NOTCH1
GO_NEGATIVE_REGULATION_OF_CELLULAR_RESPONSE_TO_GROWTH_FACTOR_STIMULUS	158	16	0.000502	0.00466	SKI, PRDM16, CREB3L1, FAM89B, CHST11, RBPMS2, SMAD3, VASN, EPN2, ZBTB7A, LTBP1, PTPN1, TMPRSS6, SLIT2, FAM129B, NOTCH1
GO_T_CELL_SELECTION	48	8	0.000509	0.0047	CD4, IL23A, ZFPM1, BCL2, STK11, DOCK2, SRF, CARD11
GO_POSITIVE_REGULATION_OF_PROTEIN_MODIFICATION_BY_SMALL_PROTEIN_CONJUGATION_OR_REMOVAL	128	14	0.000511	0.0047	PTPN22, BMI1, TOLLIP, DCUN1D2, MTA1, AXIN1, UBE2I, HSPBP1, TANK, HDAC4, PTTG1IP, DCUN1D1, TNIP1, ANGPT1
GO_CARDIAC_CHAMBER_MORPHOGENESIS	128	14	0.000511	0.0047	HEYL, NRP1, BMPR1A, DLL4, ZFPM1, ACVR1, FGFRL1, WHSC1, SLIT2, MEF2C, SRF, CHD7, RXRA, NOTCH1
GO_MONONUCLEAR_CELL_DIFFERENTIATION	37	7	0.000512	0.0047	CD4, ZFP36L1, THOC5, MYH9, FOXP1, MEF2C, CDK6
GO_OSTEOBLAST_DEVELOPMENT	18	5	0.000513	0.0047	LRP5, SMAD3, HDAC4, RUNX2, ACHE
GO_CELLULAR_RESPONSE_TO_CARBOHYDRATE_STIMULUS	143	15	0.000513	0.0047	NADK, LRP5, LRP1, NR1H4, PCK2, ZFP36L1, PRKCB, SMARCA4, GRIK5, MAP4K4, ADCY5, TRA2B, PPARGC1A, SRF, STAR
GO_CELLULAR_RESPONSE_TO_ANTIBIOTIC	143	15	0.000513	0.0047	BNIP3, SPI1, FDX1, HNRNPA1, FOXO1, TRAP1, PYCR1, ADCY5, MEF2C, MAP3K5, TNFAIP3, EZH2, CLU, STAR, TP53INP1
GO_FC_RECEPTOR_MEDIATED_STIMULATORY_SIGNALING_PATHWAY	143	15	0.000513	0.0047	PAK1, CSK, MYO1C, PLD2, PIK3R2, PIK3R2, WIPF1, PLCG1, MAPK1, NCKIPSD, MYO10, PIK3R1, CYFIP2, ARPC1B, PTK2, VAV2
GO_CELL_MATURATION	174	17	0.000516	0.00473	YTHDF2, PDE3A, CLN5, GLDN, ABHD2, PLD6, BCL2, ZBTB7A, POU2F2, BCL11A, FARP2, B4GALT5, SOX18, ANKS1A, RUNX2, FBXO5, PTK2B
GO_O_GLYCAN_PROCESSING	60	9	0.000518	0.00474	ST3GAL3, GALNT2, GALNT14, B3GNT7, B4GALT5, XXYLT1, GALNT10, ST3GAL1, ST6GALNAC4
GO_POSITIVE_REGULATION_OF_OSTEOBLAST_DIFFERENTIATION	60	9	0.000518	0.00474	DDR2, BMPR1A, LRP5, ACVR1, BMPR1B, MEF2C, PDLIM7, RUNX2, FBXO5
GO_REGULATION_OF_TRANSLATIONAL_INITIATION	73	10	0.000544	0.00496	YTHDF2, RBM4, PPP1CA, KLHL25, MIF4GD, EIF4G1, NPM1, EIF3B, CASC7, AGO2, RXRA
GO_ALTERNATIVE_MRNA_SPLICING_VIA_SPLICEOSOME	73	10	0.000544	0.00496	SRSF10, RBM4, HNRNPA1, MBNL2, CELF6, CELF6, ESRP2, PTBP1, ZBTB7A, MBNL1, TRA2B
GO_REGULATION_OF_EPITHELIAL_CELL_MIGRATION	274	23	0.000544	0.00496	MACF1, NRP1, AKT1, DLL4, JUP, PRKD2, MAP4K4, CLASP1, SP100, PLCG1, PPM1F, IQSEC1, PTPRG, FOXP1, SLIT2, MEF2C, RREB1, HDAC9, PTK2B, ANGPT1, PTK2, BAI1, NOTCH1
GO_CARTILAGE_DEVELOPMENT	207	19	0.000546	0.00497	BMPR1A, ESRRA, MMP13, ZBTB16, SNX19, LRP6, CHST11, SMAD3, HOXB3, COL20A1, COL7A1, BMPR1B, MEF2C, SRF, RUNX2, ITGB8, BMP1, RSPO2, TRPS1
GO_REGULATION_OF_CELL_PROJECTION_ASSEMBLY	175	17	0.000551	0.00501	RCC2, NRP1, ARAP1, SSH1, IFT140, SEPT9, HDAC4, ZMYND8, ZMYND10, HTT, SLIT2, MYO10, DPYSL3, TENM2, SRF, RALA, KANK1
GO_NEGATIVE_REGULATION_OF_CHROMOSOME_ORGANIZATION	144	15	0.000552	0.00501	SKI, EXOSC10, SPI1, HNRNPA1, USP44, HNRNPC, TERF2, SMG6, ATAD2B, MCM2, JARID2, HMGA1, FBXO5, MAD1L1, RAD21
GO_AMIDE_BIOSYNTHETIC_PROCESS	843	53	0.000555	0.00503	RPS6KA1, YTHDF2, YARS, SARS, DAP3, LARP4B, HSPA14, RPS24, CPEB3, CARS, HSD17B12, RBM4, PPP1CA, ZNF385A, SHMT2, ATXN2, ZFP36L1, WARS, AKT1, ACSBG1, KLHL25, MRPL28, TRAP1, RPS15A, MIF4GD, TNRC6C, UPF1, LSM14A, CERS6, MRPL44, EIF2S2, PCIF1, B4GALT5, MAPK1, EIF3L, GTPBP1, POLDIP3, MIRLET7A3, FXR1, EIF4G1, ELOVL6, SLC7A11, RPL37, TNIP1, NPM1, EIF3B, GARS, PTK2B, CASC7, AGO2, EEF1D, DAPK1, RPL12, RXRA
GO_MODULATION_OF_SIGNAL_TRANSDUCTION_IN_OTHER_ORGANISM	5	3	0.000566	0.00511	CALM1, TNIP1, SCRIB
GO_MEMBRANE_DEPOLARIZATION_DURING_SA_NODE_CELL_ACTION_POTENTIAL	5	3	0.000566	0.00511	CACNA1G, CACNA1D, ANK2
GO_XYLULOSE_5_PHOSPHATE_BIOSYNTHETIC_PROCESS	5	3	0.000566	0.00511	AKR1A1, CRYL1, XYLB
GO_MEMORY	115	13	0.000583	0.00526	NGF, CPEB3, MAP1A, GRIN2A, INSR, CIC, ADNP, COMT, KALRN, PJA2, ITPR3, SRF, ARC
GO_ENDODERM_DEVELOPMENT	74	10	0.000607	0.00545	BMPR1A, ZFP36L1, RTF1, SMAD3, LAMA3, ITGA4, COL7A1, LAMB1, ARC, NOTCH1
GO_REGULATION_OF_INTRACELLULAR_STEROID_HORMONE_RECEPTOR_SIGNALING_PATHWAY	74	10	0.000607	0.00545	HEYL, PAK1, NCOR2, AXIN1, UBE2I, ZBTB7A, SMARCA4, KANK2, RUNX1, FOXP1
GO_RESPONSE_TO_CATECHOLAMINE	38	7	0.000607	0.00545	RNLS, KCNQ1, FUK, MAPK1, PPARGC1A, PDE4D, STAR
GO_RESPONSE_TO_GROWTH_HORMONE	38	7	0.000607	0.00545	PXN, AKT1, JAK3, PTPN1, PIK3R1, STAR, PTK2
GO_GLIAL_CELL_DIFFERENTIATION	209	19	0.000615	0.00551	SKI, PHGDH, PARD3, BNIP3, LRP1, AKT1, CSK, FPR2, EPHA4, B4GALT5, MAPK1, ADORA2A, WDR1, LEF1, DAAM2, CDK6, CLU, NDRG1, NOTCH1
GO_PROTEIN_LOCALIZATION_TO_PRESYNAPSE	11	4	0.000621	0.00554	DLG2, MAP1A, MAPK8IP3, TERF2
GO_MITRAL_VALVE_DEVELOPMENT	11	4	0.000621	0.00554	BMPR1A, ZFPM1, ACVR1, NOTCH1
GO_REGULATION_OF_SKELETAL_MUSCLE_FIBER_DEVELOPMENT	11	4	0.000621	0.00554	BCL2, HDAC4, HDAC9, FAM129B
GO_REGULATION_OF_INTERFERON_GAMMA_SECRETION	11	4	0.000621	0.00554	PTPN22, CD2, NR1H4, RASGRP1
GO_REGULATION_OF_MITOCHONDRION_ORGANIZATION	177	17	0.000628	0.00559	UBE2J2, VPS13D, BNIP3, TFDP1, AKT1, TSC2, PLD6, SREBF1, NPEPPS, USP36, BCL2, PLAUR, HPS4, SREBF2, HTT, PPARGC1A, CLU
GO_POSITIVE_REGULATION_OF_MITOCHONDRION_ORGANIZATION	116	13	0.000633	0.00564	UBE2J2, VPS13D, BNIP3, TFDP1, PLD6, NPEPPS, USP36, BCL2, PLAUR, HPS4, SREBF2, HTT, PPARGC1A
GO_CRANIAL_NERVE_MORPHOGENESIS	28	6	0.000642	0.00569	KCNA2, NRP1, HOXB3, SEMA3F, EPHB1, TIFAB
GO_KERATAN_SULFATE_BIOSYNTHETIC_PROCESS	28	6	0.000642	0.00569	ST3GAL3, PRELP, B3GNT7, B4GALT5, ST3GAL1, B4GALT1
GO_NEGATIVE_REGULATION_OF_AXON_GUIDANCE	28	6	0.000642	0.00569	NRP1, SEMA4B, SEMA3F, SEMA5B, SLIT2, SEMA4D
GO_REGULATION_OF_CELLULAR_RESPIRATION	28	6	0.000642	0.00569	PRDM16, BNIP3, SHMT2, TRAP1, CBFA2T3, PPARGC1A
GO_NEGATIVE_REGULATION_OF_RESPONSE_TO_WOUNDING	88	11	0.000648	0.00573	INPP5F, SMAD3, SERPINB2, PLAUR, CLASP1, EPHA4, RTN4R, TMPRSS6, F12, PDGFA, PLAT
GO_REGULATION_OF_BIOMINERAL_TISSUE_DEVELOPMENT	88	11	0.000648	0.00573	DDR2, BMPR1A, SMAD3, PHOSPHO1, ACVR1, BMPR1B, MEF2C, GPR98, FBXO5, PTK2B, NOTCH1
GO_POSITIVE_REGULATION_OF_ACTIN_FILAMENT_BUNDLE_ASSEMBLY	62	9	0.000663	0.00585	ARHGEF10L, NRP1, SWAP70, PAK1, PXN, SMAD3, PPM1F, SYNPO, LRRC16A
GO_NERVOUS_SYSTEM_PROCESS	1412	80	0.000664	0.00585	KCNAB2, CAMTA1, KCNQ4, RABGGTB, KCNA2, NGF, NTRK1, PARD3, CDH23, CPEB3, KCNQ1, CHRM1, NRXN2, DLG2, MFRP, MFRP, OR8B12, SCN8A, ZNF385A, SSH1, ZFHX2, BDKRB1, AKT1, CHRM5, DLL4, MAP1A, CHRNB4, GRIN2A, ABR, GUCY2D, MYH10, CACNA1G, LOXHD1, MBP, INSR, GRIK5, CIC, EML2, CNNM4, TANC1, ZMYND8, ADNP, DOPEY2, COMT, MAPK1, BCR, ADORA2A, CRYBB1, THRB, CACNA1D, LRIG1, SEMA5B, ADCY5, KALRN, MGLL, EPHB1, CCDC50,…
GO_TRACHEA_DEVELOPMENT	19	5	0.000673	0.00591	LRP6, MAPK1, LEF1, SRF, RSPO2
GO_BLASTODERM_SEGMENTATION	19	5	0.000673	0.00591	NRP1, PLD6, SEMA3F, BASP1, TIFAB
GO_DEFINITIVE_HEMOPOIESIS	19	5	0.000673	0.00591	MFAP5, ZFPM1, HOXB3, HOXB4, BCR
GO_NEUROMUSCULAR_PROCESS_CONTROLLING_BALANCE	50	8	0.000675	0.00592	CAMTA1, CDH23, ABR, MYH10, BCR, ADCY5, SLC1A3, TIFAB
GO_CARDIAC_SEPTUM_MORPHOGENESIS	75	10	0.000676	0.00592	HEYL, NRP1, BMPR1A, ZFPM1, ACVR1, FGFRL1, WHSC1, SLIT2, CHD7, NOTCH1
GO_RNA_METABOLIC_PROCESS	1542	86	0.000685	0.00599	SSU72, EXOSC10, SRSF10, SNHG12, SNORD99, YARS, HENMT1, SARS, WDR77, SEPHS1, RPS24, CPEB3, PHRF1, CARS, SF1, RBM4, HSPA8, PRPF40B, HNRNPA1, CPSF6, ATXN2, NCOR2, DHX37, SNORD22, MBNL2, SNORD31, HNRNPC, ZFP36L1, WARS, RBPMS2, SMAD3, CELF6, CELF6, CLK3, EDC3, ESRP2, RNMTL1, PRPF8, SMG6, PLD6, SREBF1, UTP6, USP36, PTBP1, POLR2E, LSM7, ZBTB7A, MAP2K2, UPF1, SCAF1, U2AF2, USP39, RBMS1, MRPL44, DIS3L2, S…
GO_RENAL_SYSTEM_PROCESS	117	13	0.000687	0.00601	KCNQ1, CHRNB4, BCL2, SNX5, COMT, BCR, ADORA2A, GNAI2, ADCY5, SUCNR1, PRKAR1B, PRKRIP1, AQP3
GO_TRANSFORMING_GROWTH_FACTOR_BETA_RECEPTOR_SIGNALING_PATHWAY	195	18	0.000706	0.00617	SKI, PRDM16, PARD3, BMPR1A, FAM89B, ACVR1B, CHST11, PXN, SMAD3, CREBBP, VASN, STK11, ZBTB7A, LTBP1, ACVR1, BMPR1B, PTPRK, PTK2
GO_SEGMENTATION	103	12	0.000714	0.00621	BMI1, NRP1, BMPR1A, LRP6, SMAD3, PLD6, SEMA3F, LEF1, BASP1, TIFAB, MLLT3, NOTCH1
GO_MUSCLE_HYPERTROPHY	103	12	0.000714	0.00621	INPP5F, PAK1, FOXO1, SMAD3, AKAP13, HDAC4, MEF2C, JARID2, MLIP, EZH2, PTK2, NOTCH1
GO_MOLTING_CYCLE_PROCESS	89	11	0.000714	0.00621	ACVR1B, APCDD1, BCL2, FARP2, LAMA5, SOX18, LRIG1, LDB2, HPSE, PDGFA, NOTCH1
GO_PROTEIN_LOCALIZATION_TO_LYSOSOME	39	7	0.000715	0.00621	SORL1, HSPA8, GGA3, SH3BP4, RAB7A, SCARB2, CLU
GO_ORGANIC_ACID_BIOSYNTHETIC_PROCESS	297	24	0.000717	0.00622	AKR1A1, PHGDH, SEPHS1, ALOX5, HSD17B12, NR1H3, CSAD, SHMT2, NR1H4, LIPC, ABHD2, PYCR1, OSBPL6, SCAP, MGLL, ELOVL6, SLC1A3, HSD17B4, OSBPL3, PLOD3, PRKAG2, STAR, PSAT1, PTGDS
GO_PROTEIN_MATURATION	280	23	0.000733	0.00635	NGF, SDE2, TSPAN14, LDLRAD3, SORL1, TESC, SPPL3, MIPEP, CLN5, ADAM10, LMF1, RP11-161M6.2, CREBBP, GRIN2A, FKRP, MYH9, CPA3, ADAMTS3, CYFIP2, F12, IMMP2L, PLAT, ASPH, ADAMTS13
GO_REGULATION_OF_CYSTEINE_TYPE_ENDOPEPTIDASE_ACTIVITY	229	20	0.000744	0.00644	RPS6KA1, LCK, DHCR24, NGF, RNF34, AKT1, SMAD3, GRIN2A, PLAUR, NLRP12, PPM1F, ADORA2A, LEF1, TNFAIP8, CYFIP2, MAP3K5, NOD1, ASPH, DAPK1, ANP32B
GO_ACYLGLYCEROL_METABOLIC_PROCESS	63	9	0.000747	0.00646	PNPLA2, DGKZ, CPT1A, DGKA, LMF1, RP11-161M6.2, PGS1, PANK2, MGLL, DGAT1
GO_CATION_TRANSMEMBRANE_TRANSPORT	834	52	0.00075	0.00647	PLCH2, KCNAB2, PQLC2, LCK, KCNQ4, KCNA2, KCNT2, GJC2, MCU, KCNQ1, SLC39A13, TPCN2, DLG2, PTPN6, SCN8A, TESC, RASA3, CALM1, BDKRB1, GRIN2A, SLC12A3, SLC12A4, CTC-479C5.17, SLC5A10, CACNA1G, NEDD4L, ACTN4, KCNN4, SLC1A5, CNNM4, SLC20A1, SLC4A10, PLCG1, SLC9A8, ITPR1, CACNA1D, ATP2C1, HTT, PPARGC1A, ANK2, SLC1A3, PDE4D, MEF2C, ITPR3, SLC12A9, ORAI2, ATP6V1B2, PTK2B, ATP6V1H, CHD7, ARC, TRPM3, DAPK1
GO_PURINE_CONTAINING_COMPOUND_BIOSYNTHETIC_PROCESS	196	18	0.00075	0.00647	AK5, NME7, GUK1, PRTFDC1, HSD17B12, GUCY2C, ACSBG1, GUCY2D, PRPSAP1, PANK2, IMPDH2, ADCY5, PPARGC1A, ELOVL6, NT5E, MTHFD1L, IMPDH1, PRKAG2
GO_NEGATIVE_REGULATION_OF_OSSIFICATION	76	10	0.000751	0.00647	SKI, LRP5, SMAD3, BCL2, HDAC4, MEF2C, CDK6, PTK2B, SEMA4D, NOTCH1
GO_PURINE_CONTAINING_COMPOUND_METABOLIC_PROCESS	164	16	0.000756	0.0065	NADK, AK5, GUK1, DLG2, HSPA8, FAR2, ENTPD5, SUCLG1, TPST2, GTPBP1, FHIT, HSD17B4, CARD11, TPST1, ATP6V1B2, DGAT1
GO_REGULATION_OF_PROTEIN_LOCALIZATION_TO_MEMBRANE	180	17	0.000759	0.00653	ARHGEF16, SORBS1, PPFIA1, PAK1, LRP1, SSH1, TFDP1, AKT1, ADAM10, CSK, MYO1C, AP2B1, BCL2, ZMYND8, AP2M1, SLC7A11, PIK3R1
GO_VESICLE_CYTOSKELETAL_TRAFFICKING	51	8	0.000774	0.00664	KIF1B, RASGRP1, NDE1, MYO1C, KIF1C, ACTN4, KIF3B, HTT
GO_MAINTENANCE_OF_PROTEIN_LOCATION	104	12	0.000778	0.00667	VPS13D, SORL1, CD4, AKT1, JUP, EPB41L3, GRIK5, LTBP1, SP100, GET4, TONSL, TLN1
GO_PHOSPHATIDYLINOSITOL_METABOLIC_PROCESS	104	12	0.000778	0.00667	PLCH2, PIK3CD, PIK3C2B, INPP5F, CHRM5, PIP5K1C, PIK3R2, PIK3R2, TTC7A, PIKFYVE, PIK3R1, PDGFRB, MTMR7
GO_ESTABLISHMENT_OF_EPITHELIAL_CELL_POLARITY	29	6	0.000783	0.00669	PARD3, MYO18A, CLASP1, FRMD4B, PTK7, CYTH3
GO_REGULATION_OF_TRANSCRIPTION_INVOLVED_IN_G1_S_TRANSITION_OF_MITOTIC_CELL_CYCLE	29	6	0.000783	0.00669	GFI1, TFDP1, E2F4, CDC6, BRD4, FBXO5
GO_DENDRITIC_SPINE_DEVELOPMENT	90	11	0.000785	0.0067	DLG5, CPEB3, ADAM10, ABI2, EPHA4, ZMYND8, KALRN, EPHB1, MEF2C, ASAP1, ARC
GO_SMOOTH_MUSCLE_CELL_PROLIFERATION	165	16	0.000807	0.00688	BMPR1A, SF1, PAK1, NDRG2, AKT1, RBPMS2, PTGIR, HDAC4, COMT, GNAI2, FOXP1, PPARGC1A, MEF2C, PDGFRB, MAP3K5, TNFAIP3
GO_GLAND_MORPHOGENESIS	119	13	0.000807	0.00688	RPS6KA1, NRP1, LRP5, LRP6, ESRP2, BCL2, LAMA5, PLXND1, TNFAIP3, PDGFA, SCRIB, RXRA, NOTCH1
GO_NEGATIVE_REGULATION_OF_PEPTIDE_SECRETION	134	14	0.000808	0.00688	PTPN22, NR1H3, NR1H4, IDH2, RHBDF1, RAB11FIP3, SREBF1, NLRP12, RSAD2, MAP4K4, KALRN, TNFAIP3, HDAC9, ANGPT1
GO_RESPONSE_TO_EXTRACELLULAR_STIMULUS	521	36	0.00081	0.00689	NTRK1, PIK3C2B, SLC1A2, AMBRA1, TPCN2, HSPA8, CD4, HNRNPA1, NR1H4, SSH1, FOXO1, PCK2, AKT1, FAM65A, SREBF1, BRIP1, RPTOR, BCL2, KANK2, BCL11A, ITGA4, ADNP, COMT, MAPK1, SREBF2, ATG7, UCN2, GNAI2, EIF4G1, PPARGC1A, HTR4, STC2, SRF, MAP3K5, STAR, AQP3
GO_REGULATION_OF_ION_TRANSPORT	677	44	0.000817	0.00694	KCNAB2, KCNQ4, KCNA2, GJC2, KCNQ1, CHRM1, TPCN2, DLG2, CD4, PTPN6, CNTN1, SCN8A, TESC, CLDN10, CALM1, BDKRB1, AKT1, B2M, GRAMD2, GRIN2A, CACNA1G, NEDD4L, BCL2, ACTN4, PLCG1, ADORA2A, CRBN, GNAI2, CACNA1D, MYLK, CLCN2, HTT, WDR1, PPARGC1A, ANK2, PDE4D, MEF2C, PDGFRB, STC2, CLIC5, PTK2B, CHD7, ARC, DAPK1
GO_NEGATIVE_REGULATION_OF_ACTIN_FILAMENT_DEPOLYMERIZATION	40	7	0.000838	0.0071	TMOD4, SPTA1, SWAP70, SPTB, TMOD3, ADD1, LRRC16A
GO_IRE1_MEDIATED_UNFOLDED_PROTEIN_RESPONSE	64	9	0.000839	0.00711	ZBTB17, SYVN1, PREB, PTPN1, EDEM1, ADD1, TMEM33, CUL7, TLN1
GO_POSITIVE_REGULATION_OF_PEPTIDYL_SERINE_PHOSPHORYLATION	105	12	0.000848	0.00716	SMYD3, PAK1, AKT1, AXIN1, RPTOR, BCL2, PRKD2, STK4, OSM, EIF4G1, FNIP2, ANGPT1
GO_REGULATION_OF_NUCLEOCYTOPLASMIC_TRANSPORT	105	12	0.000848	0.00716	RBM4, CPSF6, IFI27, SMAD3, CDH1, JUP, PIK3R2, PIK3R2, SP100, MAPK1, PIK3R1, ANGPT1, ANP32B
GO_REGULATION_OF_CHROMATIN_ORGANIZATION	182	17	0.000859	0.00724	SKI, GFI1, SPI1, JDP2, RTF1, SREBF1, BRD4, PRKD2, ATAD2B, SETD5, BCL6, TADA2B, PPARGC1A, WDR70, NSD1, JARID2, HMGA1
GO_POSITIVE_REGULATION_OF_I_KAPPAB_KINASE_NF_KAPPAB_SIGNALING	182	17	0.000859	0.00724	MIB2, CD4, PELI2, AKT1, AKAP13, UBE2I, PRKCB, SECTM1, BRD4, SLC20A1, ATP2C1, CARD11, NOD1, IKBKB, EEF1D, LURAP1L, NEK6
GO_REGULATION_OF_EXOCYTOSIS	215	19	0.000866	0.00728	GAB2, STXBP6, CALM1, RAB27A, PRKCB, DOC2A, ABR, GIT1, CACNA1G, UNC13D, GRIK5, CLASP1, BCR, ADORA2A, GNAI2, CACNA1D, RAB7A, RALA, NOTCH1
GO_EAR_DEVELOPMENT	215	19	0.000866	0.00728	KCNQ4, CDH23, KCNQ1, C1QTNF5, ABR, BCL2, MAPK1, BCR, LRIG1, MCM2, GPR98, TIFAB, PDGFRB, PTK7, SOBP, CHD7, SCRIB, ANP32B, NOTCH1
GO_RESPONSE_TO_MURAMYL_DIPEPTIDE	20	5	0.000869	0.0073	PTPN22, ARHGEF2, TNFAIP3, NOD1, NOTCH1
GO_RESPONSE_TO_NERVE_GROWTH_FACTOR	52	8	0.000883	0.0074	KIF1B, NGF, NTRK1, EHD1, AKT1, CSNK1D, MICALL1, MAGI2
GO_POSITIVE_REGULATION_OF_REACTIVE_OXYGEN_SPECIES_BIOSYNTHETIC_PROCESS	52	8	0.000883	0.0074	AKT1, RAB27A, SMAD3, INSR, HDAC4, PTK2B, CLU, BAI1
GO_ORGANIC_CYCLIC_COMPOUND_CATABOLIC_PROCESS	601	40	0.000885	0.00741	EXOSC10, YTHDF2, SERBP1, RPS24, CPEB3, PSMA1, PSMA1, HSPA8, HNRNPC, ZFP36L1, ENTPD5, AKT1, DUT, ANP32A, EDC3, PSMA4, NTHL1, RPS15A, SMG6, TNRC6C, LSM7, UPF1, SMG9, DIS3L2, RBM38, COMT, GTPBP1, MIRLET7A3, HGD, FXR1, EIF4G1, RPL37, PDE4D, HNRNPA0, NPM1, NT5E, IDO2, PDE7A, CASC7, AGO2, PSMB7, RPL12
GO_MULTI_ORGANISM_REPRODUCTIVE_PROCESS	984	59	0.000891	0.00745	YTHDF2, SCMH1, UBE2Q1, ZBTB16, ETV6, ARHGDIB, PDE3A, ACVR1B, IFT81, KDM2B, GOLGA3, AKT1, ADAM10, ZSCAN2, ABHD2, PMFBP1, FANCA, ZMYND15, PLD6, BRIP1, SPIRE1, BCL2, STK11, ACVR1, HDAC4, PANK2, EIF2S2, CNBD2, NRIP1, CXADR, COMT, MAPK1, LIMK2, MAFF, FBLN1, SBF1, THRB, CRTAP, DNAH1, SFMBT1, KALRN, BCL6, SPINK2, BMPR1B, LNPEP, AFF4, STC2, CDYL, CLIC5, FBXO5, IGF2R, USP42, HOXA10, IMMP2L, PTK2B, CASC7, …
GO_G_PROTEIN_COUPLED_RECEPTOR_SIGNALING_PATHWAY	1363	77	0.000901	0.00751	ARHGEF16, ARHGEF2, RGS8, RGS13, CHRM3, PARD3, DGKZ, DAGLA, CHRM1, ARHGEF17, OR8B12, LPAR5, PTPN6, PDE3A, DGKA, GPR182, LRP1, GPR133, MCF2L, PTGER2, CALM1, BDKRB1, AKT1, CHRM5, GPR176, AKAP13, MGRN1, CCL17, GPR56, ABR, GUCY2D, GIT1, GNA15, INSR, LPHN1, PTGER1, LPAR2, ARHGEF1, PTGIR, FPR2, ALK, MARCO, GPR39, PLCB4, PREX1, RGS19, ADORA2A, UCN2, GNAI2, CACNA1D, ADCY5, KALRN, TPRA1, MGLL, SUCNR1, UTS2…
GO_NEGATIVE_REGULATION_OF_VASCULAR_PERMEABILITY	12	4	0.000902	0.00751	PDE3A, ADORA2A, SLIT2, ANGPT1
GO_SALIVA_SECRETION	12	4	0.000902	0.00751	CHRM3, CHRM1, KCNN4, TIFAB
GO_PROTEIN_LOCALIZATION_TO_CELL_JUNCTION	12	4	0.000902	0.00751	DLG5, PVRL1, ACTN4, SCRIB
GO_POSITIVE_REGULATION_OF_MULTI_ORGANISM_PROCESS	183	17	0.000913	0.00759	NUCKS1, CD4, PDE3A, ACVR1B, VPS37B, POLR2E, SMARCA4, HDAC4, POLR2F, RAB7A, LEF1, LY86, NOD1, SRPK2, CHMP4C, CASC7, AGO2, NOTCH1
GO_REGULATION_OF_LYMPHOCYTE_DIFFERENTIATION	167	16	0.000918	0.00763	CD2, TNFSF4, ZBTB16, PTPN6, IL23A, ZFP36L1, RASGRP1, FANCA, PGLYRP2, JAK3, RUNX1, NFAM1, BCL6, IRF1, CARD11, TOX
GO_REGULATION_OF_EXTENT_OF_CELL_GROWTH	106	12	0.000923	0.00765	MACF1, NGF, NRP1, PAK1, LRP1, SEMA4B, ADNP, RTN4R, SEMA3F, SEMA5B, SRF, SEMA4D
GO_POLYSACCHARIDE_METABOLIC_PROCESS	106	12	0.000923	0.00765	STK40, SORBS1, PPP1CA, DYRK2, CALM1, AKT1, INSR, B3GNT7, B4GALT5, GBE1, MANBA, PRKAG2
GO_AXO_DENDRITIC_TRANSPORT	65	9	0.000941	0.00779	KIF1B, DLG2, HSPA8, MAP1A, MAPK8IP3, TERF2, KIF1C, KIF3B, DST
GO_NEGATIVE_REGULATION_OF_TRANSMEMBRANE_RECEPTOR_PROTEIN_SERINE_THREONINE_KINASE_SIGNALING_PATHWAY	121	13	0.000944	0.0078	SKI, PRDM16, FAM89B, CHST11, RBPMS2, SMAD3, VASN, ZBTB7A, LTBP1, ACVR1, TMPRSS6, MAGI2, NOTCH1
GO_REGULATION_OF_ERBB_SIGNALING_PATHWAY	92	11	0.000945	0.0078	ARAP1, AKT1, RHBDF1, EPS15L1, PLAUR, PTPN18, STAM2, SNX5, ZGPAT, RAB7A, ZFYVE28
GO_POSITIVE_REGULATION_OF_PRI_MIRNA_TRANSCRIPTION_BY_RNA_POLYMERASE_II	30	6	0.000947	0.00781	BMPR1A, SPI1, SMAD3, SMARCA4, SREBF2, SRF
GO_REGULATION_OF_ENDOCYTOSIS	200	18	0.000948	0.00781	NR1H3, ANKRD13D, LRP1, ATXN2, CALM1, EHD4, B2M, SH3GL3, TSC2, AP2B1, NEDD4L, ACTN4, PTPN1, MAGI2, CLU, ANGPT1, ARC, SCRIB
GO_REGULATION_OF_DNA_METABOLIC_PROCESS	286	23	0.000976	0.00801	EXOSC10, TNFSF4, NUCKS1, SPI1, HNRNPA1, CUL4A, HNRNPC, AKT1, TERF2, SMG6, RECQL5, SMCHD1, SPIRE1, UPF1, BRE, MAPK1, BCL6, WHSC1, PPARGC1A, WDR70, NPM1, SPIDR, FAM129B
GO_NEGATIVE_REGULATION_OF_INTERLEUKIN_6_PRODUCTION	41	7	0.000976	0.00801	PTPN22, NLRX1, PTPN6, NR1H4, CSK, NLRP12, TNFAIP3
GO_STEM_CELL_DIVISION	41	7	0.000976	0.00801	ARHGEF2, CDK2AP2, ZBTB16, DCT, HOXB4, LEF1, NOTCH1
GO_REGULATION_OF_AUTOPHAGY_OF_MITOCHONDRION	41	7	0.000976	0.00801	VPS13D, BNIP3, TSC2, SREBF1, USP36, SREBF2, HTT
GO_REGULATION_OF_MACROAUTOPHAGY	168	16	0.000979	0.00802	VPS13D, QSOX1, BNIP3, SNX32, AKT1, TSC2, USP36, RPTOR, PIKFYVE, SNX5, HTT, TBC1D14, NOD1, PRKAG2, ATP6V1B2, ATP6V1H
GO_RNA_EXPORT_FROM_NUCLEUS	137	14	0.00101	0.0082	NXF1, HNRNPA1, XPOT, CPSF6, SMG6, NUP85, UPF1, U2AF2, THOC5, POLDIP3, FYTTD1, NPM1, CPSF4, NUP188
GO_REGULATION_OF_PROTEIN_DEPHOSPHORYLATION	137	14	0.00101	0.0082	CAMTA1, SWAP70, SPPL3, CALM1, PPP2R5C, PTBP1, URI1, MGAT5, GNAI2, HTT, PDGFRB, MAGI2, IKBKB, PPP2R4
GO_ADENYLATE_CYCLASE_ACTIVATING_G_PROTEIN_COUPLED_RECEPTOR_SIGNALING_PATHWAY	137	14	0.00101	0.0082	GPR133, PTGER2, AKAP13, GPR56, LPHN1, PTGER1, PTGIR, ADORA2A, UCN2, GNAI2, ADCY5, PDE4D, BAI1, GNAQ
GO_ACTIN_FILAMENT_DEPOLYMERIZATION	53	8	0.00101	0.0082	TMOD4, SPTA1, SWAP70, SPTB, TMOD3, ADD1, WDR1, LRRC16A
GO_STEROL_HOMEOSTASIS	93	11	0.00103	0.00843	NR1H3, EHD1, LRP5, NR1H4, LIPC, MIR33B, MALL, ABCG1, SREBF2, HDAC9, ABCA2
GO_CELLULAR_RESPONSE_TO_AMMONIUM_ION	66	9	0.00105	0.00856	RGS8, CHRM3, CHRM1, CHRM5, GNA15, MAPK1, ATG7, GNAI2, GNAQ
GO_POSITIVE_REGULATION_OF_CELL_ACTIVATION	378	28	0.00106	0.00861	RPS6KA1, LCK, CD2, SPTA1, TNFSF4, CD5, PAK1, GAB2, ZBTB16, CD4, PTPN6, IL23A, AKT1, RASGRP1, CSK, BCL2, CD320, JAK3, ICOS, RUNX1, GRAP2, BCL6, WHSC1, PIK3R1, MEF2C, PDGFRB, CARD11, TOX
GO_REGULATION_OF_LEUKOCYTE_PROLIFERATION	219	19	0.00108	0.00875	PTPN22, SPTA1, MNDA, TNFSF18, TNFSF4, DLG5, CD4, PTPN6, IL23A, KITLG, BCL2, CD320, JAK3, BCL6, MEF2C, IRF1, TNFAIP3, MAD1L1, CARD11
GO_GAMETE_GENERATION	667	43	0.00109	0.00884	YTHDF2, SCMH1, ZBTB16, ETV6, PDE3A, IFT81, KDM2B, GOLGA3, AKT1, ADAM10, ZSCAN2, ABHD2, PMFBP1, FANCA, ZMYND15, PLD6, BRIP1, SPIRE1, BCL2, STK11, ACVR1, PANK2, EIF2S2, CNBD2, NRIP1, CXADR, LIMK2, SBF1, CRTAP, DNAH1, SFMBT1, BCL6, SPINK2, BMPR1B, AFF4, CDYL, FBXO5, IGF2R, USP42, HOXA10, IMMP2L, PTK2B, NOTCH1
GO_ANTIGEN_PROCESSING_AND_PRESENTATION_OF_PEPTIDE_ANTIGEN	186	17	0.00109	0.00886	SEC24C, AP2A2, PSMA1, PSMA1, LAG3, DCTN2, PDIA3, B2M, PSMA4, RILP, AP2B1, ACTR1B, KIF3B, RAB7A, AP2M1, LNPEP, IKBKB, PSMB7
GO_AXONOGENESIS_INVOLVED_IN_INNERVATION	6	3	0.0011	0.00887	NTRK1, NRP1, ITGA4
GO_CHEMOKINE_C_C_MOTIF_LIGAND_2_SECRETION	6	3	0.0011	0.00887	LRP1, MBP, FOXP1
GO_MEMBRANE_RAFT_LOCALIZATION	6	3	0.0011	0.00887	CD2, DOCK2, RALA
GO_PROTEIN_TARGETING_TO_LYSOSOME	21	5	0.0011	0.00891	SORL1, HSPA8, RAB7A, SCARB2, CLU
GO_TRANSMEMBRANE_RECEPTOR_PROTEIN_SERINE_THREONINE_KINASE_SIGNALING_PATHWAY	343	26	0.00113	0.00911	SKI, PRDM16, PARD3, BMPR1A, FAM89B, ACVR1B, CHST11, PXN, RBPMS2, SMAD3, CREBBP, VASN, UBE2O, STK11, ZBTB7A, LTBP1, ACVR1, TMPRSS6, BMPR1B, LEF1, LNPEP, RUNX2, PTPRK, MAGI2, PTK2, NOTCH1
GO_POSITIVE_REGULATION_OF_PROTEIN_DEPHOSPHORYLATION	42	7	0.00113	0.00912	CAMTA1, SPPL3, CALM1, PTBP1, PDGFRB, MAGI2, PPP2R4
GO_POSITIVE_REGULATION_OF_ADHERENS_JUNCTION_ORGANIZATION	31	6	0.00114	0.00912	NRP1, SMAD3, MAP4K4, PPM1F, IQSEC1, ADD1
GO_AXONEMAL_DYNEIN_COMPLEX_ASSEMBLY	31	6	0.00114	0.00912	CCDC42B, DNAI2, CCDC40, ZMYND10, DNAH1, HEATR2
GO_AXONAL_TRANSPORT	54	8	0.00114	0.00915	KIF1B, DLG2, MAP1A, MAPK8IP3, TERF2, KIF1C, KIF3B, DST
GO_MYELOID_CELL_DEVELOPMENT	67	9	0.00117	0.0094	FLI1, PTPN6, ZNF385A, TMOD3, ZFPM1, ZBTB7A, FOXP1, BCL6, SRF
GO_PROTEIN_TRANSPORT_ALONG_MICROTUBULE	67	9	0.00117	0.0094	DLG2, IFT81, MAP1A, IFT140, MAPK8IP3, TERF2, KIF3B, IFT74, WDR34
GO_RESPONSE_TO_TUMOR_NECROSIS_FACTOR	308	24	0.00118	0.00947	TNFRSF8, ARHGEF2, TNFSF18, TNFSF4, PSMA1, PSMA1, NR1H4, ZFP36L1, AKT1, ADAM10, PSMA4, CCL17, PRPF8, ACTN4, TANK, HDAC4, CPNE1, MAPK1, PPARGC1A, MAP3K5, TNFAIP3, PTK2B, IKBKB, PSMB7, ADAMTS13
GO_SKELETAL_SYSTEM_MORPHOGENESIS	238	20	0.0012	0.00955	SKI, LRP5, MMP13, LRP6, CHST11, FOXN3, SMAD3, IFT140, ANKRD11, HOXB3, HOXB4, PHOSPHO1, COL20A1, COL7A1, BMPR1B, MEF2C, TIFAB, RUNX2, MTHFD1L, BMP1
GO_ANTIGEN_PROCESSING_AND_PRESENTATION	221	19	0.0012	0.00957	SEC24C, AP2A2, PSMA1, PSMA1, LAG3, DCTN2, PDIA3, B2M, RAB27A, PSMA4, RILP, AP2B1, ACTR1B, KIF3B, RAB7A, AP2M1, LNPEP, NOD1, IKBKB, PSMB7
GO_POST_TRANSLATIONAL_PROTEIN_MODIFICATION	363	27	0.00121	0.00967	SPSB1, AGBL4, RABGGTB, QSOX1, PNPLA2, PSMA1, PSMA1, ZBTB16, FBXL14, CUL4A, DCAF5, ADAM10, PSMA4, KLHL25, ASB7, MBTPS1, NUCB1, LTBP1, FBXO41, ATG7, STT3B, CRTAP, DCUN1D1, STC2, CUL7, FBXL18, LAMB1, PSMB7
GO_AUTOPHAGOSOME_ORGANIZATION	95	11	0.00123	0.00983	PIK3C2B, AMBRA1, ATG2A, PACS2, PIKFYVE, ATG9A, ATG4B, ATG7, RAB7A, TBC1D14, TP53INP1
GO_ENDOTHELIAL_CELL_MIGRATION	256	21	0.00124	0.00985	NRP1, PXN, AKT1, DLL4, JUP, PRKD2, SP100, PLCG1, SOX18, MYH9, FOXP1, PLXND1, SLIT2, MEF2C, SRF, HDAC9, PTK2B, ANGPT1, PTK2, BAI1, NOTCH1
GO_NEGATIVE_REGULATION_OF_AUTOPHAGY	81	10	0.00124	0.00985	PTPN22, QSOX1, AKT1, TSC2, USP36, BCL2, ATG7, EIF4G1, TBC1D14, PTK2
GO_MALE_SEX_DIFFERENTIATION	156	15	0.00126	0.00995	NTRK1, BMPR1A, SF1, KITLG, TESC, GPR56, FANCA, BRIP1, BCL2, INSR, EIF2S2, HSD17B4, PDGFRB, HOXA10, STAR
GO_ENDOCARDIUM_DEVELOPMENT	13	4	0.00126	0.00995	ACVR1, STK4, SOX18, NOTCH1
GO_CHLORIDE_ION_HOMEOSTASIS	13	4	0.00126	0.00995	CA12, SLC12A3, SLC12A4, CTC-479C5.17, SLC12A9
GO_NEGATIVE_REGULATION_OF_SUBSTRATE_ADHESION_DEPENDENT_CELL_SPREADING	13	4	0.00126	0.00995	RCC2, ACTN4, FBLN1, KANK1
GO_POSITIVE_REGULATION_OF_PROTEIN_EXIT_FROM_ENDOPLASMIC_RETICULUM	13	4	0.00126	0.00995	SORL1, TM9SF4, EDEM1, SEC16A
GO_AXO_DENDRITIC_PROTEIN_TRANSPORT	13	4	0.00126	0.00995	DLG2, MAP1A, MAPK8IP3, TERF2
GO_SEMAPHORIN_PLEXIN_SIGNALING_PATHWAY_INVOLVED_IN_NEURON_PROJECTION_GUIDANCE	13	4	0.00126	0.00995	NRP1, PLXNC1, SEMA3F, PLXND1
GO_NADP_METABOLIC_PROCESS	13	4	0.00126	0.00995	KCNAB2, FMO1, IDH2, ME1
GO_POSITIVE_REGULATION_OF_DENDRITE_DEVELOPMENT	68	9	0.00131	0.0102	DLG5, CPEB3, EPHA4, ZMYND8, KALRN, PACSIN1, CUL7, CUX1, EZH2
GO_CELL_ADHESION_MEDIATED_BY_INTEGRIN	68	9	0.00131	0.0102	SWAP70, PTPN6, TESC, ITGBL1, ITGB4, ITGA4, ITGB8, PTK2, IFT74
GO_PROTEIN_EXIT_FROM_ENDOPLASMIC_RETICULUM	43	7	0.00131	0.0102	SYVN1, SORL1, NPLOC4, PREB, TM9SF4, EDEM1, SEC16A
GO_RHYTHMIC_BEHAVIOR	43	7	0.00131	0.0102	KCNA2, MTA1, GPR176, ADORA2A, STAR, NCOA2, PTGDS
GO_LOW_DENSITY_LIPOPROTEIN_PARTICLE_CLEARANCE	43	7	0.00131	0.0102	AP2A2, EHD1, NR1H4, CSK, CES3, AP2B1, AP2M1
GO_LEARNING	141	14	0.00133	0.0104	NRXN2, MAP1A, GRIN2A, INSR, CIC, TANC1, COMT, KALRN, HTT, SLC7A11, SYNPO, SYNGAP1, SRF, ARC
GO_NEGATIVE_REGULATION_OF_IMMUNE_RESPONSE	141	14	0.00133	0.0104	TNFSF4, PSMA1, PSMA1, NR1H3, NLRX1, PTPN6, ABR, PGLYRP2, JAK3, BCR, CD96, BCL6, TNFAIP3, ANGPT1, SCRIB
GO_PROTEIN_STABILIZATION	173	16	0.00133	0.0104	SYVN1, TESC, SMAD3, WDR81, USP36, NCLN, EPHA4, STK4, HPS4, CRTAP, PPARGC1A, ANK2, PIK3R1, CLU, GNAQ, SEC16A
GO_REGULATION_OF_MRNA_SPLICING_VIA_SPLICEOSOME	96	11	0.00135	0.0105	SRSF10, RBM4, HNRNPA1, MBNL2, CELF6, CELF6, PTBP1, ZBTB7A, U2AF2, MBNL1, TRA2B, SRPK2
GO_REGULATION_OF_NEURON_PROJECTION_REGENERATION	32	6	0.00135	0.0105	PTPRF, INPP5F, LRP1, MAP4K4, EPHA4, RTN4R
GO_FACE_MORPHOGENESIS	32	6	0.00135	0.0105	SKI, LRP6, ANKRD11, LEF1, ASPH, CRISPLD1
GO_CELLULAR_CARBOHYDRATE_BIOSYNTHETIC_PROCESS	82	10	0.00136	0.0106	SORBS1, PPP1CA, DYRK2, PCK2, AKT1, INSR, B3GNT7, B4GALT5, GBE1, B4GALT1
GO_REGULATION_OF_EPIDERMIS_DEVELOPMENT	82	10	0.00136	0.0106	H2AFY2, ZFP36L1, KRT36, MAFG, RUNX1, MAFF, HPSE, EZH2, AQP3, NOTCH1
GO_PEPTIDYL_LYSINE_METHYLATION	126	13	0.00137	0.0106	PRDM16, GFI1, SMYD3, RTF1, METTL22, DOT1L, BRD4, SETD5, MECOM, WHSC1, NSD1, JARID2, EZH2
GO_TYPE_I_INTERFERON_PRODUCTION	126	13	0.00137	0.0106	PTPN22, POLR3GL, NLRX1, CREBBP, POLR3E, NPLOC4, POLR2E, POLR2F, IRF1, POLR1C, TNFAIP3, RNF216, CRCP
GO_EPIDERMIS_DEVELOPMENT	460	32	0.00138	0.0107	TXNIP, H2AFY2, POU2F3, ACVR1B, DCT, TFDP1, TGM1, ZFP36L1, KRT36, JUP, MAFG, APCDD1, LAMA3, BCL2, INSR, STK4, LAMA5, SOX18, RUNX1, MAFF, SATB1, COL7A1, ATP2C1, LDB2, HPSE, PDGFA, PLOD3, EZH2, SCRIB, IFT74, AQP3, NOTCH1
GO_BONE_MINERALIZATION	111	12	0.00138	0.0107	DDR2, BMPR1A, MMP13, SMAD3, PHOSPHO1, SBNO2, ACVR1, BMPR1B, MEF2C, GPR98, PTK2B, RSPO2
GO_DNA_TEMPLATED_TRANSCRIPTION_ELONGATION	111	12	0.00138	0.0107	TAF1D, RTF1, RECQL5, POLR2E, BRD4, ELL, THOC5, POLR2F, AFF4, POLR1C, EZH2, MLLT3
GO_NEGATIVE_REGULATION_OF_DEPHOSPHORYLATION	111	12	0.00138	0.0107	SWAP70, DLG2, FARP1, WDR81, ELL, URI1, MGAT5, PCIF1, GNAI2, IKBKB, SEMA4D, PPP2R4
GO_NEGATIVE_REGULATION_OF_AXONOGENESIS	69	9	0.00145	0.0111	NRP1, SEMA4B, RTN4R, SEMA3F, SEMA5B, SLIT2, SYNGAP1, PTK2, SEMA4D
GO_POSITIVE_REGULATION_OF_SYNAPSE_ASSEMBLY	69	9	0.00145	0.0111	CLSTN1, NTRK1, DLG5, LPHN1, ADNP, AMIGO3, EPHB1, BAI1, SEMA4D
GO_T_CELL_DIFFERENTIATION_IN_THYMUS	69	9	0.00145	0.0111	ZFP36L1, RASGRP1, B2M, BCL2, STK11, DOCK2, SRF, CARD11, CDK6
GO_CELL_COMMUNICATION_INVOLVED_IN_CARDIAC_CONDUCTION	56	8	0.00145	0.0111	KCNQ1, CALM1, JUP, CACNA1G, CXADR, CACNA1D, ANK2, PDE4D
GO_NEGATIVE_REGULATION_OF_SMALL_GTPASE_MEDIATED_SIGNAL_TRANSDUCTION	56	8	0.00145	0.0111	TRIM67, RASA3, TIMP2, ARHGAP25, BCL6, SLIT2, SYNGAP1, KANK1
GO_TIGHT_JUNCTION_ORGANIZATION	56	8	0.00145	0.0111	NPHP4, PARD3, MYO1C, TBCD, ACTN4, RUNX1, SRF, IKBKB
GO_GLUTAMATE_RECEPTOR_SIGNALING_PATHWAY	97	11	0.00146	0.0112	DAGLA, DLG2, GRIN2A, GRIK5, PPARGC1A, MEF2C, GRM4, PTK2B, ARC, GNAQ, DAPK1
GO_BONE_MORPHOGENESIS	112	12	0.0015	0.0115	SKI, LRP5, MMP13, LRP6, FOXN3, PHOSPHO1, COL20A1, COL7A1, BMPR1B, MEF2C, TIFAB, RUNX2
GO_VENTRICULAR_SEPTUM_MORPHOGENESIS	44	7	0.0015	0.0115	HEYL, ZFPM1, ACVR1, FGFRL1, WHSC1, SLIT2, NOTCH1
GO_POSITIVE_REGULATION_OF_SMOOTH_MUSCLE_CELL_MIGRATION	44	7	0.0015	0.0115	NRP1, PAK1, LRP1, SSH1, BCL2, HDAC4, PDGFRB
GO_NEGATIVE_REGULATION_OF_LYMPHOCYTE_ACTIVATION	143	14	0.00152	0.0116	PTPN22, MNDA, TNFSF4, DLG5, LAG3, PTPN6, PGLYRP2, JAK3, RUNX1, ADORA2A, BCL6, IRF1, TNFAIP3, MAD1L1
GO_REGULATION_OF_REGULATED_SECRETORY_PATHWAY	159	15	0.00153	0.0116	GAB2, CALM1, RAB27A, PRKCB, DOC2A, ABR, GIT1, CACNA1G, UNC13D, GRIK5, BCR, ADORA2A, GNAI2, CACNA1D, NOTCH1
GO_REGULATION_OF_INTRINSIC_APOPTOTIC_SIGNALING_PATHWAY	159	15	0.00153	0.0116	LCK, ARHGEF2, CREB3L1, SYVN1, ZNF385A, AKT1, BCL2A1, TRAP1, BCL2, URI1, PLAUR, PTPN1, PTTG1IP, BCLAF1, CLU
GO_INORGANIC_ION_TRANSMEMBRANE_TRANSPORT	821	50	0.00154	0.0117	PLCH2, KCNAB2, LCK, KCNQ4, KCNA2, KCNT2, SLC26A9, GJC2, MCU, KCNQ1, SLC39A13, TPCN2, PTPN6, SCN8A, TESC, RASA3, CALM1, BDKRB1, GRIN2A, SLC12A3, SLC12A4, CTC-479C5.17, SLC5A10, CACNA1G, NEDD4L, ACTN4, KCNN4, CNNM4, SLC20A1, SLC4A10, PLCG1, SLC9A8, ITPR1, CACNA1D, ATP2C1, CLCN2, HTT, ANK2, SLC1A3, PDE4D, ITPR3, CLIC5, TTYH3, SLC12A9, ORAI2, SLC13A4, ATP6V1B2, PTK2B, ATP6V1H, CHD7, TRPM3
GO_CELLULAR_KETONE_METABOLIC_PROCESS	192	17	0.00155	0.0117	AKR1A1, PSMA1, PSMA1, CPT1A, NR1H4, NCOR2, AKT1, PSMA4, SREBF1, GPD2, PANK2, COMT, CLCN2, PPARGC1A, SLC7A11, PRKAG2, STAR, PSMB7
GO_DNA_REPAIR	541	36	0.00156	0.0118	CDC7, NUCKS1, KDM2A, NFRKB, POLE, CUL4A, RAD51B, MTA1, USP3, MORF4L1, NTHL1, INO80E, TERF2, USP10, FANCA, BRIP1, RECQL5, NPLOC4, SMCHD1, SPIRE1, POLR2E, ZBTB7A, CHAF1A, UPF1, BRE, POLR2F, ATRIP, WHSC1, WDR70, NPM1, HMGA1, TRRAP, SPIDR, RAD21, NSMCE2, TONSL
GO_POSITIVE_REGULATION_OF_ERK1_AND_ERK2_CASCADE	209	18	0.00156	0.0118	PTPN22, NTRK1, NRP1, CD4, LRP1, RASGRP1, CCL17, SCIMP, PRKD2, FPR2, MARCO, GNAI2, PDGFRB, PDGFA, NOD1, PTK2B, ANGPT1, NOTCH1
GO_POSITIVE_REGULATION_OF_PROTEIN_KINASE_B_SIGNALING	176	16	0.0016	0.012	PIK3CD, LCK, PIK3AP1, KITLG, MAZ, INSR, PIK3R2, PIK3R2, ICOS, CPNE1, OSM, HPSE, PIK3R1, PDGFRB, PDGFA, ANGPT1, PTK2
GO_SULFUR_COMPOUND_BIOSYNTHETIC_PROCESS	176	16	0.0016	0.012	ST3GAL3, AKR1A1, BCAN, PRELP, HSD17B12, CSAD, CHST11, ACSBG1, XYLT1, B3GNT7, B4GALT5, ELOVL6, SLC7A11, ANGPT1, ST3GAL1, B4GALT1
GO_PROTEIN_METHYLATION	176	16	0.0016	0.012	PRDM16, GFI1, SMYD3, NR1H4, RTF1, METTL22, DOT1L, BRD4, PRMT1, SETD5, SATB1, MECOM, WHSC1, NSD1, JARID2, EZH2
GO_REGULATION_OF_NMDA_RECEPTOR_ACTIVITY	33	6	0.0016	0.012	DLG2, GRIN2A, PPARGC1A, MEF2C, PTK2B, DAPK1
GO_POSITIVE_REGULATION_OF_PHOSPHATASE_ACTIVITY	33	6	0.0016	0.012	CALM1, SMAD3, MEF2C, PDGFRB, MAGI2, PPP2R4
GO_VASCULAR_ENDOTHELIAL_GROWTH_FACTOR_PRODUCTION	33	6	0.0016	0.012	SARS, NDRG2, GPR56, CXCL17, ADAMTS3, HPSE
GO_TOLL_LIKE_RECEPTOR_4_SIGNALING_PATHWAY	33	6	0.0016	0.012	PTPN22, PIK3AP1, NR1H3, NR1H4, TNIP3, TNFAIP3
GO_NEGATIVE_REGULATION_OF_EXOCYTOSIS	33	6	0.0016	0.012	STXBP6, ABR, BCR, GNAI2, RAB7A, NOTCH1
GO_ARTERY_MORPHOGENESIS	70	9	0.00161	0.0121	NRP1, BMPR1A, LRP1, DLL4, MYLK, PDGFRB, SRF, CHD7, NOTCH1
GO_NEURAL_TUBE_DEVELOPMENT	160	15	0.00163	0.0122	SKI, PHGDH, AMBRA1, LRP6, KDM2B, ZFP36L1, IFT140, TSC2, STK4, PTK7, MTHFD1L, RALA, PLOD3, SCRIB, NOTCH1
GO_REGULATION_OF_PROTEIN_IMPORT	57	8	0.00163	0.0122	HSPA8, SMAD3, CDH1, JUP, PIK3R2, PIK3R2, MAPK1, PIK3R1, ANGPT1
GO_NEURAL_CREST_CELL_MIGRATION	57	8	0.00163	0.0122	NRP1, KITLG, SEMA4B, ACVR1, LAMA5, SEMA3F, SEMA5B, SEMA4D
GO_NEURON_PROJECTION_ORGANIZATION	84	10	0.00164	0.0123	MAP1A, ADAM10, INSR, TANC1, ABI2, EPHA4, ZMYND8, KALRN, EPHB1, ARC
GO_WATER_SOLUBLE_VITAMIN_METABOLIC_PROCESS	84	10	0.00164	0.0123	AKR1A1, SHMT2, PCCA, THTPA, PNPO, CD320, PANK2, PDXK, MTHFD1L, PSAT1
GO_PROTEIN_PROCESSING	210	18	0.00165	0.0123	NGF, SDE2, LDLRAD3, SPPL3, MIPEP, CLN5, ADAM10, GRIN2A, FKRP, MYH9, CPA3, ADAMTS3, CYFIP2, F12, IMMP2L, PLAT, ASPH, ADAMTS13
GO_BRANCHING_INVOLVED_IN_SALIVARY_GLAND_MORPHOGENESIS	23	5	0.00171	0.0126	NRP1, ESRP2, LAMA5, PLXND1, PDGFA
GO_NUCLEOTIDE_SUGAR_BIOSYNTHETIC_PROCESS	23	5	0.00171	0.0126	AMDHD2, FUK, UXS1, GMDS, TSTA3
GO_POSITIVE_REGULATION_OF_NITRIC_OXIDE_SYNTHASE_ACTIVITY	23	5	0.00171	0.0126	CALM1, AKT1, TERF2, NOD1, PTK2B
GO_PLATELET_DERIVED_GROWTH_FACTOR_RECEPTOR_BETA_SIGNALING_PATHWAY	14	4	0.00171	0.0126	LRP1, PTPN1, PDGFRB, PDGFA
GO_CD8_POSITIVE_ALPHA_BETA_T_CELL_DIFFERENTIATION	14	4	0.00171	0.0126	BCL2, RUNX1, SATB1, IRF1
GO_MYELIN_MAINTENANCE	14	4	0.00171	0.0126	AKT1, EPB41L3, CLU, NDRG1
GO_REGULATION_OF_TRANSCRIPTION_FROM_RNA_POLYMERASE_II_PROMOTER_INVOLVED_IN_HEART_DEVELOPMENT	14	4	0.00171	0.0126	BMPR1A, ACVR1, SRF, NOTCH1
GO_GUANOSINE_CONTAINING_COMPOUND_BIOSYNTHETIC_PROCESS	14	4	0.00171	0.0126	NME7, GUK1, IMPDH2, IMPDH1
GO_RESPONSE_TO_INTERLEUKIN_15	14	4	0.00171	0.0126	JAK1, CD4, JAK3, IL2RB
GO_RESPONSE_TO_INTERLEUKIN_2	14	4	0.00171	0.0126	JAK1, JAK3, IL2RB, PTK2B
GO_DIACYLGLYCEROL_METABOLIC_PROCESS	14	4	0.00171	0.0126	DGKZ, DGKA, PGS1, DGAT1
GO_ORGANELLE_INHERITANCE	14	4	0.00171	0.0126	VRK1, MAP2K2, MAPK1, VCPIP1
GO_PRI_MIRNA_TRANSCRIPTION_BY_RNA_POLYMERASE_II	45	7	0.00172	0.0127	BMPR1A, SPI1, SMAD3, SMARCA4, HDAC4, SREBF2, SRF
GO_DEVELOPMENTAL_PIGMENTATION	45	7	0.00172	0.0127	KITLG, DCT, RAB27A, BCL2, HPS4, LEF1, MEF2C
GO_REGULATION_OF_PEPTIDYL_THREONINE_PHOSPHORYLATION	45	7	0.00172	0.0127	PARD3, CALM1, AXIN1, RPTOR, MAPK1, EIF4G1, PRKAG2
GO_COENZYME_BIOSYNTHETIC_PROCESS	145	14	0.00174	0.0127	NADK, RNLS, HSD17B12, NADSYN1, CARKD, ACSBG1, IDH2, PNPO, PANK2, PDXK, ELOVL6, ME1, MTHFD1L, IDO2
GO_TUMOR_NECROSIS_FACTOR_SUPERFAMILY_CYTOKINE_PRODUCTION	145	14	0.00174	0.0127	TNFRSF8, PTPN22, CD2, ARHGEF2, PTPN6, IL23A, NR1H4, RASGRP1, FOXP1, PIK3R1, TNFAIP3, NOD1, CLU, ANGPT1
GO_REGULATION_OF_CHEMOTAXIS	211	18	0.00174	0.0127	NRP1, SWAP70, IL23A, ADAM10, SMAD3, SEMA4B, CXCL17, PRKD2, FPR2, PPM1F, SEMA3F, SEMA5B, SUCNR1, SLIT2, PDGFRB, PTK2B, SEMA4D, NOTCH1
GO_POSITIVE_REGULATION_OF_AUTOPHAGY	114	12	0.00174	0.0128	VPS13D, BNIP3, AMBRA1, FOXO1, TSC2, STK11, SH3BP4, ATG7, HTT, NOD1, TP53INP1, DAPK1
GO_REGULATION_OF_ION_TRANSMEMBRANE_TRANSPORT	467	32	0.00175	0.0128	KCNAB2, KCNQ4, KCNA2, GJC2, KCNQ1, TPCN2, DLG2, PTPN6, SCN8A, TESC, CALM1, BDKRB1, AKT1, GRIN2A, CACNA1G, NEDD4L, ACTN4, PLCG1, CRBN, CACNA1D, CLCN2, HTT, WDR1, PPARGC1A, ANK2, PDE4D, MEF2C, CLIC5, PTK2B, CHD7, ARC, DAPK1
GO_NEGATIVE_REGULATION_OF_PROTEIN_COMPLEX_DISASSEMBLY	71	9	0.00178	0.013	TMOD4, ARHGEF2, SPTA1, SWAP70, SPTB, TMOD3, CLASP1, ADD1, LRRC16A
GO_REGULATION_OF_BONE_MINERALIZATION	71	9	0.00178	0.013	DDR2, BMPR1A, SMAD3, PHOSPHO1, ACVR1, BMPR1B, MEF2C, GPR98, PTK2B
GO_VITAMIN_METABOLIC_PROCESS	130	13	0.00182	0.0133	AKR1A1, GFI1, SHMT2, PCCA, THTPA, PNPO, CD320, PANK2, PDXK, MTHFD1L, VKORC1L1, PSAT1, RXRA
GO_JNK_CASCADE	212	18	0.00183	0.0133	PTPN22, MAP3K11, PAK1, AKT1, RASGRP1, AXIN1, MAPK8IP3, PHLPP1, MAP4K4, EPHA4, PTPN1, EPHB1, MECOM, PJA2, TPD52L1, MAP3K5, NOD1, PTK2B
GO_STRIATED_MUSCLE_ADAPTATION	58	8	0.00183	0.0133	INPP5F, FOXO1, SMAD3, HDAC4, PPARGC1A, MEF2C, MLIP, EZH2
GO_ANATOMICAL_STRUCTURE_MATURATION	162	15	0.00184	0.0134	YTHDF2, PDE3A, CLN5, GLDN, XYLT1, PHOSPHO1, BCL2, ZBTB7A, BCL11A, FARP2, B4GALT5, ANKS1A, FBXO5, PTK2B, SEMA4D
GO_HEPATIC_STELLATE_CELL_ACTIVATION	7	3	0.00187	0.0135	RPS6KA1, CYGB, PDGFRB
GO_FATTY_ACYL_COA_METABOLIC_PROCESS	7	3	0.00187	0.0135	FAR2, HSD17B4, DGAT1
GO_L_SERINE_BIOSYNTHETIC_PROCESS	7	3	0.00187	0.0135	PHGDH, SHMT2, PSAT1
GO_POSITIVE_REGULATION_OF_PLASMA_MEMBRANE_BOUNDED_CELL_PROJECTION_ASSEMBLY	100	11	0.00188	0.0135	NRP1, ARAP1, SEPT9, HDAC4, ZMYND8, ZMYND10, HTT, DPYSL3, TENM2, SRF, RALA
GO_REGULATION_OF_CALCIUM_ION_TRANSPORT_INTO_CYTOSOL	100	11	0.00188	0.0135	CD4, PTPN6, CALM1, BDKRB1, BCL2, PLCG1, HTT, ANK2, PDE4D, PTK2B, CHD7
GO_REGULATION_OF_CALCIUM_MEDIATED_SIGNALING	100	11	0.00188	0.0135	CAMTA1, CD4, DYRK2, SPPL3, CALM1, NFAT5, PTBP1, ITPR1, HTT, PDE4D, PTK2B
GO_REGULATION_OF_VASCULAR_PERMEABILITY	34	6	0.00188	0.0135	PDE3A, ABR, BCR, ADORA2A, SLIT2, ANGPT1
GO_BONE_CELL_DEVELOPMENT	34	6	0.00188	0.0135	FLI1, PTPN6, ZNF385A, ZFPM1, FOXP1, SRF
GO_CARDIAC_ATRIUM_DEVELOPMENT	34	6	0.00188	0.0135	DLL4, ZFPM1, ACVR1, WHSC1, ANK2, NOTCH1
GO_REGULATION_OF_CELLULAR_CARBOHYDRATE_METABOLIC_PROCESS	115	12	0.00188	0.0135	PFKFB2, SORBS1, PPP1CA, DYRK2, AKT1, CBFA2T3, INSR, HDAC4, PPARGC1A, SCARB2, PTK2B, NCOA2
GO_POSITIVE_REGULATION_OF_LYMPHOCYTE_ACTIVATION	319	24	0.00189	0.0136	LCK, SPTA1, TNFSF4, CD5, PAK1, ZBTB16, CD4, PTPN6, IL23A, AKT1, RASGRP1, CSK, BCL2, CD320, JAK3, ICOS, RUNX1, GRAP2, BCL6, WHSC1, PIK3R1, MEF2C, CARD11, TOX
GO_VESICLE_ORGANIZATION	319	24	0.00189	0.0136	STX6, SEC24C, SNX19, ZNF385A, VPS37B, STXBP6, RAB27A, RILP, MYO18A, CSNK1D, BCL2, GRIK5, PREB, STAM2, HPS4, ALS2CL, COL7A1, RAB7A, AP2M1, SPINK2, SCARB2, FBXO5, CHMP4C, SEC16A
GO_SIGNAL_TRANSDUCTION_BY_P53_CLASS_MEDIATOR	265	21	0.0019	0.0136	CHD4, ZNF385A, DYRK2, RNF34, TFDP1, AKT1, E2F4, USP10, CHD3, HEXIM1, BRIP1, BCL2, STK11, PRMT1, SP100, PTTG1IP, ATRIP, FHIT, PRKAG2, TP53INP1, NDRG1
GO_CELLULAR_RESPONSE_TO_OXYGEN_LEVELS	230	19	0.0019	0.0137	BNIP3, PSMA1, PSMA1, MALAT1, FOXO1, ZFP36L1, AKT1, PSMA4, CREBBP, VASN, NPEPPS, BRIP1, BCL2, ATG7, PPARGC1A, STC2, NDRG1, AQP3, PSMB7, NOTCH1
GO_MACROMOLECULE_METHYLATION	301	23	0.00191	0.0137	PRDM16, GFI1, HENMT1, SMYD3, SPI1, NR1H4, RTF1, METTL22, RNMTL1, PLD6, DOT1L, BRD4, PRMT1, PCIF1, WDR4, SETD5, SATB1, MECOM, WHSC1, NSD1, JARID2, EZH2, FAM129B
GO_LOCOMOTORY_BEHAVIOR	196	17	0.00193	0.0138	CDH23, INPP5F, ZNF385A, MTA1, CHRNB4, ALK, SLC4A10, EPHA4, ZDHHC8, ADORA2A, ADCY5, KALRN, SOBP, FIG4, CHD7, NCOA2, OXR1
GO_POSITIVE_REGULATION_OF_CHEMOTAXIS	131	13	0.00195	0.014	NRP1, SWAP70, IL23A, ADAM10, SMAD3, CXCL17, PRKD2, FPR2, PPM1F, SUCNR1, SLIT2, PDGFRB, PTK2B
GO_PROTEIN_LOCALIZATION_TO_NUCLEUS	248	20	0.00195	0.014	TXNIP, ZBTB16, AKT1, SMAD3, TSC2, CDH1, MBTPS1, JUP, NUP85, STK11, ZBTB7A, PIK3R2, PIK3R2, PIKFYVE, SP100, PTTG1IP, MAPK1, IPO11, PIK3R1, ANGPT1, NUP188
GO_CORTICAL_CYTOSKELETON_ORGANIZATION	46	7	0.00196	0.014	EPB41, EPB41L3, WIPF1, EPB41L1, WDR1, IKBKB, TLN1
GO_ESTABLISHMENT_OR_MAINTENANCE_OF_BIPOLAR_CELL_POLARITY	46	7	0.00196	0.014	PARD3, DLG5, DLG2, PARD3B, WDR1, PTK7, SCRIB
GO_POSITIVE_REGULATION_OF_BIOMINERAL_TISSUE_DEVELOPMENT	46	7	0.00196	0.014	BMPR1A, SMAD3, ACVR1, BMPR1B, MEF2C, GPR98, FBXO5
GO_SOMATIC_STEM_CELL_POPULATION_MAINTENANCE	72	9	0.00196	0.014	SKI, PRDM16, PBX1, SPI1, CUL4A, POLR2E, POLR2F, FOXP1, LDB2
GO_NEURAL_PRECURSOR_CELL_PROLIFERATION	147	14	0.00197	0.014	ARHGEF2, GJC2, DISC1, DAGLA, KDM2B, FOXO1, DCT, DLL4, NDE1, GPR56, GNAI2, EPHB1, LEF1, NOTCH1
GO_RESPONSE_TO_BACTERIUM	669	42	0.00203	0.0144	GFI1, PTPN22, FMO1, TNFSF4, BNIP3, SIGIRR, NR1H3, THRSP, CD4, IL23A, NR1H4, PTGER2, BDKRB1, AKT1, B2M, LOXL1, ABR, PRPF8, SBNO2, PTGER1, PGLYRP2, UPF1, PTGIR, COMT, MAPK1, BCR, FOXP1, CD96, PPARGC1A, TNIP3, PDE4D, MEF2C, HNRNPA0, LY86, CDK19, TNFAIP3, NOD1, STAR, CHD7, BAI1, ADAMTS13, NOTCH1
GO_PROTEIN_TARGETING_TO_MITOCHONDRION	101	11	0.00203	0.0144	UBE2J2, TIMM23B, MIPEP, SREBF1, NPEPPS, USP36, TIMM44, HPS4, SREBF2, SAMM50, IMMP2L
GO_RESPONSE_TO_KETONE	197	17	0.00203	0.0144	KIF1B, TXNIP, TNFSF4, SMYD3, NR1H3, FDX1, FOXO1, PCK2, PTGER2, CALM1, AKT1, ABHD2, SREBF1, ADCY5, SLIT2, STAR, NCOA2
GO_FILOPODIUM_ASSEMBLY	59	8	0.00205	0.0145	NRP1, ARAP1, ZMYND8, MYO10, DPYSL3, TENM2, SRF, RALA
GO_GLOMERULUS_DEVELOPMENT	59	8	0.00205	0.0145	HEYL, BCL2, BASP1, MEF2C, PDGFRB, MAGI2, ANGPT1, NOTCH1
GO_NEURON_PROJECTION_REGENERATION	59	8	0.00205	0.0145	PTPRF, INPP5F, LRP1, MAPK8IP3, BCL2, MAP4K4, EPHA4, RTN4R
GO_RESPONSE_TO_VIRUS	321	24	0.00205	0.0145	AGBL4, TNFSF4, BNIP3, NLRX1, IL23A, IFI27, RPS15A, POLR3E, UNC13D, SEC14L1, NPLOC4, BCL2, URI1, LSM14A, RSAD2, ATG7, IRF1, HMGA1, TNFAIP3, RNF216, CRCP, CDK6, CLU, IKBKB
GO_CELLULAR_RESPONSE_TO_ABIOTIC_STIMULUS	321	24	0.00205	0.0145	TNFRSF8, LRRC8D, ARHGEF2, NUCKS1, SDE2, BNIP3, ZFP36L1, CALM1, AKT1, CREBBP, GUCY2D, MFAP4, STK11, TANK, HDAC4, MYLK, PIK3R1, IRF1, PDE6A, NPM1, PTPRK, SPIDR, TP53INP1, EEF1D
GO_NEGATIVE_REGULATION_OF_BINDING	164	15	0.00207	0.0146	PEX14, PTPRF, DISC1, PPP1CA, SORL1, AKT1, B2M, ZFPM1, TMC8, AES, ITGA4, SP100, CPNE1, ADNP, LEF1
GO_SOMATIC_STEM_CELL_DIVISION	24	5	0.00209	0.0147	ARHGEF2, DCT, HOXB4, LEF1, NOTCH1
GO_REGULATION_OF_RECEPTOR_RECYCLING	24	5	0.00209	0.0147	INPP5F, ARAP1, TBC1D16, ACHE, SCRIB
GO_MELANOCYTE_DIFFERENTIATION	24	5	0.00209	0.0147	KITLG, RAB27A, BCL2, HPS4, MEF2C
GO_PROTEIN_LOCALIZATION_TO_ENDOSOME	24	5	0.00209	0.0147	NRP1, TOLLIP, SORL1, MICALL1, SCRIB
GO_THYROID_GLAND_DEVELOPMENT	24	5	0.00209	0.0147	SMAD3, HOXB3, MAPK1, THRB, SRF
GO_ATRIOVENTRICULAR_VALVE_DEVELOPMENT	24	5	0.00209	0.0147	HEYL, BMPR1A, ZFPM1, ACVR1, NOTCH1
GO_GASTRULATION	181	16	0.00213	0.0149	ZBTB17, BMPR1A, LRP5, LRP6, RTF1, SMAD3, ITGB4, LAMA3, MBP, CLASP1, ACVR1, ITGA4, COL7A1, LEF1, SRF, LAMB1
GO_CD4_POSITIVE_ALPHA_BETA_T_CELL_ACTIVATION	87	10	0.00214	0.015	TNFSF4, IL23A, ZFPM1, JAK3, RSAD2, RUNX1, SATB1, FOXP1, BCL6, LEF1
GO_LEUKOCYTE_HOMEOSTASIS	87	10	0.00214	0.015	PIK3CD, SPTA1, KITLG, AKT1, LAT, BCL2, JAK3, SLC7A11, MEF2C, TNFAIP3
GO_GLUCAN_METABOLIC_PROCESS	73	9	0.00216	0.0151	STK40, SORBS1, PPP1CA, DYRK2, CALM1, AKT1, INSR, GBE1, PRKAG2
GO_MAINTENANCE_OF_PROTEIN_LOCATION_IN_CELL	73	9	0.00216	0.0151	VPS13D, SORL1, CD4, AKT1, JUP, EPB41L3, GRIK5, SP100, TLN1
GO_AXON_EXTENSION	117	12	0.00217	0.0152	MACF1, NRP1, PAK1, LRP1, SEMA4B, ADNP, RTN4R, SEMA3F, SEMA5B, SLIT2, SRF, SEMA4D
GO_POSITIVE_T_CELL_SELECTION	35	6	0.00219	0.0152	IL23A, ZFPM1, BCL2, STK11, DOCK2, SRF
GO_MYOTUBE_CELL_DEVELOPMENT	35	6	0.00219	0.0152	SKI, SMYD3, BCL2, HDAC4, HDAC9, FAM129B
GO_NEGATIVE_REGULATION_OF_INTRACELLULAR_STEROID_HORMONE_RECEPTOR_SIGNALING_PATHWAY	35	6	0.00219	0.0152	HEYL, NCOR2, ZBTB7A, SMARCA4, KANK2, FOXP1
GO_POSITIVE_REGULATION_OF_SUBSTRATE_ADHESION_DEPENDENT_CELL_SPREADING	35	6	0.00219	0.0152	NRP1, UNC13D, PREX1, RREB1, NEDD9, LRRC16A
GO_RESPONSE_TO_ALCOHOL	233	19	0.00221	0.0153	TNFSF4, SPI1, FDX1, LRP6, PTGER2, CALM1, AKT1, GRIN2A, CDH1, JUP, RECQL5, RGS19, ADCY5, SLIT2, PTK2B, STAR, SPIDR, TP53INP1, ABCA2
GO_PHOSPHOLIPID_BIOSYNTHETIC_PROCESS	233	19	0.00221	0.0153	PIK3CD, PIK3C2B, INPP5F, PITPNM2, PHOSPHO1, PGS1, PIP5K1C, PIK3R2, PIK3R2, FPR2, PIKFYVE, CPNE1, AGPAT3, SBF1, INPP4B, PIK3R1, FIG4, PDGFA, ACHE, MTMR7
GO_POSITIVE_REGULATION_OF_MRNA_CATABOLIC_PROCESS	47	7	0.00223	0.0154	YTHDF2, CPEB3, ZFP36L1, TNRC6C, UPF1, GTPBP1, CASC7, AGO2
GO_NEURON_MATURATION	47	7	0.00223	0.0154	CLN5, GLDN, BCL2, BCL11A, FARP2, B4GALT5, ANKS1A
GO_CELLULAR_RESPONSE_TO_STARVATION	149	14	0.00224	0.0155	PIK3C2B, AMBRA1, HSPA8, HNRNPA1, FOXO1, FAM65A, SREBF1, RPTOR, BCL2, COMT, MAPK1, SREBF2, ATG7, MAP3K5
[truncated: 427 more rows]

## Sheet: Supp T5
KEGG Pathway	N	n	P-value	adjusted P	genes
[truncated: 67 more rows]

## Sheet: Supp T6
GeneSet	N	n	P-value	adjusted P	genes
[truncated: 3,288 more rows]

[truncated: 8 more sheets: Supp T7, Supp T8, Supp T9, Supp T10, SuppT11, SuppT12, SuppT13, SuppT14]
